# Supplementary material for: Pomegranate Peel Extract Alleviates Psoriasis-like Skin Lesions in Mice Through the Suppression of AhR-Activating Th17/IL-17 Axis and Neuronal-Related Pathways
Source: Int J Mol Sci. 2026 Jun 7;27(12):5171. doi: 10.3390/ijms27125171 (PMC13299329; doi:10.3390/ijms27125171)
Supplement: Supplementary file 1 [file ijms-27-05171-s001.zip › Supplementary Tables.xlsx]

## Sheet: Table S6
Table S6. Parameters of the interaction map of key targets and their related components
AverageShortestPathLength	BetweennessCentrality	ClosenessCentrality	ClusteringCoefficient	Degree	Eccentricity	IsSingleNode	name	NeighborhoodConnectivity	NumberOfDirectedEdges	NumberOfUndirectedEdges	PartnerOfMultiEdgedNodePairs	Radiality	SelfLoops	Stress	TopologicalCoefficient	type
2.02439	0.00286508	0.493976	0	5	3	FALSE	5,4'-Dihydroxy-6,7,8,3'-tetramethoxyflavone*	25.4	5	0	0	0.743902	0	216	0.813333	3
1.29268	0.274574	0.773585	0	30	3	FALSE	AHR	4.46667	30	0	0	0.926829	0	2876	0.346667	1
1.97561	0.0584001	0.506173	0	20	4	FALSE	MMP13	4.9	20	0	0	0.756098	0	596	0.65	1
1.97561	0.0584001	0.506173	0	20	4	FALSE	MMP3	4.9	20	0	0	0.756098	0	596	0.65	1
1.68293	0.11616	0.594203	0	26	4	FALSE	MMP9	4.53846	26	0	0	0.829268	0	1282	0.589744	1
2.07317	0.00163164	0.482353	0	4	3	FALSE	Hymenoxin*	26.75	4	0	0	0.731707	0	122	0.858333	3
2.02439	0.00286508	0.493976	0	5	3	FALSE	Luteolin (5,7,3',4'-Tetrahydroxyflavone)*	25.4	5	0	0	0.743902	0	216	0.813333	3
2.07317	0.00163164	0.482353	0	4	3	FALSE	Sinensetin (5,6,7,3',4'-pentamethoxyflavone)*	26.75	4	0	0	0.731707	0	122	0.858333	3
2.07317	0.00163164	0.482353	0	4	3	FALSE	Coniferaldehyde*	26.75	4	0	0	0.731707	0	122	0.858333	3
2.02439	0.00286508	0.493976	0	5	3	FALSE	Sinapinaldehyde	25.4	5	0	0	0.743902	0	216	0.813333	3
2.17073	0.00545732	0.460674	0	2	3	FALSE	L-Leucyl-L-Leucine	17	2	0	0	0.707317	0	60	0.533333	3
2.65854	0.0054382	0.376147	0	3	4	FALSE	FOS	5.33333	3	0	0	0.585366	0	56	0.481481	1
2.02439	0.00286508	0.493976	0	5	3	FALSE	Apigenin; 4',5,7-Trihydroxyflavone*	25.4	5	0	0	0.743902	0	216	0.813333	3
2.12195	5.6622E-4	0.471264	0	3	3	FALSE	Baicalein	29	3	0	0	0.719512	0	42	0.933333	3
2.07317	0.00196052	0.482353	0	4	3	FALSE	Naringenin chalcone; 2',4,4',6'-Tetrahydroxychalcone	25.25	4	0	0	0.731707	0	142	0.808333	3
2.02439	0.00286508	0.493976	0	5	3	FALSE	Quercetin	25.4	5	0	0	0.743902	0	216	0.813333	5
2.02439	0.00286508	0.493976	0	5	3	FALSE	Quercetagetin; 3,3',4',5,6,7-Hexahydroxyflavone	25.4	5	0	0	0.743902	0	216	0.813333	5
2.02439	0.00286508	0.493976	0	5	3	FALSE	Tangeretin (4',5,6,7,8-Pentamethoxyflavone)*	25.4	5	0	0	0.743902	0	216	0.813333	5
2.02439	0.00286508	0.493976	0	5	3	FALSE	Gardenin D*	25.4	5	0	0	0.743902	0	216	0.813333	5
2.07317	0.00163164	0.482353	0	4	3	FALSE	5,7-Dihydroxy-6,3',4',5'-tetramethoxyflavone (Arteanoflavone)*	26.75	4	0	0	0.731707	0	122	0.858333	5
2.02439	0.00286508	0.493976	0	5	3	FALSE	3',5-Dihydroxy-3,4',5',7-tetramethoxyflavone*	25.4	5	0	0	0.743902	0	216	0.813333	5
2.07317	0.00163164	0.482353	0	4	3	FALSE	5,7-Dihydroxy-3,4',6,8-tetramethoxyflavone*	26.75	4	0	0	0.731707	0	122	0.858333	5
2.07317	0.00163164	0.482353	0	4	3	FALSE	5,6,7,4'-Tetramethoxyflavone*	26.75	4	0	0	0.731707	0	122	0.858333	5
2.12195	5.6622E-4	0.471264	0	3	3	FALSE	Chrysin	29	3	0	0	0.719512	0	42	0.933333	5
2.02439	0.00286508	0.493976	0	5	3	FALSE	Acacetin	25.4	5	0	0	0.743902	0	216	0.813333	5
2.02439	0.00286508	0.493976	0	5	3	FALSE	Isoscutellarein*	25.4	5	0	0	0.743902	0	216	0.813333	5
2.12195	5.6622E-4	0.471264	0	3	3	FALSE	2'-Hydroxygenistein*	29	3	0	0	0.719512	0	42	0.933333	5
2.02439	0.00286508	0.493976	0	5	3	FALSE	Kaempferol (3,5,7,4'-Tetrahydroxyflavone)	25.4	5	0	0	0.743902	0	216	0.813333	5
2.02439	0.00286508	0.493976	0	5	3	FALSE	Myricetin	25.4	5	0	0	0.743902	0	216	0.813333	5
2.02439	0.00286508	0.493976	0	5	3	FALSE	Norartocarpetin	25.4	5	0	0	0.743902	0	216	0.813333	5
2.02439	0.00286508	0.493976	0	5	3	FALSE	3,5,7,2'-Tetrahydroxyflavone	25.4	5	0	0	0.743902	0	216	0.813333	5
2.12195	0.0488592	0.471264	0	3	3	FALSE	Azelaic acid	20.6667	3	0	0	0.719512	0	420	0.655556	5
3.09756	0	0.322835	0	1	4	FALSE	EDNRB	3	1	0	0	0.47561	0	0	0	1
2.17073	7.876E-5	0.460674	0	2	3	FALSE	Galangin (3,5,41-Trihydroxyflavone)	30.5	2	0	0	0.707317	0	4	0.983333	5
2.12195	5.6622E-4	0.471264	0	3	3	FALSE	Norwogonin	29	3	0	0	0.719512	0	42	0.933333	5
1.2439	0.32329	0.803922	0	31	2	FALSE	PEE	4.3871	31	0	0	0.939024	0	3198	0.33871	7
1.92683	0.0582089	0.518987	0	7	3	FALSE	IL-17 signaling pathway	18.8571	7	0	0	0.768293	0	782	0.595238	9
2.70732	0.00154213	0.369369	0	2	4	FALSE	IL1B	7	2	0	0	0.573171	0	32	0.666667	1
1.92683	0.168209	0.518987	0	7	3	FALSE	Th17 cell differentiation	9.85714	7	0	0	0.768293	0	1494	0.295238	11
2.90244	0	0.344538	0	1	4	FALSE	HIF1A	7	1	0	0	0.52439	0	0	0	1
2.90244	0	0.344538	0	1	4	FALSE	TACR1	7	1	0	0	0.52439	0	0	0	1
2.90244	0	0.344538	0	1	4	FALSE	CXCR2	7	1	0	0	0.52439	0	0	0	1

## Sheet: Table S5
Table S5. Lists of GO terms
GO_ID	Category	Term	Up	Down	DEG	Total	Pvalue	adjustPvalue	GeneRatio	BgRatio	RichFactor
GO:0005882	CC	intermediate filament	126	5	131	212	3.39341e-101	3.56715e-97	131/1351	212/20847	0.617925
GO:0045095	CC	keratin filament	87	3	90	109	1.59498e-88	7.27486e-85	90/1351	109/20847	0.825688
GO:0045111	CC	intermediate filament cytoskeleton	126	6	132	254	2.07616e-88	7.27486e-85	132/1351	254/20847	0.519685
GO:0099513	CC	polymeric cytoskeletal fiber	146	11	157	754	1.35644e-40	3.56471e-37	157/1351	754/20847	0.208223
GO:0099081	CC	supramolecular polymer	164	18	182	994	5.14387e-39	1.08145e-35	182/1351	994/20847	0.183099
GO:0099512	CC	supramolecular fiber	163	18	181	987	6.85196e-39	1.20046e-35	181/1351	987/20847	0.183384
GO:0009888	BP	tissue development	177	74	251	1889	8.9945e-30	1.35072e-26	251/1351	1889/20847	0.132875
GO:0048856	BP	anatomical structure development	377	183	560	5866	1.15001e-27	1.51111e-24	560/1351	5866/20847	0.0954654
GO:0099080	CC	supramolecular complex	167	23	190	1296	1.62975e-27	1.90355e-24	190/1351	1296/20847	0.146605
GO:0060429	BP	epithelium development	124	51	175	1153	4.32801e-27	4.54961e-24	175/1351	1153/20847	0.151778
GO:0032502	BP	developmental process	396	191	587	6358	1.8978e-25	1.8136e-22	587/1351	6358/20847	0.0923246
GO:0048513	BP	animal organ development	253	126	379	3576	3.70034e-25	3.2415e-22	379/1351	3576/20847	0.105984
GO:0008544	BP	epidermis development	51	24	75	301	9.38941e-25	7.59243e-22	75/1351	301/20847	0.249169
GO:0007166	BP	cell surface receptor signaling pathway	167	119	286	2488	1.26294e-23	9.48286e-21	286/1351	2488/20847	0.114952
GO:0005576	CC	extracellular region	142	138	280	2419	1.495e-23	1.0477e-20	280/1351	2419/20847	0.11575
GO:0043588	BP	skin development	47	22	69	271	1.89526e-23	1.24519e-20	69/1351	271/20847	0.254613
GO:0030154	BP	cell differentiation	292	133	425	4250	2.08439e-23	1.28889e-20	425/1351	4250/20847	0.1
GO:0048869	BP	cellular developmental process	293	134	427	4281	2.60605e-23	1.52193e-20	427/1351	4281/20847	0.0997431
GO:0048731	BP	system development	294	133	427	4296	5.33898e-23	2.95386e-20	427/1351	4296/20847	0.0993948
GO:0007275	BP	multicellular organism development	332	147	479	5034	3.3639e-22	1.76806e-19	479/1351	5034/20847	0.095153

## Sheet: Table S4
Table S4. List of DEGs
gene_id	Control_vs_IMQ_de	Control_vs_IMQ_log2fc	Control_vs_IMQ_pvalue	IMQ_vs_PEE_de	IMQ_vs_PEE_log2fc	IMQ_vs_PEE_pvalue
Adh6b	Down Regulation	-6.7653	1e-100	Up Regulation	5.46745	8.93129e-96
Crnn	Down Regulation	-8.23404	1e-100	Up Regulation	6.8987	1e-100
Crym	Down Regulation	-8.41586	1e-100	Up Regulation	7.09746	1e-100
Csta1	Up Regulation	3.65342	1e-100	Down Regulation	-1.42484	2.55584e-16
Cstdc5	Up Regulation	8.40936	1e-100	Down Regulation	-1.35652	1.17196e-15
Cstdc6	Up Regulation	7.71637	1e-100	Down Regulation	-1.26456	4.77745e-11
Fam162a	Up Regulation	3.12544	1e-100	Down Regulation	-1.16013	9.3161e-11
Fbp1	Down Regulation	-5.71036	1e-100	Up Regulation	4.98681	1.67923e-80
Hoxc13	Down Regulation	-6.47775	1e-100	Up Regulation	5.55433	3.41403e-82
Il1f6	Up Regulation	6.41474	1e-100	Down Regulation	-1.18617	5.48674e-11
Krt16	Up Regulation	6.65489	1e-100	Down Regulation	-1.38648	1.08827e-15
Krt28	Down Regulation	-10.3836	1e-100	Up Regulation	9.22904	1e-100
Krt6b	Up Regulation	7.24384	1e-100	Down Regulation	-1.14785	1.21358e-07
Krt75	Down Regulation	-7.91955	1e-100	Up Regulation	6.59996	1e-100
Lrrc15	Down Regulation	-7.04113	1e-100	Up Regulation	5.84207	1e-100
Ly6g6g	Down Regulation	-6.16751	1e-100	Up Regulation	4.86546	1.62185e-88
Msx2	Down Regulation	-6.46662	1e-100	Up Regulation	5.31735	2.47478e-75
Pla2g4e	Up Regulation	3.50633	1e-100	Down Regulation	-1.45144	2.65001e-16
S100a3	Down Regulation	-11.185	1e-100	Up Regulation	10.1733	1e-100
Saa3	Up Regulation	9.91337	1e-100	Down Regulation	-2.32333	7.33349e-22
Slc39a10	Down Regulation	-3.12721	1e-100	Up Regulation	2.32872	7.30577e-36
Slc7a8	Down Regulation	-4.24539	1e-100	Up Regulation	3.06959	5.0446e-42
Sytl2	Down Regulation	-4.13307	1e-100	Up Regulation	2.85413	6.97414e-30
Teddm3	Up Regulation	5.96306	1e-100	Down Regulation	-1.36719	2.70827e-13
Tyrp1	Down Regulation	-4.88028	1e-100	Up Regulation	4.08571	9.0171e-65
Vsig8	Down Regulation	-10.2632	1e-100	Up Regulation	8.93983	1e-100
S100a9	Up Regulation	11.5941	1e-100	Down Regulation	-3.38802	5.20254e-08
Dct	Down Regulation	-4.62144	1e-100	Up Regulation	3.74407	5.08491e-65
Tyr	Down Regulation	-6.49936	1e-100	Up Regulation	5.53439	3.51374e-79
Krt73	Down Regulation	-11.6979	1e-100	Up Regulation	10.856	3.34131e-42
Cdh6	Down Regulation	-5.68617	1e-100	Up Regulation	4.23178	9.56091e-34
Gsdmc	Up Regulation	6.4418	1e-100	Nodiff	-0.549791	0.00291562
Pmel	Down Regulation	-4.80941	1e-100	Up Regulation	3.98773	6.54231e-55
Urah	Up Regulation	3.15559	1e-100	Down Regulation	-1.08916	1.38325e-09
Pglyrp3	Up Regulation	3.57532	1e-100	Down Regulation	-1.20676	5.99731e-10
Cybrd1	Down Regulation	-5.80162	1e-100	Up Regulation	4.34249	5.93104e-32
Slc2a1	Up Regulation	3.57122	1e-100	Down Regulation	-1.51714	4.74411e-17
Ctps	Down Regulation	-3.04276	1e-100	Up Regulation	2.21228	3.28736e-26
Padi1	Down Regulation	-4.53835	1e-100	Up Regulation	2.96197	8.46127e-22
Gpx1	Up Regulation	2.53103	1e-100	Down Regulation	-1.13755	1.28706e-10
Ctse	Down Regulation	-4.28947	1e-100	Up Regulation	2.99456	1.73254e-26
Trpm1	Down Regulation	-6.56029	1e-100	Up Regulation	5.44702	3.5168e-56
Klk9	Up Regulation	5.13951	1e-100	Down Regulation	-1.61399	2.04363e-18
Lap3	Down Regulation	-3.21378	1e-100	Up Regulation	2.34896	4.76228e-34
Klk13	Up Regulation	5.38804	1e-100	Down Regulation	-2.03227	1.53564e-17
Nav2	Down Regulation	-3.03039	1e-100	Up Regulation	1.94367	1.09357e-17
Dlx3	Down Regulation	-3.71886	1e-100	Up Regulation	2.75973	9.43474e-35
Samd5	Down Regulation	-5.06223	1e-100	Up Regulation	4.17399	1.49146e-37
Gm6551	Up Regulation	4.03861	1e-100	Down Regulation	-1.25499	3.17961e-10
Golga7b	Down Regulation	-6.55571	1e-100	Up Regulation	5.59959	1.64266e-55
Mt4	Down Regulation	-7.85112	1e-100	Up Regulation	6.73098	6.40797e-83
Lgr5	Down Regulation	-3.54791	1e-100	Up Regulation	3.16182	5.5483e-31
Gk	Up Regulation	3.42594	1e-100	Down Regulation	-1.67828	5.00216e-18
Trex2	Up Regulation	3.2567	1e-100	Down Regulation	-1.01224	9.47832e-08
Farp1	Down Regulation	-2.7477	1e-100	Up Regulation	2.08755	7.05342e-18
Dclk3	Down Regulation	-5.30958	1e-100	Up Regulation	4.33394	2.34159e-32
Klk6	Up Regulation	4.40132	1e-100	Down Regulation	-1.76895	5.48486e-16
Endou	Up Regulation	2.26588	1e-100	Down Regulation	-1.14371	3.34081e-11
Fhod3	Down Regulation	-4.8315	1e-100	Up Regulation	3.63064	4.34806e-35
Pitrm1	Down Regulation	-2.71982	1e-100	Up Regulation	1.90747	1.58275e-22
Hspa2	Down Regulation	-3.87112	1e-100	Up Regulation	2.86903	4.85255e-18
Lypd3	Up Regulation	2.2008	1e-100	Down Regulation	-1.04993	4.1477e-09
Pkm	Up Regulation	1.70898	1e-100	Nodiff	-0.963984	1.76412e-08
Blmh	Up Regulation	2.08005	1e-100	Nodiff	-0.82841	1.20474e-06
Lce3d	Up Regulation	7.40285	1e-100	Down Regulation	-2.4807	1.05084e-28
Lrrc75b	Down Regulation	-6.36825	1e-100	Up Regulation	5.30905	5.25078e-41
Lef1	Down Regulation	-5.97505	1e-100	Up Regulation	5.0812	2.43917e-44
Kif26a	Down Regulation	-2.78594	1e-100	Up Regulation	2.28529	7.58384e-19
Calhm5	Down Regulation	-3.82523	1e-100	Up Regulation	3.16664	2.9131e-25
Arhgdib	Up Regulation	2.37196	1e-100	Nodiff	-0.821502	1.36142e-05
Adamts20	Down Regulation	-5.17688	1e-100	Up Regulation	4.3226	1.35464e-34
Mycn	Down Regulation	-5.12505	1e-100	Up Regulation	4.45231	8.23101e-33
Hpgds	Up Regulation	2.74728	1e-100	Down Regulation	-1.31605	5.61187e-11
Sprr2h	Up Regulation	5.7281	1e-100	Down Regulation	-2.10327	3.99472e-32
Gm2a	Up Regulation	1.85886	1e-100	Nodiff	-0.751163	2.58571e-05
Nectin3	Down Regulation	-2.95315	1e-100	Up Regulation	2.45924	2.5538e-21
Cd53	Up Regulation	2.88847	1e-100	Nodiff	-0.90773	5.02181e-06
Zfp618	Down Regulation	-5.03509	1e-100	Up Regulation	3.9376	7.07929e-23
Cbs	Down Regulation	-4.23849	1e-100	Up Regulation	3.09286	1.95227e-16
Hunk	Down Regulation	-4.28515	1e-100	Up Regulation	3.54727	9.89299e-29
Dapl1	Down Regulation	-5.24877	1e-100	Up Regulation	3.70518	1.29702e-27
Krt15	Down Regulation	-2.31373	1e-100	Up Regulation	1.92209	7.02614e-23
Degs1	Up Regulation	2.30408	1e-100	Nodiff	-0.979064	2.17115e-08
Trim2	Down Regulation	-2.38099	1e-100	Up Regulation	1.50353	1.5404e-12
Glrx	Up Regulation	3.816	1e-100	Down Regulation	-1.13569	4.84004e-08
Myh14	Down Regulation	-2.67329	1e-100	Up Regulation	1.84111	2.68584e-16
Chac1	Down Regulation	-4.86354	1e-100	Up Regulation	2.87377	8.99671e-19
Bnc2	Down Regulation	-4.18997	1e-100	Up Regulation	3.40973	9.2373e-33
Car6	Down Regulation	-5.48336	1e-100	Up Regulation	3.91905	2.38248e-23
Bambi	Down Regulation	-5.2044	1e-100	Up Regulation	4.43359	2.02018e-41
Slc27a6	Down Regulation	-3.60699	1e-100	Up Regulation	2.97387	2.1721e-26
Tm4sf1	Down Regulation	-3.12266	1e-100	Up Regulation	1.98315	1.15033e-18
Krt27	Down Regulation	-11.7686	1e-100	Up Regulation	10.6532	1.16434e-31
Krt32	Down Regulation	-10.335	1e-100	Up Regulation	9.28916	1e-100
Mitf	Down Regulation	-2.27421	1e-100	Up Regulation	1.22466	4.33454e-08
Col11a1	Down Regulation	-5.51672	1e-100	Up Regulation	5.40845	4.41158e-85
Cd24a	Up Regulation	2.09201	1e-100	Nodiff	-0.752631	2.13953e-05
Hif1a	Up Regulation	1.7778	1e-100	Down Regulation	-1.01579	4.90808e-09
Cryba4	Down Regulation	-7.34042	1e-100	Up Regulation	5.99751	3.97763e-41
Tchh	Down Regulation	-9.54047	1e-100	Up Regulation	8.27883	3.66914e-25
Pgk1	Up Regulation	1.83049	1e-100	Nodiff	-0.971171	2.64937e-08
Stfa3	Up Regulation	7.84212	1e-100	Down Regulation	-1.29851	3.57701e-13
Cdhr1	Up Regulation	6.87543	1e-100	Down Regulation	-1.92523	6.7291e-16
Notch1	Down Regulation	-1.89104	1e-100	Up Regulation	1.16084	2.77012e-09
Tmem154	Up Regulation	2.12002	1e-100	Nodiff	-0.794381	2.58474e-05
Asprv1	Up Regulation	2.41	1e-100	Nodiff	-0.375173	0.0268208
Degs2	Up Regulation	3.1517	1e-100	Nodiff	-0.633802	0.00288263
Stom	Up Regulation	2.28657	1e-100	Down Regulation	-1.2824	8.62939e-12
Krtdap	Up Regulation	2.93565	1e-100	Down Regulation	-1.09153	1.138e-09
Mal2	Up Regulation	2.49997	1e-100	Nodiff	-0.901094	7.53197e-07
Klk7	Up Regulation	2.12934	1e-100	Nodiff	-0.816042	2.21017e-06
Il1f8	Up Regulation	4.40114	1e-100	Nodiff	-0.870695	2.60133e-06
Ms4a4a	Up Regulation	3.15456	1e-100	Down Regulation	-1.10671	2.86877e-07
Tbx1	Down Regulation	-2.90231	1e-100	Up Regulation	2.33751	3.36235e-14
Slc45a2	Down Regulation	-7.09206	1e-100	Up Regulation	6.12765	8.57702e-39
Casp14	Up Regulation	3.566	1e-100	Nodiff	-0.804891	4.55533e-06
Syngr1	Down Regulation	-3.33924	1e-100	Up Regulation	2.4003	3.98482e-11
Klk8	Up Regulation	3.51628	1e-100	Nodiff	-0.875049	1.08984e-06
Unc5b	Down Regulation	-3.37044	1e-100	Up Regulation	2.52642	6.82258e-24
Cdc14a	Down Regulation	-2.50672	1e-100	Up Regulation	1.66004	7.61945e-10
Slc39a8	Down Regulation	-2.35778	1e-100	Up Regulation	1.99063	5.01812e-24
Dclk2	Down Regulation	-3.26518	1e-100	Up Regulation	2.27198	9.49437e-12
Pdzrn3	Down Regulation	-2.73962	1e-100	Up Regulation	2.14152	1.28098e-22
Mtcl1	Down Regulation	-4.68521	1e-100	Up Regulation	3.74975	1.68991e-17
Bcl2l15	Up Regulation	5.25286	1e-100	Down Regulation	-1.78255	4.37846e-12
Fads3	Down Regulation	-2.66963	1e-100	Up Regulation	1.54352	1.07388e-09
Nkd2	Down Regulation	-3.66085	1e-100	Up Regulation	3.05227	1.3819e-28
Slc16a7	Down Regulation	-3.33495	1e-100	Up Regulation	2.39456	1.3653e-19
Ptch2	Down Regulation	-3.12043	1e-100	Up Regulation	2.7796	1.18682e-20
Lce3c	Up Regulation	8.90385	1e-100	Down Regulation	-2.15025	2.153e-24
Braf	Down Regulation	-1.61995	1e-100	Nodiff	0.966037	7.82285e-07
S100a8	Up Regulation	9.77168	1e-100	Down Regulation	-3.1882	4.89072e-34
Foxn1	Down Regulation	-2.3411	1e-100	Up Regulation	1.09613	3.47527e-06
Mc5r	Down Regulation	-2.71164	1e-100	Up Regulation	1.84892	8.0556e-11
Pld2	Up Regulation	2.25651	1e-100	Nodiff	-0.799717	3.49795e-05
Krt86	Down Regulation	-13.8455	1e-100	Up Regulation	11.5099	1.90007e-86
Gnmt	Down Regulation	-5.6257	1e-100	Up Regulation	4.26874	1.99372e-18
E2f2	Down Regulation	-2.25874	1e-100	Up Regulation	1.63887	3.55512e-11
Wdr47	Down Regulation	-2.23211	1e-100	Up Regulation	1.63031	2.56208e-13
Tenm2	Down Regulation	-1.92262	1e-100	Up Regulation	1.35835	9.96047e-10
Nhs	Down Regulation	-3.57484	1e-100	Up Regulation	2.97666	2.49575e-20
Syt4	Down Regulation	-5.32737	1e-100	Up Regulation	4.46465	4.56293e-23
Cnn3	Down Regulation	-1.90259	1e-100	Up Regulation	1.31764	1.59424e-11
Rtkn2	Down Regulation	-5.4312	1e-100	Up Regulation	4.45729	8.58887e-22
Tbc1d30	Down Regulation	-4.19232	1e-100	Up Regulation	2.84574	6.7585e-12
Scube3	Down Regulation	-4.07742	1e-100	Up Regulation	3.58402	1.22035e-22
Il1f5	Up Regulation	3.48721	1e-100	Nodiff	-0.733396	0.000316388
Gclc	Down Regulation	-1.82252	1e-100	Up Regulation	1.08276	2.05123e-07
Pm20d1	Down Regulation	-4.10635	1e-100	Up Regulation	3.04328	3.57374e-15
Tcf23	Up Regulation	7.53228	1e-100	Down Regulation	-1.42801	1.05728e-09
Nkpd1	Up Regulation	2.14607	1e-100	Nodiff	-0.793482	8.05461e-05
Ptprc	Up Regulation	2.63855	1e-100	Nodiff	-0.779917	9.20009e-05
Slc30a1	Down Regulation	-2.14007	1e-100	Up Regulation	1.44191	1.01026e-15
Gprc5d	Down Regulation	-11.8989	1e-100	Up Regulation	10.044	2.08487e-78
Padi3	Down Regulation	-11.8576	1e-100	Up Regulation	10.7622	1.51948e-92
Lcp1	Up Regulation	2.32001	1e-100	Nodiff	-0.673431	0.000453713
Prr9	Down Regulation	-8.03356	1e-100	Up Regulation	6.92068	1.74081e-23
Akr1b8	Up Regulation	2.99695	1e-100	Down Regulation	-1.67438	1.81276e-13
Ldha	Up Regulation	1.5053	1e-100	Nodiff	-0.850553	8.37331e-07
Vdr	Down Regulation	-1.85012	1e-100	Up Regulation	1.39336	3.97123e-14
Il10ra	Up Regulation	3.26587	1e-100	Down Regulation	-1.21559	2.53198e-07
Krt36	Down Regulation	-8.19472	1e-100	Up Regulation	6.78052	5.35716e-45
Gli3	Down Regulation	-2.77025	1e-100	Up Regulation	2.13541	1.62846e-15
Lhx2	Down Regulation	-3.57996	1e-100	Up Regulation	3.37312	1.54192e-28
Tiam2	Down Regulation	-3.30463	1e-100	Up Regulation	2.88331	1.08655e-18
Ier3	Up Regulation	1.93468	1e-100	Nodiff	-0.985622	3.59827e-07
Cyria	Down Regulation	-2.87347	1e-100	Up Regulation	1.80288	2.65851e-14
Il1f10	Down Regulation	-5.30317	1e-100	Up Regulation	3.92938	3.84202e-15
Alcam	Down Regulation	-2.33744	1e-100	Up Regulation	1.88812	4.10742e-19
Ndufa4	Up Regulation	1.77683	1e-100	Nodiff	-0.865612	1.85091e-06
Cnfn	Up Regulation	2.11685	1e-100	Down Regulation	-1.01403	6.89888e-08
Padi4	Down Regulation	-3.03976	1e-100	Up Regulation	1.843	3.02866e-11
Ces2f	Up Regulation	3.71978	1e-100	Down Regulation	-1.08428	4.42533e-06
Fads2	Down Regulation	-3.59875	1e-100	Up Regulation	2.78623	7.99596e-22
Cux1	Down Regulation	-2.09499	1e-100	Up Regulation	1.47237	1.1747e-13
Lpo	Up Regulation	9.58179	1e-100	Down Regulation	-2.41592	1.79018e-21
Sdcbp2	Up Regulation	3.06307	1e-100	Nodiff	-0.90053	3.08922e-06
Samd12	Up Regulation	3.92865	1e-100	Down Regulation	-1.87927	6.68946e-13
Pla2g4f	Up Regulation	2.41375	1e-100	Nodiff	-0.778854	1.41061e-05
Higd1a	Up Regulation	2.0585	1e-100	Nodiff	-0.755309	5.77171e-05
Rhpn2	Down Regulation	-4.01087	1e-100	Up Regulation	2.82916	1.53085e-11
Fabp5	Up Regulation	2.53395	1e-100	Down Regulation	-1.04902	1.78086e-09
Fzd3	Down Regulation	-2.32099	1e-100	Up Regulation	1.62866	2.87188e-09
Sox7	Up Regulation	2.50962	1e-100	Nodiff	-0.871699	4.17251e-05
Adgra3	Down Regulation	-2.29083	1e-100	Up Regulation	1.51154	1.08607e-11
Gng4	Down Regulation	-3.54612	1e-100	Up Regulation	2.60587	3.02176e-10
Tpi1	Up Regulation	1.59057	1e-100	Nodiff	-0.868522	6.4877e-07
Lce3a	Up Regulation	9.50724	1e-100	Down Regulation	-3.61416	5.16074e-38
Vangl2	Down Regulation	-1.75837	1e-100	Up Regulation	1.31318	1.43961e-09
Lzts1	Down Regulation	-2.82112	1e-100	Up Regulation	2.0951	1.46041e-11
Aadacl2	Up Regulation	3.37417	1e-100	Down Regulation	-1.04318	2.55445e-07
Epb41l4b	Down Regulation	-2.12569	1e-100	Up Regulation	1.381	1.73452e-08
Tmprss11a	Up Regulation	6.91307	1e-100	Down Regulation	-1.63376	4.36816e-10
Defb6	Up Regulation	3.23176	1e-100	Nodiff	-0.775144	0.000322897
Nup210	Down Regulation	-2.42654	1e-100	Up Regulation	1.63915	4.12046e-09
Wnt10b	Down Regulation	-4.1986	1e-100	Up Regulation	3.47142	2.10962e-19
Stbd1	Down Regulation	-2.9612	1e-100	Nodiff	0.989073	0.0119606
Dsg4	Down Regulation	-11.0917	1e-100	Up Regulation	9.84913	1.74623e-74
Pla2g2e	Down Regulation	-3.90573	1e-100	Up Regulation	2.29941	3.73108e-06
Tmem45b	Up Regulation	2.11957	1e-100	Nodiff	-0.230553	0.268221
Csdc2	Down Regulation	-9.21492	1e-100	Up Regulation	7.58434	3.81165e-46
Rab3ip	Down Regulation	-2.51347	1e-100	Up Regulation	1.50177	2.77991e-07
St14	Down Regulation	-1.6153	1e-100	Up Regulation	1.13738	3.88333e-09
Arhgap45	Up Regulation	2.32787	1e-100	Nodiff	-0.868416	6.02083e-05
Cotl1	Up Regulation	2.54782	1e-100	Down Regulation	-1.23537	1.92526e-09
Corin	Down Regulation	-4.09939	1e-100	Up Regulation	3.47347	6.07843e-17
Krt84	Down Regulation	-4.58176	1e-100	Up Regulation	1.80929	4.76919e-05
Ms4a6d	Up Regulation	2.72352	1e-100	Nodiff	-0.840524	7.93476e-05
Sardh	Down Regulation	-2.95153	1e-100	Up Regulation	2.24802	5.62803e-11
Hhip	Down Regulation	-3.92635	1e-100	Up Regulation	3.58121	9.48773e-20
Car12	Up Regulation	2.05832	1e-100	Nodiff	-0.871021	3.22716e-06
Plekhg3	Down Regulation	-1.7701	1e-100	Up Regulation	1.26949	1.04724e-08
Syt7	Down Regulation	-3.67113	1e-100	Up Regulation	2.04395	2.05587e-07
Rab15	Down Regulation	-3.23364	1e-100	Up Regulation	2.52011	8.42068e-14
6430548M08Rik	Up Regulation	2.3288	1e-100	Nodiff	-0.744826	0.000122442
Ctsa	Up Regulation	1.41986	1e-100	Nodiff	-0.38952	0.0281378
Ltbp3	Down Regulation	-1.81885	1e-100	Up Regulation	1.38453	1.84459e-10
Fzd10	Down Regulation	-1.82474	1e-100	Up Regulation	1.31096	2.69808e-08
Krt14	Up Regulation	3.18136	1e-100	Down Regulation	-1.06389	1.7925e-06
Gsto1	Up Regulation	2.27809	1e-100	Down Regulation	-1.1012	3.4951e-09
Tnfrsf19	Down Regulation	-1.83202	1e-100	Up Regulation	1.43936	5.11896e-11
Cldn8	Down Regulation	-5.06499	1e-100	Up Regulation	4.00067	7.71168e-15
Tmprss13	Up Regulation	1.74621	1e-100	Nodiff	-0.714925	9.78794e-05
Foxc1	Down Regulation	-2.16009	1e-100	Up Regulation	1.69532	4.23413e-12
Ide	Up Regulation	1.97953	1e-100	Nodiff	-0.762885	2.66383e-05
Hsd17b14	Down Regulation	-4.69818	1e-100	Up Regulation	3.11897	5.59483e-08
Rbp2	Up Regulation	4.16322	1e-100	Nodiff	-0.989972	8.53714e-06
Col16a1	Down Regulation	-1.6209	1e-100	Up Regulation	1.17548	2.52218e-08
Tiparp	Up Regulation	1.93162	1e-100	Nodiff	-0.905771	2.57411e-06
Creb5	Down Regulation	-2.36125	1e-100	Up Regulation	1.86358	6.1076e-15
Ephb1	Down Regulation	-5.80573	1e-100	Up Regulation	4.95857	2.47806e-24
Cers3	Up Regulation	1.90071	1e-100	Nodiff	-0.899586	1.38956e-06
Il33	Up Regulation	4.37642	1e-100	Down Regulation	-1.91375	1.24264e-13
Cxcr2	Up Regulation	4.97613	1e-100	Down Regulation	-1.59137	3.6985e-09
Dsg2	Down Regulation	-1.89119	1e-100	Up Regulation	1.34647	2.3501e-08
Fat1	Down Regulation	-1.48869	1e-100	Up Regulation	1.0352	1.98188e-08
Sptssb	Down Regulation	-7.58437	1e-100	Up Regulation	6.44316	3.04184e-34
Hspa14	Down Regulation	-1.97689	1e-100	Up Regulation	1.27844	7.62594e-10
Slain1	Down Regulation	-5.22849	1e-100	Up Regulation	4.48649	1.02693e-17
Specc1	Down Regulation	-1.97849	1e-100	Up Regulation	1.32665	1.08394e-07
Id3	Down Regulation	-2.35402	1.2584e-100	Up Regulation	1.80145	2.79328e-13
Psat1	Up Regulation	1.63082	1.33965e-100	Nodiff	-0.891213	6.71918e-07
Wnt11	Down Regulation	-4.18346	1.87569e-100	Up Regulation	3.49271	1.52751e-18
Rnaset2a	Down Regulation	-2.33391	3.80767e-100	Up Regulation	1.57465	8.4123e-12
Fras1	Down Regulation	-3.25847	8.42531e-100	Up Regulation	2.9872	2.13517e-17
Defb14	Up Regulation	4.83031	1.96538e-99	Down Regulation	-1.85898	7.61086e-11
Tmem64	Down Regulation	-2.47023	3.6129e-99	Up Regulation	1.80168	7.63478e-16
Krt6a	Up Regulation	4.03432	7.36228e-99	Down Regulation	-1.61665	0.0120449
Otop2	Down Regulation	-5.14618	1.05093e-98	Up Regulation	3.60041	1.13861e-12
Il13ra1	Up Regulation	2.04697	2.35394e-98	Nodiff	-0.737987	3.77039e-05
Krt71	Down Regulation	-17.5143	2.60658e-97	Up Regulation	16.469	4.95902e-83
Clec4a3	Up Regulation	3.09342	3.65061e-97	Nodiff	-0.599702	0.00839635
St8sia6	Down Regulation	-3.84418	4.85648e-97	Up Regulation	2.77555	3.60744e-09
Fzd1	Down Regulation	-1.52171	6.94892e-97	Up Regulation	1.08146	3.74427e-08
Ccr2	Up Regulation	2.20093	7.90776e-97	Nodiff	-0.757644	0.000166218
Ptges	Up Regulation	3.03031	3.61859e-96	Nodiff	-0.866931	1.28109e-05
Ly6g6d	Down Regulation	-10.1576	3.91162e-96	Up Regulation	8.83264	2.51005e-55
Lce3f	Up Regulation	9.3854	4.17703e-96	Down Regulation	-2.47542	9.67236e-29
Tgm5	Up Regulation	2.27654	6.8455e-96	Nodiff	-0.87651	1.52406e-05
Arhgef17	Down Regulation	-1.85392	2.08083e-95	Up Regulation	1.21728	7.79967e-07
Ankk1	Up Regulation	6.90402	2.43686e-95	Down Regulation	-2.17614	5.09138e-13
Ptpn14	Down Regulation	-1.46228	2.49457e-95	Up Regulation	1.00913	4.32145e-07
Osmr	Up Regulation	1.68931	5.48687e-95	Nodiff	-0.958724	6.5041e-07
Dnajc6	Down Regulation	-4.35912	6.32091e-95	Up Regulation	3.0755	1.44043e-10
Laptm5	Up Regulation	2.40359	1.1463e-94	Nodiff	-0.745643	9.71608e-05
Enc1	Down Regulation	-2.25536	1.84622e-94	Up Regulation	1.71227	5.96997e-12
Sprr2e	Up Regulation	11.6783	1.97229e-94	Down Regulation	-2.98034	3.86455e-32
Ctss	Up Regulation	2.75217	3.03706e-94	Nodiff	-0.835632	2.71528e-05
Clec4a1	Up Regulation	2.84951	5.32357e-94	Nodiff	-0.729557	0.00139315
Slpi	Up Regulation	5.24443	5.72017e-94	Down Regulation	-3.19126	9.31945e-30
Krt39	Down Regulation	-10.716	6.50175e-94	Up Regulation	8.80532	2.71826e-49
Klk11	Up Regulation	2.72133	6.75493e-94	Nodiff	-0.93894	3.02071e-06
Plek	Up Regulation	2.52274	8.29539e-94	Down Regulation	-1.16619	1.31665e-07
Nckap5l	Down Regulation	-2.66845	2.3841e-93	Up Regulation	1.95621	4.98071e-09
Il11ra1	Down Regulation	-1.91965	3.63246e-93	Up Regulation	1.48051	1.50908e-10
Aox4	Up Regulation	3.68289	7.29424e-93	Nodiff	-0.72748	0.00345635
Sdr9c7	Up Regulation	2.79074	9.6926e-93	Nodiff	-0.999282	2.56024e-08
Hk1	Up Regulation	1.54157	1.22066e-92	Nodiff	-0.689787	0.000272802
Gabrp	Down Regulation	-10.127	2.03682e-92	Up Regulation	8.51273	5.54569e-06
Wnt5a	Down Regulation	-2.63534	2.4424e-92	Up Regulation	1.99043	3.77092e-17
Cbr3	Up Regulation	2.57371	3.78592e-92	Nodiff	-0.802039	0.000216335
Pycard	Up Regulation	1.9595	2.21839e-91	Nodiff	-0.805595	0.00014241
Atp11b	Up Regulation	1.3766	5.38176e-91	Nodiff	-0.720445	5.4077e-05
Clec4a2	Up Regulation	3.36394	6.44998e-91	Nodiff	-0.592903	0.0144281
Prickle1	Down Regulation	-2.22381	1.06178e-90	Up Regulation	1.70212	3.56318e-10
Gm14137	Down Regulation	-1.75139	1.17102e-90	Nodiff	0.96338	4.34155e-05
Hcls1	Up Regulation	2.75398	1.88125e-90	Nodiff	-0.965559	4.55934e-05
Epn3	Up Regulation	1.96271	2.18625e-90	Down Regulation	-1.04087	1.29318e-07
Cyp7b1	Up Regulation	4.34403	2.37076e-90	Down Regulation	-1.87008	2.89933e-10
Gli1	Down Regulation	-3.01993	2.38431e-90	Up Regulation	2.83598	2.87536e-23
Wif1	Down Regulation	-2.86534	2.39579e-90	Up Regulation	2.84453	1.74225e-23
Cd82	Down Regulation	-1.63805	3.01463e-90	Nodiff	0.886197	0.000110398
Klk12	Up Regulation	4.82435	3.76011e-90	Down Regulation	-2.53592	2.47782e-15
Slc5a1	Up Regulation	4.42783	6.78979e-90	Down Regulation	-1.95688	2.26281e-12
Entpd1	Up Regulation	2.06793	2.82608e-89	Nodiff	-0.651972	0.00150708
Kif21a	Down Regulation	-1.64241	3.57888e-89	Nodiff	0.872488	1.88987e-05
Mpeg1	Up Regulation	2.9973	3.58657e-89	Nodiff	-0.82328	0.00026494
Hspb8	Down Regulation	-1.9001	7.88495e-89	Up Regulation	1.37863	1.52684e-10
Crabp2	Up Regulation	2.27661	1.75903e-88	Down Regulation	-1.25215	4.65277e-11
Slc40a1	Down Regulation	-2.94813	6.06103e-88	Up Regulation	1.92346	1.04231e-16
Calm4	Up Regulation	3.01231	6.7906e-88	Nodiff	-0.29559	0.117232
Clec4n	Up Regulation	3.36616	7.86098e-88	Down Regulation	-1.30365	4.95553e-07
Slc16a1	Up Regulation	2.16322	9.18201e-88	Nodiff	-0.843051	3.78224e-05
Sprr2d	Up Regulation	11.6261	1.03739e-87	Down Regulation	-2.76776	4.89556e-05
Pfkl	Up Regulation	1.97362	6.06944e-87	Down Regulation	-1.05044	5.66205e-08
Lilrb4a	Up Regulation	2.74187	8.6912e-87	Down Regulation	-1.45982	1.30408e-12
Setbp1	Down Regulation	-2.07751	1.11418e-86	Up Regulation	1.50794	6.76761e-08
Rptn	Up Regulation	6.55054	1.14749e-86	Nodiff	-0.698141	4.55393e-05
Il17rc	Up Regulation	1.6924	1.8794e-86	Nodiff	-0.775288	5.84589e-05
Trim59	Down Regulation	-1.68245	4.10618e-86	Up Regulation	1.09763	2.19886e-07
Slc9a2	Down Regulation	-3.90887	1.33608e-85	Up Regulation	3.28332	2.91593e-13
Selenop	Up Regulation	1.71771	3.11867e-85	Nodiff	-0.66802	0.000153372
Cpxm1	Up Regulation	2.75253	4.17949e-85	Down Regulation	-1.64599	4.61337e-14
Ttyh3	Down Regulation	-1.51774	5.21829e-85	Nodiff	0.90795	2.53353e-05
Slc25a37	Down Regulation	-2.4282	1.1505e-84	Up Regulation	1.33203	4.70605e-09
Zfp704	Down Regulation	-1.75301	1.41669e-84	Up Regulation	1.20928	1.30906e-06
Mark1	Down Regulation	-1.97291	1.81689e-84	Up Regulation	1.45376	1.69254e-07
Cebpa	Up Regulation	1.33465	2.29296e-84	Nodiff	-0.44717	0.0111077
Esd	Up Regulation	1.39136	6.73654e-84	Down Regulation	-1.03251	6.72058e-08
Lama5	Down Regulation	-1.74632	6.83143e-84	Up Regulation	1.13171	6.20699e-08
Msi1	Down Regulation	-5.07181	1.90746e-83	Up Regulation	4.14087	9.41714e-14
Gpd2	Up Regulation	1.79439	2.07785e-83	Nodiff	-0.891909	1.07326e-05
Rabgap1l	Up Regulation	1.35197	2.73644e-83	Nodiff	-0.555386	0.00237168
Zc3h12a	Up Regulation	3.42773	4.00571e-83	Down Regulation	-1.47183	1.06568e-08
Ptgds	Down Regulation	-5.56284	8.9846e-83	Up Regulation	4.75109	8.95291e-16
Sptlc1	Up Regulation	1.42518	9.60236e-83	Nodiff	-0.424258	0.0210927
Krtap6-5	Down Regulation	-14.0522	1.26192e-82	Up Regulation	11.525	0.00063271
Efhd1	Down Regulation	-3.22101	1.435e-82	Up Regulation	1.56325	7.05325e-05
Ankrd37	Up Regulation	3.342	2.60451e-82	Down Regulation	-1.11797	5.32376e-05
S100a11	Up Regulation	1.60896	2.64667e-82	Nodiff	-0.806834	5.14272e-06
Asah2	Up Regulation	1.9735	3.71763e-82	Nodiff	-0.494526	0.00878403
Myb	Down Regulation	-2.58904	5.70167e-82	Up Regulation	1.50127	0.000126178
Smpd3	Up Regulation	2.02102	8.59756e-82	Nodiff	-0.81064	3.19626e-05
Ugcg	Up Regulation	1.49471	4.51029e-81	Nodiff	-0.785622	1.19138e-05
Ror2	Down Regulation	-3.68189	5.01392e-81	Up Regulation	3.09728	9.76076e-12
Pls3	Up Regulation	1.09837	5.57141e-81	Nodiff	-0.459645	0.00840876
Ncf2	Up Regulation	2.16567	6.96536e-81	Down Regulation	-1.10316	3.13897e-06
Gpc3	Down Regulation	-1.94372	7.56457e-81	Up Regulation	1.68711	7.88842e-14
Slc37a2	Up Regulation	3.04824	1.07009e-80	Down Regulation	-1.26867	2.36622e-07
Aadacl3	Up Regulation	2.26923	1.30503e-80	Nodiff	-0.170985	0.417973
Mical2	Down Regulation	-2.08277	1.31691e-80	Up Regulation	1.53406	6.73456e-12
Pgam1	Up Regulation	1.22372	1.96484e-80	Nodiff	-0.668248	0.000193459
Nab2	Down Regulation	-1.59957	2.15494e-80	Nodiff	0.926803	9.80469e-05
Rnasel	Up Regulation	2.15466	2.93359e-80	Nodiff	-0.727425	0.00032334
Smox	Up Regulation	1.71757	3.60663e-80	Nodiff	-0.893553	1.37423e-06
Agrn	Down Regulation	-1.3225	4.94866e-80	Nodiff	0.893291	3.32835e-06
Tmem45a	Up Regulation	1.33434	7.64233e-80	Nodiff	-0.422431	0.0160485
Kctd6	Down Regulation	-1.78344	8.79996e-80	Up Regulation	1.18686	3.00993e-06
Acp7	Up Regulation	1.44196	1.20155e-79	Nodiff	-0.842896	6.81372e-06
Grik3	Down Regulation	-3.24348	1.25837e-79	Up Regulation	2.55573	7.94377e-09
Slc6a19	Down Regulation	-2.04241	2.06117e-79	Up Regulation	1.04022	0.000172291
Klf10	Up Regulation	1.45591	2.18355e-79	Nodiff	-0.701721	0.000183048
Ralbp1	Up Regulation	1.52471	2.2888e-79	Nodiff	-0.610939	0.000552286
Abca12	Up Regulation	2.13147	3.82927e-79	Nodiff	-0.804769	1.74773e-05
Plekhb2	Up Regulation	1.45437	6.14185e-79	Nodiff	-0.746164	9.90664e-05
Ttc39a	Up Regulation	2.93971	8.21354e-79	Down Regulation	-1.07655	4.43457e-06
Rab11fip4	Down Regulation	-2.68223	1.47153e-78	Up Regulation	1.53383	7.19155e-06
Sbno2	Up Regulation	1.56735	1.51794e-78	Nodiff	-0.872369	6.32224e-06
AU018091	Down Regulation	-4.73819	2.19002e-78	Up Regulation	3.26937	3.08835e-09
Krt5	Up Regulation	1.4263	2.19043e-78	Nodiff	-0.739433	1.32572e-05
Slc6a14	Up Regulation	1.92131	2.76592e-78	Down Regulation	-1.05064	4.44381e-08
Nckap5	Down Regulation	-3.763	7.24651e-78	Up Regulation	2.10726	2.20526e-05
Ano1	Up Regulation	2.08083	7.96816e-78	Nodiff	-0.753455	0.00013207
Pde12	Up Regulation	1.81012	8.00502e-78	Nodiff	-0.768084	4.01303e-05
Ms4a6c	Up Regulation	2.73198	8.2603e-78	Nodiff	-0.61652	0.00775513
Cstb	Up Regulation	1.69688	1.06121e-77	Nodiff	-0.902833	5.68031e-07
Mycl	Down Regulation	-1.49919	1.32625e-77	Nodiff	0.833418	0.000160655
Casp4	Up Regulation	2.99565	2.27407e-77	Nodiff	-0.715967	0.00747619
Tnmd	Down Regulation	-2.51744	2.44776e-77	Up Regulation	2.40022	2.01182e-18
Akr1c18	Up Regulation	3.3457	6.57165e-77	Down Regulation	-1.95026	4.46418e-14
Lcn2	Up Regulation	7.25187	6.92791e-77	Down Regulation	-2.25324	0.000851534
Ces2g	Up Regulation	3.32844	8.29093e-77	Nodiff	-0.966323	2.60062e-05
H2-D1	Up Regulation	1.63969	8.8195e-77	Nodiff	-0.538334	0.0039729
Shisa2	Down Regulation	-2.37743	9.42015e-77	Up Regulation	2.07582	9.68072e-16
Ldlrad3	Down Regulation	-2.0301	1.30149e-76	Up Regulation	1.52949	7.40667e-09
Fcgr2b	Up Regulation	2.18341	1.42449e-76	Down Regulation	-1.15586	2.04285e-08
Tyrobp	Up Regulation	2.98455	2.1271e-76	Nodiff	-0.913988	2.09263e-05
Nkd1	Down Regulation	-3.983	3.44386e-76	Up Regulation	2.91746	2.85751e-12
Nfib	Down Regulation	-1.20913	3.86345e-76	Nodiff	0.922446	2.52295e-07
Fcgr3	Up Regulation	2.42005	5.81203e-76	Down Regulation	-1.11678	1.1073e-07
Adamts18	Down Regulation	-4.08332	1.67856e-75	Up Regulation	3.46725	1.39268e-21
Cd44	Up Regulation	1.26815	2.45107e-75	Nodiff	-0.620413	0.000341691
Tmem125	Up Regulation	2.57706	2.45146e-75	Down Regulation	-1.36802	1.31002e-07
Krt83	Down Regulation	-15.4026	3.23735e-75	Up Regulation	13.2684	1.19518e-05
Ptk6	Up Regulation	2.18788	3.7356e-75	Down Regulation	-1.0956	1.26371e-06
Sptssa	Up Regulation	1.394	6.89604e-75	Nodiff	-0.449158	0.0135139
Sema3d	Down Regulation	-2.38304	7.18443e-75	Nodiff	0.769731	0.00848737
Dok4	Down Regulation	-2.30061	7.26024e-75	Up Regulation	1.38298	6.15921e-07
Rai14	Down Regulation	-1.80984	8.81995e-75	Up Regulation	1.02373	3.02905e-06
Slc26a9	Up Regulation	2.1746	9.66683e-75	Nodiff	-0.68881	0.00182197
Tuba1a	Down Regulation	-1.49645	9.91675e-75	Up Regulation	1.00361	1.48366e-07
Apcdd1	Down Regulation	-1.45783	1.13555e-74	Up Regulation	1.01194	1.8833e-07
Csf2rb	Up Regulation	2.20795	1.14549e-74	Down Regulation	-1.18075	8.12227e-08
Ppard	Up Regulation	1.43163	1.85194e-74	Nodiff	-0.958937	1.50527e-06
Fgr	Up Regulation	3.74387	2.15628e-74	Down Regulation	-1.29557	4.1699e-06
Mab21l4	Down Regulation	-1.87514	2.86874e-74	Nodiff	0.891237	0.000280131
Osbp2	Down Regulation	-3.85532	3.2124e-74	Up Regulation	2.11373	0.000806159
Smad6	Down Regulation	-3.00203	3.91403e-74	Up Regulation	2.05581	2.19926e-06
Il18rap	Up Regulation	3.96783	4.65272e-74	Down Regulation	-1.72853	2.01251e-08
Ccnd2	Down Regulation	-2.76115	8.86096e-74	Up Regulation	2.22394	2.4685e-19
Kcnk16	Down Regulation	-7.88111	9.25613e-74	Up Regulation	6.57411	3.0066e-26
Nfe2l2	Up Regulation	1.2034	1.28914e-73	Nodiff	-0.649978	0.000394537
Ednrb	Down Regulation	-1.76919	1.67912e-73	Up Regulation	1.47995	4.9295e-13
Heyl	Down Regulation	-3.62375	1.9912e-73	Up Regulation	2.8693	4.51142e-15
Dnaja1	Down Regulation	-1.11458	3.26189e-73	Nodiff	0.79382	1.99089e-05
Duox1	Up Regulation	2.32387	3.27094e-73	Nodiff	-0.982492	2.86887e-05
Alox5ap	Up Regulation	2.48992	3.79721e-73	Down Regulation	-1.00102	7.03874e-06
Palld	Down Regulation	-1.48638	4.2025e-73	Nodiff	0.933416	4.22514e-06
Psme2	Up Regulation	1.32799	4.43691e-73	Nodiff	-0.6778	0.000384431
Bmp2	Down Regulation	-2.32082	4.97143e-73	Up Regulation	1.54498	3.16191e-06
Pdzk1ip1	Up Regulation	3.31998	6.35168e-73	Down Regulation	-1.08205	1.70643e-05
Ints6l	Down Regulation	-1.39385	1.73879e-72	Up Regulation	1.03803	1.154e-07
Tfap2b	Down Regulation	-2.52394	2.40034e-72	Up Regulation	1.79557	5.60314e-12
Col4a5	Down Regulation	-2.23452	2.56564e-72	Up Regulation	1.33743	2.46015e-05
Atad2b	Down Regulation	-1.26947	3.56285e-72	Nodiff	0.874951	4.83747e-06
Fzd2	Down Regulation	-2.00404	3.67392e-72	Up Regulation	1.74803	2.3913e-09
Lmo4	Down Regulation	-1.99514	5.00198e-72	Up Regulation	1.52498	3.41519e-11
Etv5	Down Regulation	-1.93399	9.1786e-72	Up Regulation	1.303	2.1345e-07
Cbx6	Down Regulation	-1.54987	9.31328e-72	Up Regulation	1.20869	2.29346e-07
Pros1	Up Regulation	1.29401	1.0346e-71	Nodiff	-0.435972	0.0187455
Cd74	Up Regulation	1.67203	1.39843e-71	Nodiff	-0.948034	2.84172e-07
Flrt3	Down Regulation	-1.29871	1.94099e-71	Nodiff	0.891231	4.99177e-06
Slc6a20a	Up Regulation	2.80033	2.1034e-71	Down Regulation	-1.02491	5.06499e-05
Ceacam19	Up Regulation	1.87399	2.14527e-71	Nodiff	-0.802728	3.35928e-05
Tcf7	Down Regulation	-2.09631	2.55716e-71	Up Regulation	1.22704	1.70094e-06
Ralgps2	Down Regulation	-1.54902	4.39527e-71	Nodiff	0.957893	5.80255e-06
Ms4a6b	Up Regulation	3.06556	1.03252e-70	Nodiff	-0.921655	0.000408278
Ppp1r13b	Down Regulation	-1.75783	1.06336e-70	Nodiff	0.815549	0.000648175
Ptgr1	Up Regulation	1.40448	1.34695e-70	Nodiff	-0.607226	0.00135545
Siglece	Up Regulation	4.91627	1.43415e-70	Nodiff	-0.679945	0.0320554
Pag1	Down Regulation	-1.89246	3.08211e-70	Up Regulation	1.2024	1.86504e-06
Kit	Down Regulation	-2.27611	3.65254e-70	Up Regulation	1.57951	3.502e-08
Shh	Down Regulation	-6.09048	3.75771e-70	Up Regulation	5.99344	9.1154e-31
Slc16a3	Up Regulation	2.71408	7.52379e-70	Down Regulation	-1.60811	4.00358e-10
Prg4	Up Regulation	3.95201	9.63441e-70	Nodiff	-0.455318	0.114624
Lgals7	Up Regulation	1.67675	1.27613e-69	Nodiff	-0.471429	0.0131569
Maoa	Up Regulation	1.76462	1.95096e-69	Nodiff	-0.749279	0.000191218
1810037I17Rik	Up Regulation	2.46959	2.16949e-69	Down Regulation	-1.15533	6.31176e-08
Nbeal2	Up Regulation	1.74543	2.17145e-69	Nodiff	-0.936081	1.6136e-06
Gas2l3	Down Regulation	-1.91655	3.37521e-69	Up Regulation	1.13863	2.05414e-06
Zfp664	Down Regulation	-1.33881	5.52433e-69	Nodiff	0.842303	1.1946e-05
Enpp1	Down Regulation	-2.32747	8.22883e-69	Up Regulation	2.05906	3.15183e-14
Bmp8a	Down Regulation	-6.0967	8.64847e-69	Up Regulation	5.14219	4.22293e-17
Dipk2a	Down Regulation	-1.4755	1.17915e-68	Up Regulation	1.0933	1.95975e-07
Ehf	Up Regulation	2.57719	1.73095e-68	Down Regulation	-1.25758	1.09547e-08
Jak1	Up Regulation	1.26329	4.9896e-68	Nodiff	-0.612395	0.000573171
Selenbp1	Down Regulation	-1.96354	6.89446e-68	Up Regulation	1.22295	1.30831e-07
Csf3r	Up Regulation	4.3963	8.17515e-68	Down Regulation	-1.97493	5.28066e-19
Coro1a	Up Regulation	2.68592	1.13641e-67	Nodiff	-0.955879	4.18409e-06
Lbr	Down Regulation	-1.08481	2.46689e-67	Nodiff	0.649921	0.000625585
Cltb	Up Regulation	1.32703	2.47836e-67	Nodiff	-0.521318	0.00365073
Cth	Down Regulation	-2.47395	2.74901e-67	Up Regulation	1.06215	0.000607141
Serpinb1a	Up Regulation	2.55398	4.64745e-67	Nodiff	-0.953937	1.17588e-05
Ttc22	Up Regulation	1.74605	4.78667e-67	Nodiff	-0.677857	0.00149307
H2-Ab1	Up Regulation	1.78287	4.81167e-67	Nodiff	-0.904065	6.57524e-06
Neo1	Down Regulation	-1.43452	5.26141e-67	Nodiff	0.991913	1.01385e-06
Acsl3	Down Regulation	-1.49394	5.78794e-67	Nodiff	0.615591	0.00476023
Lbh	Down Regulation	-1.62023	8.2093e-67	Up Regulation	1.2363	8.70867e-09
Kctd11	Up Regulation	1.72642	9.13686e-67	Nodiff	-0.52755	0.0050873
Abhd12b	Up Regulation	3.63708	1.68182e-66	Down Regulation	-1.12893	6.18554e-05
Dsc1	Up Regulation	1.4135	2.13353e-66	Nodiff	-0.538261	0.00240776
Tmem40	Up Regulation	1.43737	2.27214e-66	Nodiff	-0.679917	0.000250434
Gmcl1	Down Regulation	-1.74915	2.36338e-66	Up Regulation	1.01638	1.45875e-05
Tmigd1	Up Regulation	3.77131	2.99484e-66	Down Regulation	-1.42729	4.99122e-08
Ebp	Up Regulation	1.55215	3.41844e-66	Nodiff	-0.548899	0.006813
Kalrn	Down Regulation	-1.81175	3.97846e-66	Up Regulation	1.08741	0.00010436
Tulp3	Down Regulation	-1.88722	4.30009e-66	Up Regulation	1.40459	7.9023e-08
Tlr7	Up Regulation	2.38284	4.37501e-66	Nodiff	-0.810166	0.000883439
Lbp	Up Regulation	2.47962	5.18127e-66	Down Regulation	-1.63379	2.31929e-15
St8sia4	Up Regulation	2.05675	5.96188e-66	Nodiff	-0.736221	0.00168122
Ctif	Down Regulation	-1.71947	6.3827e-66	Nodiff	0.91367	0.000368317
Rnf182	Down Regulation	-6.72084	7.38563e-66	Up Regulation	5.37806	5.60956e-14
Scube1	Down Regulation	-3.18981	8.20293e-66	Up Regulation	2.60239	1.37567e-08
Ptger4	Down Regulation	-2.17195	1.04283e-65	Up Regulation	1.26428	2.82253e-05
Scube2	Down Regulation	-3.57997	1.13839e-65	Up Regulation	1.98978	0.000324511
Jmy	Down Regulation	-1.51614	1.18109e-65	Nodiff	0.758678	4.37289e-05
Nxpe3	Down Regulation	-2.83246	1.69664e-65	Up Regulation	1.95729	1.87149e-05
Sh3bp4	Down Regulation	-1.71541	2.09373e-65	Up Regulation	1.11589	3.70282e-05
H2-Eb1	Up Regulation	1.84558	2.14876e-65	Nodiff	-0.819629	3.92547e-05
Cdh11	Down Regulation	-1.54566	2.16417e-65	Up Regulation	1.36258	1.07181e-08
Cxcl14	Down Regulation	-2.90904	2.23396e-65	Up Regulation	2.1303	2.37168e-14
Lrrc28	Up Regulation	2.39257	3.97769e-65	Nodiff	-0.356445	0.103888
Inpp5d	Up Regulation	2.31933	4.617e-65	Nodiff	-0.829218	0.000610431
Rab31	Up Regulation	1.73982	5.80794e-65	Nodiff	-0.764991	3.13021e-05
Vstm5	Up Regulation	2.53193	6.83262e-65	Down Regulation	-1.47956	1.23859e-09
Slc28a3	Up Regulation	3.09553	7.02343e-65	Down Regulation	-1.21632	3.21603e-07
Pla2g4c	Down Regulation	-4.77578	7.05593e-65	Up Regulation	4.74194	2.24989e-21
Acp5	Up Regulation	1.56352	8.29768e-65	Nodiff	-0.822028	4.52959e-05
Megf10	Down Regulation	-3.95971	1.6418e-64	Up Regulation	2.91345	9.38392e-07
Cxcl16	Up Regulation	2.46484	2.06533e-64	Down Regulation	-1.10252	9.00652e-06
Cd300c2	Up Regulation	3.93544	5.15205e-64	Down Regulation	-1.02692	0.000457031
Nckap1l	Up Regulation	2.54275	5.86337e-64	Nodiff	-0.664903	0.00444872
Otulinl	Up Regulation	2.00134	7.73605e-64	Nodiff	-0.834747	0.000251306
Tmprss4	Up Regulation	2.95668	8.78511e-64	Nodiff	-0.865064	1.9103e-05
Cnpy4	Down Regulation	-1.61134	8.81519e-64	Up Regulation	1.21499	9.61409e-07
Cd300a	Up Regulation	3.09042	1.39687e-63	Down Regulation	-1.18949	4.07152e-05
Xdh	Up Regulation	1.30176	1.44438e-63	Nodiff	-0.811151	4.064e-06
Vav1	Up Regulation	2.68968	1.53236e-63	Nodiff	-0.810726	0.00254534
Golim4	Down Regulation	-1.1733	2.07827e-63	Nodiff	0.831618	2.02715e-05
Tmprss11b	Up Regulation	9.47462	2.8952e-63	Down Regulation	-3.50808	2.47582e-41
Egln3	Up Regulation	2.99751	3.0221e-63	Nodiff	-0.957878	1.29754e-06
Cd72	Up Regulation	3.16934	3.34134e-63	Down Regulation	-1.09104	0.000203415
Wnk4	Down Regulation	-3.48993	3.64866e-63	Up Regulation	3.1086	6.81824e-10
Trps1	Down Regulation	-1.88126	3.66295e-63	Up Regulation	1.51597	1.10332e-11
Htr1b	Up Regulation	6.13518	9.63466e-63	Down Regulation	-1.88581	3.46874e-08
Cwh43	Up Regulation	1.64746	1.17074e-62	Nodiff	-0.496957	0.0140282
Cd163	Up Regulation	1.71673	1.49181e-62	Nodiff	-0.400486	0.0322739
Kctd4	Up Regulation	2.35661	2.58871e-62	Nodiff	-0.279139	0.17019
Ptprs	Down Regulation	-1.34162	2.64274e-62	Nodiff	0.938319	7.62143e-06
Sell	Up Regulation	4.59389	2.69079e-62	Down Regulation	-2.51519	7.91327e-12
Plcg2	Up Regulation	1.76088	5.37598e-62	Nodiff	-0.743018	0.000690605
Abtb2	Down Regulation	-1.95547	5.79455e-62	Up Regulation	1.22169	5.29715e-05
Dsg1b	Up Regulation	2.33759	6.90439e-62	Nodiff	-0.84577	0.000173186
Prdx5	Up Regulation	1.28486	8.83188e-62	Nodiff	-0.428563	0.0200517
Serpinb6a	Up Regulation	1.16912	1.03962e-61	Nodiff	-0.580539	0.00106195
Thbs4	Down Regulation	-2.8934	1.15617e-61	Up Regulation	2.91771	2.74737e-22
Marveld2	Down Regulation	-2.18692	1.28786e-61	Up Regulation	1.48634	2.52174e-05
Serpina3b	Down Regulation	-4.57853	1.86791e-61	Up Regulation	1.91702	0.00231295
Ism1	Down Regulation	-2.45509	1.98715e-61	Up Regulation	1.84968	6.05084e-09
Fmnl1	Up Regulation	2.15067	3.34525e-61	Nodiff	-0.660185	0.00874928
Mical3	Down Regulation	-1.31985	5.83732e-61	Nodiff	0.737763	0.000433914
P4hb	Up Regulation	1.00489	6.02986e-61	Nodiff	-0.629162	0.000260192
Timp3	Down Regulation	-1.79335	1.07434e-60	Up Regulation	1.41774	7.17848e-12
Cpd	Up Regulation	1.09602	1.36124e-60	Nodiff	-0.38299	0.0297043
Ptpn13	Down Regulation	-1.05222	1.50426e-60	Nodiff	0.452692	0.0147655
Edn3	Down Regulation	-4.9159	3.28395e-60	Up Regulation	3.94716	6.26598e-10
Fam83b	Up Regulation	1.45357	3.61621e-60	Nodiff	-0.6627	0.000319555
Ctsd	Up Regulation	1.20039	4.46783e-60	Nodiff	-0.625578	0.000344357
Dmd	Down Regulation	-1.30536	5.24986e-60	Up Regulation	1.09623	8.31065e-08
Bach2	Down Regulation	-2.37434	5.54806e-60	Up Regulation	2.17796	8.92297e-12
Aqp9	Up Regulation	2.22851	8.58839e-60	Nodiff	-0.949455	7.96402e-06
Nim1k	Down Regulation	-3.65783	1.29296e-59	Up Regulation	2.69969	3.07736e-07
Minpp1	Down Regulation	-1.62747	1.37116e-59	Nodiff	0.997003	5.80426e-06
Gba	Up Regulation	1.59265	1.58849e-59	Nodiff	-0.938593	2.7456e-06
Vwf	Up Regulation	1.83015	2.26674e-59	Nodiff	-0.857817	8.68045e-05
Oca2	Down Regulation	-6.76019	3.28641e-59	Up Regulation	5.79763	2.69253e-15
Grhl3	Up Regulation	2.31514	3.48474e-59	Down Regulation	-1.25329	5.20078e-12
Cxxc4	Down Regulation	-3.37321	4.7387e-59	Up Regulation	2.804	1.23553e-07
Capn2	Up Regulation	1.37764	5.0666e-59	Nodiff	-0.801958	9.91016e-06
Cdc14b	Up Regulation	2	6.02793e-59	Nodiff	-0.658748	0.00165073
Stox2	Down Regulation	-1.39037	7.64211e-59	Nodiff	0.855098	8.63153e-05
Arrdc4	Up Regulation	1.66022	1.03779e-58	Nodiff	-0.984744	1.49365e-06
Plxna2	Down Regulation	-2.02885	1.04704e-58	Up Regulation	1.27762	6.39033e-08
Glrb	Down Regulation	-3.88818	1.05472e-58	Up Regulation	3.05587	5.73908e-07
Stap2	Up Regulation	2.26984	1.07802e-58	Nodiff	-0.913635	0.000108476
Hoxb3	Down Regulation	-1.9085	1.23004e-58	Up Regulation	1.33874	7.10426e-07
Plekhh2	Down Regulation	-2.15813	2.1346e-58	Up Regulation	1.58471	6.12893e-07
Il18	Up Regulation	1.45123	2.76049e-58	Nodiff	0.272726	0.17341
Duoxa1	Up Regulation	2.52199	3.64476e-58	Down Regulation	-1.07904	1.06434e-05
Clec2d	Up Regulation	1.62823	3.75916e-58	Nodiff	-0.66091	0.00103026
Gpnmb	Down Regulation	-1.77091	4.94044e-58	Nodiff	0.898329	3.19506e-05
Glb1l2	Down Regulation	-1.76436	5.95278e-58	Nodiff	0.826564	0.000769045
Slc5a9	Up Regulation	4.23813	6.4273e-58	Nodiff	-1.35949	0.0845284
Lmo7	Down Regulation	-1.0963	8.11491e-58	Nodiff	0.632142	0.00142207
Krtap15	Down Regulation	-16.5105	8.34136e-58	Up Regulation	14.0622	2.1357e-08
Cldn10	Down Regulation	-3.2624	1.21762e-57	Up Regulation	2.27822	5.31828e-06
Ptch1	Down Regulation	-1.68802	1.38233e-57	Up Regulation	1.60063	1.86035e-15
Nipal4	Up Regulation	1.55777	1.71684e-57	Down Regulation	-1.01266	2.68295e-07
Irf8	Up Regulation	1.93561	1.92361e-57	Nodiff	-0.933618	0.000211806
Slc25a48	Up Regulation	3.06616	2.75925e-57	Nodiff	-0.684816	0.00602494
Clic1	Up Regulation	1.12359	2.76408e-57	Nodiff	-0.54936	0.00243629
Mc1r	Down Regulation	-8.31785	2.84133e-57	Up Regulation	7.4122	5.46828e-28
Arhgap39	Down Regulation	-1.64535	2.99734e-57	Nodiff	0.767995	0.00699863
Mxd1	Up Regulation	1.35565	3.58606e-57	Nodiff	-0.587175	0.00170095
Adgre1	Up Regulation	3.63622	4.34195e-57	Nodiff	-0.43197	0.123511
Pla2g7	Up Regulation	1.73822	4.90069e-57	Nodiff	-0.532577	0.00970967
Cadm4	Down Regulation	-2.47524	9.32031e-57	Up Regulation	1.29418	0.000223614
Pinlyp	Down Regulation	-2.1178	1.02167e-56	Up Regulation	1.28824	3.20709e-08
Npy	Down Regulation	-7.48926	1.2468e-56	Up Regulation	6.45222	1.17615e-22
Myd88	Up Regulation	1.46282	1.38378e-56	Nodiff	-0.656639	0.00134105
Cxxc5	Down Regulation	-1.87793	1.47375e-56	Up Regulation	1.53721	1.38527e-06
Myo1f	Up Regulation	2.56037	1.85838e-56	Nodiff	-0.90747	0.000205169
Rnaset2b	Down Regulation	-2.41882	2.00749e-56	Up Regulation	1.81645	1.45052e-05
Smad5	Nodiff	-0.99117	2.23043e-56	Nodiff	0.73899	8.5516e-05
Acsm3	Down Regulation	-4.14244	2.44376e-56	Up Regulation	3.49853	1.14807e-13
Gsta4	Up Regulation	2.57872	2.68586e-56	Down Regulation	-2.06431	5.20206e-15
Psme2b	Up Regulation	1.55976	2.96376e-56	Nodiff	-0.702019	0.00180706
Arid3a	Down Regulation	-2.22365	3.195e-56	Up Regulation	1.25144	2.39846e-06
Fzd5	Down Regulation	-2.37904	5.93261e-56	Up Regulation	1.77799	1.14776e-10
Sh3kbp1	Up Regulation	1.6647	6.22362e-56	Nodiff	-0.899166	1.12478e-05
Fxyd5	Up Regulation	1.56944	6.94638e-56	Nodiff	-0.677943	0.00157953
Atp6v1a	Nodiff	0.994552	8.07967e-56	Nodiff	-0.41285	0.0189362
Esyt3	Up Regulation	1.72382	9.8903e-56	Nodiff	-0.783207	0.000237503
Sh3bgrl3	Up Regulation	1.84965	9.9646e-56	Nodiff	-0.873955	3.02539e-05
Sulf2	Down Regulation	-1.87953	1.21804e-55	Up Regulation	1.38229	1.36381e-09
Ppt2	Down Regulation	-1.51751	1.88918e-55	Nodiff	0.777308	0.00165048
Rnd3	Down Regulation	-1.16694	2.03633e-55	Nodiff	0.670619	0.0007197
Ada	Up Regulation	3.20429	2.33596e-55	Down Regulation	-1.3726	8.51283e-08
Tgfbi	Up Regulation	1.51149	2.53901e-55	Down Regulation	-1.04323	4.05713e-08
Lcp2	Up Regulation	2.79585	2.9663e-55	Nodiff	-0.810581	0.00335339
Wfdc17	Up Regulation	2.52605	2.99012e-55	Down Regulation	-1.1592	3.4538e-09
Gapdh	Up Regulation	1.39336	3.08709e-55	Nodiff	-0.83442	9.74557e-05
2610528A11Rik	Up Regulation	6.42084	3.37501e-55	Down Regulation	-1.45076	4.79353e-14
Ptprk	Down Regulation	-1.38243	4.8024e-55	Nodiff	0.896069	8.89392e-05
Hdc	Up Regulation	3.21541	5.09475e-55	Down Regulation	-1.86394	9.89325e-10
Fam117a	Down Regulation	-1.94062	5.14876e-55	Up Regulation	1.31902	0.000119151
Them5	Up Regulation	3.24401	8.83656e-55	Nodiff	-1.19069	0.0823436
Gprin3	Down Regulation	-1.94223	9.83545e-55	Up Regulation	1.16671	0.00021827
Neurl3	Up Regulation	2.65597	1.00731e-54	Down Regulation	-1.70012	5.61957e-10
Cytip	Up Regulation	2.71598	1.51425e-54	Nodiff	-0.669738	0.00851543
Tprg	Up Regulation	2.43146	1.60278e-54	Nodiff	-0.863075	2.03689e-05
Itgax	Up Regulation	2.54844	1.67859e-54	Down Regulation	-1.13265	0.000102316
Tesc	Down Regulation	-4.37549	1.75922e-54	Up Regulation	3.56728	1.62911e-08
Dusp2	Down Regulation	-3.73598	2.0479e-54	Up Regulation	2.99108	1.94349e-09
Slc10a6	Up Regulation	1.95347	2.70967e-54	Nodiff	-0.757195	0.0012377
Lrrc32	Up Regulation	2.36149	2.85204e-54	Down Regulation	-1.23643	1.74601e-06
Rapgef2	Down Regulation	-1.37352	3.76864e-54	Nodiff	0.813196	0.000798818
Serpinb3b	Up Regulation	5.29449	4.02336e-54	Down Regulation	-1.11907	6.12462e-08
Gltp	Up Regulation	1.33389	5.67614e-54	Nodiff	-0.808959	9.79964e-06
Dram2	Up Regulation	1.16948	6.97286e-54	Nodiff	-0.552986	0.00444287
Gpi1	Up Regulation	1.17777	7.6554e-54	Nodiff	-0.798221	1.14779e-05
Mob3b	Down Regulation	-1.88818	8.74043e-54	Up Regulation	1.11222	0.000927982
Pik3r3	Down Regulation	-1.93917	8.85929e-54	Up Regulation	1.11683	1.43137e-05
Vnn3	Up Regulation	5.20405	1.09134e-53	Nodiff	-0.973211	0.00778073
Nccrp1	Up Regulation	1.85791	1.1705e-53	Nodiff	-0.663987	0.000467454
Polr3g	Up Regulation	1.17654	1.17348e-53	Nodiff	-0.544335	0.0036002
Sptlc3	Up Regulation	1.81915	1.26834e-53	Nodiff	-0.606822	0.00314875
Tnfaip2	Up Regulation	2.67117	1.30103e-53	Down Regulation	-1.75635	3.70372e-12
Rgs10	Up Regulation	1.85845	1.35011e-53	Nodiff	-0.551049	0.0267613
Igsf6	Up Regulation	2.66486	1.94505e-53	Down Regulation	-1.23551	6.53396e-07
Tpd52l1	Down Regulation	-2.11695	1.95203e-53	Nodiff	0.789032	0.0191449
Anxa7	Up Regulation	1.17844	2.19335e-53	Nodiff	-0.618562	0.000584394
Lpcat4	Down Regulation	-2.12822	2.34948e-53	Up Regulation	1.2582	0.00167843
Capn12	Down Regulation	-2.76161	2.39497e-53	Up Regulation	1.59658	2.52747e-06
Nxpe4	Down Regulation	-2.68198	3.8027e-53	Up Regulation	1.74213	0.000197752
Adgrl3	Down Regulation	-2.21553	4.69274e-53	Up Regulation	1.90611	2.80851e-08
Plau	Up Regulation	1.77826	4.71476e-53	Down Regulation	-1.38662	2.24962e-12
Oplah	Down Regulation	-1.43454	5.87292e-53	Nodiff	0.691606	0.00183507
Rnf222	Down Regulation	-1.8949	5.95552e-53	Nodiff	0.786936	0.00182721
Nfkbiz	Up Regulation	2.27925	6.59292e-53	Down Regulation	-1.01121	1.47541e-05
Tmsb4x	Up Regulation	1.70504	6.73575e-53	Nodiff	-0.554911	0.00158114
Chn2	Down Regulation	-2.55295	8.68719e-53	Up Regulation	1.84413	1.85601e-05
Plb1	Down Regulation	-2.27768	1.09721e-52	Up Regulation	1.12766	0.00655741
Dmkn	Up Regulation	1.73124	1.76461e-52	Nodiff	-0.551423	0.00118789
Ctsh	Up Regulation	1.0833	2.20882e-52	Nodiff	-0.588072	0.00103363
Dmpk	Down Regulation	-2.31981	2.95617e-52	Up Regulation	1.48014	8.84628e-08
Prr13	Up Regulation	1.58116	2.97465e-52	Nodiff	-0.691274	0.000646813
Heph	Down Regulation	-1.66091	3.19958e-52	Up Regulation	1.09467	7.38925e-05
Prkcb	Up Regulation	1.72353	3.24982e-52	Nodiff	-0.95963	2.35087e-05
Ggt1	Down Regulation	-9.13395	3.45052e-52	Up Regulation	8.11468	6.24011e-30
Trim8	Up Regulation	1.49039	7.33919e-52	Nodiff	-0.732349	0.000656471
Sash3	Up Regulation	2.66009	8.4276e-52	Nodiff	-0.908048	0.0029509
Slc35g1	Down Regulation	-1.43457	8.87018e-52	Up Regulation	1.04246	6.59696e-05
Lilr4b	Up Regulation	2.3363	9.61692e-52	Down Regulation	-1.59915	3.43548e-10
Arhgap30	Up Regulation	2.20205	1.00131e-51	Nodiff	-0.544544	0.0198802
H2-K1	Up Regulation	1.481	1.01054e-51	Nodiff	-0.408677	0.0340314
Cd274	Up Regulation	2.1026	1.14004e-51	Down Regulation	-1.11437	1.7203e-05
Smpdl3a	Up Regulation	2.25692	1.37475e-51	Nodiff	-0.745055	0.00119376
Adgrl1	Down Regulation	-1.55538	1.38479e-51	Up Regulation	1.39746	6.3667e-09
Crlf3	Down Regulation	-1.2187	2.02742e-51	Nodiff	0.676013	0.00125909
Itgam	Up Regulation	3.48048	2.13685e-51	Nodiff	-0.61537	0.368661
Mpp1	Up Regulation	1.20548	2.13926e-51	Nodiff	-0.513131	0.00839825
Mapre2	Up Regulation	1.17895	2.54417e-51	Nodiff	-0.658969	0.00107479
Dnah8	Down Regulation	-1.68305	3.18993e-51	Up Regulation	1.40621	5.65287e-07
Selplg	Up Regulation	2.49626	3.46787e-51	Nodiff	-0.963706	0.000196976
Ccp110	Down Regulation	-1.53085	3.54479e-51	Up Regulation	1.14705	2.62023e-05
Tmem159	Down Regulation	-1.50239	3.64494e-51	Nodiff	0.760027	0.00437852
Rab11a	Nodiff	0.884517	3.94323e-51	Nodiff	-0.423796	0.0159188
Arpc1b	Nodiff	0.995225	4.27502e-51	Nodiff	-0.405703	0.0273567
Alx4	Down Regulation	-3.35481	4.32353e-51	Up Regulation	3.65578	1.97895e-17
Fgfbp1	Up Regulation	2.08757	4.92549e-51	Nodiff	-0.585524	0.00233782
Slco5a1	Down Regulation	-2.23615	5.0349e-51	Up Regulation	1.10861	0.000512979
Rnf180	Down Regulation	-2.24787	5.12734e-51	Up Regulation	1.5322	0.000110054
Ttc7b	Down Regulation	-1.51259	8.63909e-51	Nodiff	0.767444	0.00439474
Tmem62	Down Regulation	-1.59913	8.67627e-51	Nodiff	0.795038	0.00184049
Tifab	Up Regulation	2.61455	9.20982e-51	Down Regulation	-1.12919	4.5643e-05
Atp6v1c2	Up Regulation	1.42543	1.48064e-50	Nodiff	-0.352365	0.0797139
AB124611	Up Regulation	3.26844	1.62663e-50	Down Regulation	-1.19571	0.00011967
Tbc1d14	Up Regulation	1.11667	1.67884e-50	Nodiff	-0.395279	0.0338256
Myo10	Down Regulation	-1.08487	2.06575e-50	Nodiff	0.567572	0.00443715
Csgalnact1	Down Regulation	-1.38344	2.20239e-50	Nodiff	0.684323	0.0077092
Piwil2	Down Regulation	-1.98975	2.20907e-50	Up Regulation	1.24591	0.000449691
Alpk1	Up Regulation	1.70275	3.19519e-50	Nodiff	-0.89227	2.13009e-05
Tchhl1	Down Regulation	-7.70685	3.84013e-50	Up Regulation	5.83644	5.09155e-08
Flvcr2	Up Regulation	2.34494	5.3117e-50	Down Regulation	-1.32049	7.61505e-06
Ntn4	Down Regulation	-2.13017	5.39382e-50	Up Regulation	1.48152	9.03331e-06
Plag1	Down Regulation	-1.99217	6.29775e-50	Up Regulation	1.16279	0.00119585
Casp1	Up Regulation	1.41148	6.44091e-50	Nodiff	-0.519229	0.0116194
Ckmt1	Up Regulation	1.78769	6.82378e-50	Nodiff	-0.974362	1.816e-06
Atp6v1b2	Up Regulation	1.17272	7.08103e-50	Nodiff	-0.580447	0.0015785
Pcdh7	Down Regulation	-1.98474	7.31537e-50	Up Regulation	1.39584	8.50822e-10
Cfap54	Down Regulation	-2.83794	8.14746e-50	Up Regulation	2.18334	1.10865e-05
Csta3	Up Regulation	9.29073	1.41403e-49	Down Regulation	-2.57175	7.91241e-44
Ak2	Up Regulation	1.16459	1.61881e-49	Nodiff	-0.603473	0.000930017
Arhgef28	Down Regulation	-2.16292	1.78521e-49	Up Regulation	1.03493	0.0014976
Ikzf1	Up Regulation	2.14094	1.88598e-49	Nodiff	-0.830315	0.00129987
Tmem229a	Down Regulation	-2.36747	1.94495e-49	Up Regulation	1.61305	0.000240106
Prdx6	Up Regulation	1.32437	1.99172e-49	Nodiff	-0.707438	0.000239904
Stmn1	Down Regulation	-1.51931	2.51768e-49	Up Regulation	1.10403	5.21708e-07
Gtf2i	Down Regulation	-1.08055	2.58416e-49	Nodiff	0.738481	9.55446e-05
Stox1	Down Regulation	-4.34943	6.14318e-49	Up Regulation	2.97128	5.95721e-05
Bin2	Up Regulation	2.77709	7.42759e-49	Down Regulation	-1.029	0.0016785
Ms4a7	Up Regulation	3.52682	8.2526e-49	Nodiff	-0.904852	8.09847e-05
Tmeff1	Down Regulation	-1.97609	9.24117e-49	Up Regulation	1.19072	0.00052227
Tspo	Up Regulation	1.26591	9.29105e-49	Nodiff	-0.687878	0.000795721
Zbtb7c	Up Regulation	1.93545	1.21814e-48	Nodiff	-0.657622	0.00792574
Sema6a	Down Regulation	-1.92992	1.43274e-48	Up Regulation	1.32003	6.60298e-06
Mst1r	Up Regulation	2.28028	1.47989e-48	Down Regulation	-1.09371	2.67522e-06
Sirpa	Up Regulation	1.19221	1.63002e-48	Nodiff	-0.433773	0.020654
Atp8b1	Up Regulation	1.43285	2.40478e-48	Nodiff	-0.766508	0.000192418
Rdh12	Up Regulation	1.43754	2.45068e-48	Nodiff	-0.675403	0.000683048
Serinc3	Up Regulation	1.02767	2.68498e-48	Nodiff	-0.383974	0.0274745
Fnbp1l	Down Regulation	-1.14016	3.24623e-48	Nodiff	0.788504	4.72922e-05
F2rl1	Down Regulation	-1.36086	3.28647e-48	Nodiff	0.735419	0.00430139
Nqo1	Up Regulation	1.90845	5.40884e-48	Down Regulation	-1.40916	4.3638e-08
Fads1	Down Regulation	-1.17851	5.64554e-48	Nodiff	0.766389	0.000323752
Rac2	Up Regulation	3.22566	6.00776e-48	Nodiff	-0.703403	0.010915
Itga6	Up Regulation	1.4859	1.15049e-47	Nodiff	-0.835644	1.4904e-05
Mapre3	Down Regulation	-1.55307	1.30171e-47	Nodiff	0.912817	0.000454587
Slc24a5	Down Regulation	-5.92194	1.71387e-47	Up Regulation	4.68044	6.83166e-09
Ltb4r1	Up Regulation	1.90099	1.81879e-47	Nodiff	-0.961525	0.000326597
H2-DMa	Up Regulation	1.53444	2.47206e-47	Nodiff	-0.600154	0.0107125
Ttyh2	Down Regulation	-2.39799	2.52256e-47	Up Regulation	1.80982	4.61676e-09
Taf7	Down Regulation	-1.66153	2.77778e-47	Up Regulation	1.13753	0.000210716
E2f3	Down Regulation	-1.27811	2.88763e-47	Nodiff	0.868992	0.000349941
Nmnat2	Down Regulation	-3.81623	2.8897e-47	Up Regulation	3.69137	9.13565e-13
Bmp4	Down Regulation	-2.62551	3.07886e-47	Up Regulation	2.08099	1.94975e-09
H1f0	Down Regulation	-1.1125	3.31806e-47	Nodiff	0.575716	0.00142018
Fgfr2	Down Regulation	-1.12429	3.42407e-47	Nodiff	0.810161	4.62743e-05
Klf5	Up Regulation	1.26405	3.54523e-47	Nodiff	-0.60357	0.00265473
Igsf9	Down Regulation	-1.52	3.6143e-47	Up Regulation	1.28127	3.54916e-07
Galnt7	Up Regulation	2.23104	3.74665e-47	Nodiff	-0.695778	0.00129706
Tlr1	Up Regulation	3.19771	3.83774e-47	Down Regulation	-1.03573	0.000327394
Capn8	Down Regulation	-10.4858	3.9284e-47	Up Regulation	9.40087	0.0053155
Naaa	Up Regulation	1.38824	4.47602e-47	Nodiff	-0.364914	0.0805302
Golm2	Down Regulation	-1.66084	4.4826e-47	Up Regulation	1.34125	1.06954e-05
Vegfa	Up Regulation	1.56707	5.96466e-47	Nodiff	-0.81876	5.06118e-05
Rnh1	Up Regulation	1.07578	7.02711e-47	Nodiff	-0.547296	0.00294402
Nab1	Nodiff	0.902843	7.07616e-47	Nodiff	-0.449554	0.0135266
Irx4	Down Regulation	-1.6005	7.87124e-47	Up Regulation	1.22999	4.73673e-05
Anp32e	Nodiff	-0.960029	7.98156e-47	Nodiff	0.681257	0.000261535
Abhd5	Up Regulation	1.02616	8.34734e-47	Nodiff	-0.467286	0.00942242
Mgst2	Up Regulation	2.36172	9.41688e-47	Nodiff	-0.578858	0.0209754
Cybb	Up Regulation	2.74936	1.3222e-46	Nodiff	-0.822766	0.000245773
Gdpd5	Down Regulation	-1.8374	1.43591e-46	Nodiff	0.981445	0.00307622
Mmp11	Up Regulation	3.00607	1.7925e-46	Down Regulation	-1.02868	1.58993e-05
Sox5	Down Regulation	-2.49302	1.89103e-46	Up Regulation	1.91514	1.90053e-07
Sprr2a1	Up Regulation	8.10586	1.89166e-46	Nodiff	-0.780677	0.000495625
Lepr	Down Regulation	-1.76206	2.01462e-46	Up Regulation	2.14427	3.8672e-21
Rnf34	Down Regulation	-1.59952	2.30803e-46	Up Regulation	1.11046	7.37436e-06
Sntb1	Down Regulation	-1.43839	2.46823e-46	Nodiff	0.928086	9.4756e-05
Hcar2	Up Regulation	2.70466	2.82523e-46	Down Regulation	-1.21765	1.59634e-06
Lypd6	Down Regulation	-4.38378	3.82484e-46	Up Regulation	2.92567	7.55109e-05
Lrrc20	Down Regulation	-1.164	5.66753e-46	Nodiff	0.486603	0.0403702
Hecw2	Down Regulation	-1.98259	6.07054e-46	Up Regulation	1.29923	6.67045e-05
Elovl7	Up Regulation	1.21147	6.64564e-46	Nodiff	-0.17384	0.34985
Gm11992	Up Regulation	2.06331	7.88855e-46	Nodiff	-0.45168	0.0325296
Spn	Up Regulation	2.77906	8.53939e-46	Nodiff	-0.668348	0.0191467
Tmem165	Up Regulation	1.18674	1.00625e-45	Nodiff	-0.612953	0.00146894
Rgs12	Up Regulation	1.39252	1.09736e-45	Nodiff	-0.769327	0.000118583
Plod2	Down Regulation	-2.13843	1.14163e-45	Up Regulation	1.6943	6.63912e-06
Cdc42ep3	Down Regulation	-1.39959	1.15348e-45	Nodiff	0.987518	0.000183167
Zfp608	Down Regulation	-1.88341	1.27634e-45	Up Regulation	1.35526	2.82144e-05
Lmnb1	Down Regulation	-1.26547	1.54119e-45	Nodiff	0.773732	0.000265859
Itgb2	Up Regulation	2.81238	1.64164e-45	Nodiff	-0.796533	0.00416308
Ggh	Up Regulation	1.11836	1.68398e-45	Nodiff	-0.240203	0.190142
Stat6	Up Regulation	1.08915	1.85876e-45	Nodiff	-0.495936	0.00780672
Krt90	Down Regulation	-5.35232	1.99005e-45	Up Regulation	4.58438	3.2501e-10
Rassf9	Down Regulation	-1.39914	3.85678e-45	Up Regulation	1.07455	7.83303e-06
Rgs5	Up Regulation	1.30021	4.14318e-45	Nodiff	-0.763875	6.01211e-05
Prxl2b	Up Regulation	1.41789	4.39853e-45	Nodiff	-0.576025	0.00917559
Ophn1	Down Regulation	-1.79257	4.94479e-45	Up Regulation	1.11802	1.446e-05
Hoxb6	Down Regulation	-1.75878	5.41751e-45	Up Regulation	1.06367	0.00151814
Spint1	Down Regulation	-1.12086	5.45602e-45	Nodiff	0.663835	0.000796637
Sun2	Down Regulation	-1.18157	5.46989e-45	Nodiff	0.565372	0.00279511
Fcer1g	Up Regulation	3.03893	7.02107e-45	Nodiff	-0.766787	0.00675267
Prss35	Down Regulation	-3.00811	8.44442e-45	Up Regulation	3.34163	1.01064e-13
Nsmaf	Down Regulation	-1.32243	8.63087e-45	Nodiff	0.727225	0.000804859
Celsr1	Down Regulation	-1.09091	9.76128e-45	Nodiff	0.553194	0.00612695
Lyz2	Up Regulation	2.17012	1.04771e-44	Nodiff	-0.987892	3.86588e-08
Pik3ap1	Up Regulation	2.91514	1.16991e-44	Nodiff	-0.820169	0.00323038
Cldnd1	Nodiff	0.930936	1.2617e-44	Nodiff	-0.503779	0.00580383
Lipn	Up Regulation	2.90269	1.50296e-44	Nodiff	-0.896513	0.000179318
Gpr34	Up Regulation	2.25047	1.76512e-44	Down Regulation	-1.04504	8.2353e-05
Cpox	Up Regulation	1.26221	2.16066e-44	Nodiff	-0.68536	0.000438701
Slc6a13	Down Regulation	-4.84496	2.39104e-44	Up Regulation	4.46066	5.53684e-11
Myl9	Down Regulation	-1.25069	2.48672e-44	Up Regulation	1.04336	4.57587e-06
Il1f9	Up Regulation	4.49769	2.69191e-44	Down Regulation	-1.34831	2.24241e-11
Krtap3-3	Down Regulation	-14.3076	2.86999e-44	Up Regulation	11.9403	1.98066e-06
Hilpda	Up Regulation	2.0545	3.10929e-44	Down Regulation	-1.45355	6.9571e-09
Sbsn	Up Regulation	1.40666	3.26695e-44	Nodiff	-0.531713	0.00188028
Ccr1	Up Regulation	3.47193	3.74126e-44	Down Regulation	-2.10294	2.31909e-12
Cd48	Up Regulation	2.49769	3.88914e-44	Nodiff	-0.672296	0.0142596
Cspg4	Down Regulation	-2.14065	4.14588e-44	Up Regulation	1.8393	1.45823e-11
Tifa	Up Regulation	1.86766	4.20868e-44	Nodiff	-0.791603	0.00118507
Nrp2	Down Regulation	-1.58422	4.2137e-44	Up Regulation	1.34101	1.84389e-09
Eif6	Up Regulation	1.20697	4.82911e-44	Nodiff	-0.618846	0.000973453
Dusp8	Down Regulation	-2.52899	4.8904e-44	Up Regulation	1.59492	1.02901e-05
Phgdh	Up Regulation	1.0808	6.10887e-44	Nodiff	-0.549051	0.00569306
Il4ra	Up Regulation	2.22183	6.67114e-44	Down Regulation	-1.20881	8.58386e-09
Nfkbia	Up Regulation	1.4926	7.06917e-44	Nodiff	-0.841812	5.96106e-05
Flrt2	Down Regulation	-1.17894	7.64885e-44	Up Regulation	1.06079	9.04296e-08
Tlcd3a	Up Regulation	2.1584	8.57007e-44	Down Regulation	-1.20009	4.00785e-07
Vopp1	Up Regulation	1.37704	1.20325e-43	Nodiff	-0.431831	0.049751
Rasgrp1	Up Regulation	1.9333	1.37473e-43	Nodiff	-0.705533	0.00169001
Sirpb1a	Up Regulation	3.87763	1.55574e-43	Down Regulation	-1.47227	0.000160594
Ccdc136	Down Regulation	-1.92623	1.57491e-43	Up Regulation	1.46384	1.56504e-05
Dyrk2	Nodiff	-0.941928	2.15575e-43	Nodiff	0.510614	0.00999857
Engase	Down Regulation	-1.43893	2.28776e-43	Nodiff	0.507043	0.074722
Ostf1	Up Regulation	1.24275	2.3164e-43	Nodiff	-0.570949	0.00311512
Krt25	Down Regulation	-19.9176	2.92905e-43	Up Regulation	18.98	6.50174e-39
Efhd2	Up Regulation	1.74292	3.71693e-43	Nodiff	-0.813645	8.73503e-05
Clk3	Down Regulation	-1.29392	3.76281e-43	Nodiff	0.556594	0.0108218
Csf1r	Up Regulation	1.9337	4.68295e-43	Nodiff	-0.818732	7.08397e-06
Sprr2b	Up Regulation	9.61517	5.52488e-43	Down Regulation	-3.32562	0.0021043
Alad	Down Regulation	-2.02476	6.21957e-43	Up Regulation	1.32292	3.0929e-05
Slc45a3	Down Regulation	-2.54609	6.71545e-43	Up Regulation	1.70257	1.24336e-05
Cptp	Up Regulation	1.30668	7.20697e-43	Nodiff	-0.334718	0.121453
Ftl1	Up Regulation	1.08333	9.74043e-43	Nodiff	-0.408165	0.0178737
Rab27b	Up Regulation	1.27383	1.02229e-42	Nodiff	-0.802233	1.89124e-05
Dusp10	Down Regulation	-2.41806	1.08086e-42	Up Regulation	1.60526	0.000179213
Spink5	Up Regulation	1.59063	1.76647e-42	Nodiff	-0.523301	0.00272122
Aif1	Up Regulation	3.73763	1.99757e-42	Nodiff	-0.740828	0.0177963
Mlph	Down Regulation	-3.41473	2.02231e-42	Up Regulation	2.61897	5.18902e-07
Cacna2d3	Down Regulation	-4.62532	3.04884e-42	Up Regulation	3.59249	1.1427e-05
Prelid1	Up Regulation	1.0692	3.75e-42	Nodiff	-0.655735	0.000321201
Frmd4a	Down Regulation	-1.68156	4.49965e-42	Up Regulation	1.22828	5.01218e-07
Nod2	Up Regulation	3.32943	5.07492e-42	Down Regulation	-1.12476	1.54159e-05
Rasl11a	Down Regulation	-2.86819	5.16885e-42	Up Regulation	1.99009	0.000657086
Ltbp4	Down Regulation	-1.18757	5.44537e-42	Nodiff	0.812281	9.30136e-05
Hip1r	Up Regulation	1.13738	5.57311e-42	Nodiff	-0.65231	0.000543455
Klk10	Up Regulation	1.32164	5.74863e-42	Down Regulation	-1.33814	1.04984e-12
Stat3	Up Regulation	1.78999	5.80276e-42	Nodiff	-0.848719	3.97335e-05
Aak1	Nodiff	-0.984233	5.89971e-42	Nodiff	0.521519	0.00883784
Dusp22	Up Regulation	1.48608	6.15095e-42	Nodiff	-0.630652	0.00150445
Lhfp	Down Regulation	-1.34471	6.27293e-42	Up Regulation	1.05284	9.49171e-06
Adam8	Up Regulation	2.94586	8.31181e-42	Down Regulation	-1.33142	1.85162e-08
Pcyox1	Nodiff	0.922774	9.55426e-42	Nodiff	-0.436511	0.0150839
Slc20a2	Down Regulation	-1.38652	9.77867e-42	Nodiff	0.477717	0.0299224
Capg	Up Regulation	1.0668	9.93391e-42	Nodiff	-0.715719	0.000105133
Mvp	Up Regulation	1.13687	1.00985e-41	Nodiff	-0.695935	0.000710278
Ubash3b	Up Regulation	1.86853	1.24473e-41	Down Regulation	-1.10438	2.41351e-05
Arpc5	Nodiff	0.894668	1.32903e-41	Nodiff	-0.424137	0.0155089
Ctsc	Up Regulation	1.15989	1.35981e-41	Nodiff	-0.667402	0.000121396
Spred2	Down Regulation	-1.21047	1.52975e-41	Nodiff	0.778865	0.00111701
Plekho1	Up Regulation	1.46288	1.55415e-41	Nodiff	-0.596708	0.0126784
Rgs20	Up Regulation	2.74191	1.71723e-41	Nodiff	-0.764652	0.000682307
Id4	Down Regulation	-1.78456	1.88827e-41	Up Regulation	1.74499	1.23822e-13
Kitl	Down Regulation	-1.51544	1.93077e-41	Up Regulation	1.14755	2.42251e-07
Nfkb1	Up Regulation	1.0582	1.94568e-41	Nodiff	-0.433217	0.022274
Ugt1a7c	Up Regulation	2.90495	2.017e-41	Down Regulation	-1.22388	0.000112593
Rasl11b	Down Regulation	-2.25099	2.02992e-41	Up Regulation	1.6906	3.08756e-05
Afdn	Nodiff	-0.986354	2.26176e-41	Nodiff	0.563031	0.00193702
Adap2	Up Regulation	2.36623	2.78153e-41	Nodiff	-0.842225	0.00160976
Ptpn21	Down Regulation	-1.36431	3.01545e-41	Nodiff	0.533396	0.025084
Il19	Up Regulation	7.59291	3.09346e-41	Down Regulation	-3.77004	6.26776e-21
Lgr4	Down Regulation	-1.44304	3.26858e-41	Up Regulation	1.27353	1.11758e-09
Nucb2	Up Regulation	1.31664	3.89782e-41	Nodiff	-0.706039	0.000689747
Septin8	Up Regulation	1.05148	4.259e-41	Nodiff	-0.540894	0.003404
Adam17	Up Regulation	1.09634	4.46381e-41	Nodiff	-0.512589	0.00596914
Guk1	Up Regulation	1.41463	6.53684e-41	Nodiff	-0.440038	0.0445385
Ifi30	Up Regulation	1.28815	7.48982e-41	Nodiff	-0.543422	0.010282
Fam189a2	Down Regulation	-1.3026	8.58179e-41	Nodiff	0.712716	0.00636472
Tjp2	Nodiff	-0.88357	9.1403e-41	Nodiff	0.288365	0.130919
Slc39a14	Down Regulation	-1.40947	1.1241e-40	Nodiff	0.879489	3.21867e-05
Trim13	Up Regulation	1.49426	1.13601e-40	Nodiff	-0.707738	0.00227441
Tmprss11d	Up Regulation	6.11693	1.13808e-40	Nodiff	-0.797575	0.0361591
Ephb3	Down Regulation	-1.61995	1.15113e-40	Nodiff	0.96055	7.11532e-05
Hexa	Up Regulation	1.19234	1.15143e-40	Nodiff	-0.52473	0.0074033
Serpinb11	Up Regulation	1.74146	1.32533e-40	Nodiff	-0.867999	1.5989e-05
Gprc5a	Down Regulation	-3.53884	1.46377e-40	Up Regulation	2.00742	0.00155215
C1s1	Up Regulation	1.52585	1.55704e-40	Nodiff	-0.59571	0.00140288
Aadac	Up Regulation	1.72308	1.56405e-40	Nodiff	-0.122685	0.57658
Pld4	Up Regulation	2.84076	1.6849e-40	Nodiff	-0.787576	0.00230764
Fyb	Up Regulation	2.75166	1.85972e-40	Nodiff	-0.723244	0.00790442
Slc5a8	Up Regulation	1.38948	1.8876e-40	Nodiff	-0.702623	0.000777712
Tspan7	Down Regulation	-1.08852	1.92905e-40	Nodiff	0.412925	0.051272
Ctns	Down Regulation	-1.20409	1.93082e-40	Nodiff	0.405028	0.083224
Ifitm1	Up Regulation	3.63578	1.93592e-40	Down Regulation	-2.32905	6.01635e-11
Lrmp	Up Regulation	2.1279	2.01333e-40	Nodiff	-0.812967	0.00349274
Tmem79	Up Regulation	1.08465	2.11677e-40	Nodiff	-0.678971	0.000518019
Ret	Down Regulation	-2.34338	2.16399e-40	Up Regulation	1.81601	8.96961e-08
Dsg3	Up Regulation	1.26653	3.0348e-40	Nodiff	-0.848966	1.30258e-05
Lamb3	Up Regulation	1.43834	3.08674e-40	Nodiff	-0.60733	0.00445682
Hoxb4	Down Regulation	-1.72074	3.47678e-40	Up Regulation	1.07126	0.00150337
Hes2	Down Regulation	-7.08416	3.49824e-40	Up Regulation	6.26705	7.11165e-15
Tmem50b	Up Regulation	1.19874	3.69526e-40	Nodiff	-0.56196	0.00472991
H2-Aa	Up Regulation	1.87021	4.19955e-40	Nodiff	-0.910972	4.1052e-06
Thbd	Up Regulation	1.62825	4.27858e-40	Nodiff	-0.773312	0.00043572
Ntrk3	Down Regulation	-2.09544	4.56908e-40	Up Regulation	1.94247	1.07681e-08
Abca5	Down Regulation	-1.42315	4.61055e-40	Nodiff	0.445173	0.107427
Man2b1	Up Regulation	1.00458	5.57798e-40	Nodiff	-0.70107	0.000222344
Nfam1	Up Regulation	2.26533	5.77486e-40	Nodiff	-0.834216	0.00100027
Sprr2k	Up Regulation	7.47513	6.12992e-40	Down Regulation	-3.19727	6.19462e-14
Col8a2	Down Regulation	-3.03495	6.58908e-40	Up Regulation	2.64917	2.38236e-06
Defb1	Up Regulation	1.67708	6.88989e-40	Down Regulation	-1.1048	2.60383e-08
Whrn	Down Regulation	-2.53053	8.29119e-40	Up Regulation	2.13569	9.1645e-06
Ndufa4l2	Up Regulation	1.67713	8.84428e-40	Nodiff	-0.809766	4.26261e-05
Unc93b1	Up Regulation	2.32402	8.98508e-40	Nodiff	-0.830117	0.000463843
Irak3	Up Regulation	1.55795	9.06455e-40	Nodiff	-0.739405	0.00124566
Eif2b3	Down Regulation	-1.43003	1.10251e-39	Nodiff	0.776717	0.00310055
Bcl7a	Down Regulation	-1.40663	1.10873e-39	Nodiff	0.985313	0.000107404
Als2cl	Up Regulation	1.97003	1.26217e-39	Nodiff	-0.939687	2.67086e-05
Slco4c1	Down Regulation	-4.33942	1.28764e-39	Up Regulation	3.51623	4.22239e-06
Mgl2	Down Regulation	-2.27379	1.29491e-39	Nodiff	-0.0162927	0.972169
Igfbp4	Down Regulation	-1.21419	1.48771e-39	Up Regulation	1.19129	3.85486e-10
Smtn	Down Regulation	-1.74599	1.59317e-39	Up Regulation	1.1457	3.06243e-06
Entpd3	Down Regulation	-2.59769	1.66585e-39	Up Regulation	1.49108	0.00115385
Cgnl1	Down Regulation	-1.83559	1.69933e-39	Nodiff	0.867001	0.000886832
Cysrt1	Up Regulation	1.7817	1.79878e-39	Nodiff	-0.520012	0.0110039
Perp	Nodiff	0.887468	1.86422e-39	Nodiff	-0.441687	0.00916921
Ak4	Up Regulation	1.00686	1.99243e-39	Nodiff	-0.48659	0.0136706
Il2rg	Up Regulation	2.06483	2.36726e-39	Nodiff	-0.629468	0.0200649
Defb3	Up Regulation	16.3561	2.58268e-39	Down Regulation	-4.05857	1.51487e-57
Egln1	Up Regulation	1.19758	2.60936e-39	Nodiff	-0.521831	0.00723744
Krtap8-1	Down Regulation	-18.9945	2.69118e-39	Up Regulation	16.8426	5.97869e-31
Slfn2	Up Regulation	2.53845	2.74942e-39	Nodiff	-0.855571	0.000953569
Dach1	Down Regulation	-2.30991	2.78291e-39	Nodiff	0.98756	0.00723821
Coch	Up Regulation	2.45264	3.11541e-39	Down Regulation	-1.42057	1.6225e-08
Vim	Up Regulation	1.0841	3.29546e-39	Nodiff	-0.0650239	0.70922
Cpxm2	Down Regulation	-1.68024	3.34002e-39	Nodiff	0.957224	0.00221397
Dpep2	Up Regulation	2.27976	3.50172e-39	Down Regulation	-1.04885	0.000930316
Cpm	Down Regulation	-1.54894	3.58035e-39	Nodiff	0.745584	9.62817e-05
Cd52	Up Regulation	2.53646	3.61557e-39	Nodiff	-0.939045	0.00127375
Fam107b	Down Regulation	-1.20654	4.50466e-39	Nodiff	0.488947	0.0165066
Pip4k2a	Up Regulation	1.56972	4.61621e-39	Nodiff	-0.515316	0.0200587
Plekhh1	Down Regulation	-2.67477	4.92946e-39	Up Regulation	1.77742	8.52036e-05
Dnajb2	Down Regulation	-1.11345	5.76753e-39	Nodiff	0.639328	0.00349859
Ptp4a2	Nodiff	0.823048	5.81147e-39	Nodiff	-0.322345	0.0658593
Klf7	Up Regulation	1.7314	5.86753e-39	Down Regulation	-1.10973	1.97095e-07
Pof1b	Up Regulation	1.18415	6.45104e-39	Nodiff	-0.458847	0.0111742
Cmpk1	Nodiff	0.833784	6.97899e-39	Nodiff	-0.428687	0.0173816
Serpina3j	Down Regulation	-1.9546	7.17016e-39	Nodiff	0.869559	0.00459901
Prr5l	Down Regulation	-3.12611	8.46887e-39	Up Regulation	1.71062	4.71722e-05
Zfp553	Down Regulation	-1.46979	8.67486e-39	Up Regulation	1.02629	0.000502654
Ctsk	Up Regulation	1.5322	8.9245e-39	Nodiff	-0.733819	0.000347354
Nrros	Up Regulation	1.80246	9.36655e-39	Nodiff	-0.793981	0.000614851
Alox12b	Up Regulation	2.27267	9.54395e-39	Nodiff	-0.825329	3.54083e-05
Krt77	Down Regulation	-7.55113	9.56851e-39	Nodiff	2.37382	0.0638475
Atp6v0a4	Up Regulation	1.3663	1.13194e-38	Nodiff	-0.534234	0.0128684
Pik3r5	Up Regulation	2.64251	1.13246e-38	Nodiff	-0.854546	0.00336494
Efnb2	Nodiff	-0.885594	1.16428e-38	Nodiff	0.566192	0.00251465
Magi3	Down Regulation	-2.40421	1.33825e-38	Up Regulation	1.71823	2.05564e-07
Acap2	Up Regulation	1.12907	1.39973e-38	Nodiff	-0.457153	0.011457
Sult2b1	Up Regulation	1.61944	1.47127e-38	Nodiff	-0.69058	0.00169448
Carhsp1	Nodiff	0.946914	1.56773e-38	Nodiff	-0.625363	0.00113014
Vwa5a	Up Regulation	1.00661	1.7756e-38	Nodiff	-0.51634	0.0074667
Trp53inp1	Down Regulation	-1.0261	2.18309e-38	Nodiff	0.587732	0.00212091
Ptprz1	Up Regulation	2.28562	2.27326e-38	Down Regulation	-1.00697	0.000111556
Krtap7-1	Down Regulation	-18.7325	2.68614e-38	Up Regulation	16.3828	2.38985e-29
Bcl11b	Up Regulation	1.4278	2.84158e-38	Nodiff	-0.437777	0.02176
P2rx4	Up Regulation	1.57561	3.95592e-38	Nodiff	-0.830024	0.000319424
Gas1	Up Regulation	1.17682	4.03124e-38	Nodiff	-0.52628	0.00752406
Pik3cd	Up Regulation	1.79613	4.14932e-38	Nodiff	-0.761004	0.0035351
Klhl29	Down Regulation	-2.08462	4.38069e-38	Up Regulation	1.45707	8.96443e-05
Dlx4	Down Regulation	-6.09946	4.76333e-38	Up Regulation	4.71491	9.97906e-07
Rdh1	Up Regulation	1.64894	5.00944e-38	Nodiff	-0.320277	0.0911986
Sptlc2	Nodiff	0.961821	5.08066e-38	Nodiff	-0.497521	0.0079079
Thbs2	Up Regulation	1.04602	6.03452e-38	Nodiff	-0.463608	0.0123187
Tnfrsf1a	Nodiff	0.836686	6.95142e-38	Nodiff	-0.400804	0.0292663
Tent5a	Up Regulation	1.21366	7.60386e-38	Nodiff	-0.224426	0.258282
Paqr7	Down Regulation	-2.44342	8.11609e-38	Nodiff	0.291503	0.469348
Ablim1	Up Regulation	1.12093	9.42988e-38	Nodiff	-0.311672	0.0830559
Pxylp1	Down Regulation	-2.17874	9.44701e-38	Up Regulation	1.33528	0.000777801
Trpm3	Down Regulation	-3.21786	1.01027e-37	Up Regulation	2.19714	0.000902044
Vasp	Nodiff	0.918855	1.11123e-37	Nodiff	-0.520299	0.00700766
Plcb2	Up Regulation	2.31923	1.22688e-37	Nodiff	-0.834703	0.0062258
Birc3	Up Regulation	2.07772	1.24702e-37	Down Regulation	-1.10971	1.05238e-05
Myh10	Down Regulation	-1.31419	1.26906e-37	Nodiff	0.918387	0.000239857
Slc23a4	Up Regulation	4.75743	1.30443e-37	Down Regulation	-2.11473	1.31239e-06
Pla2g4d	Up Regulation	10.8332	1.42668e-37	Down Regulation	-2.39548	1.42514e-22
Gm10229	Down Regulation	-18.5493	1.43471e-37	Up Regulation	16.0563	3.11463e-28
Egfl6	Down Regulation	-3.2568	1.62571e-37	Up Regulation	2.74766	2.16333e-06
Wasf1	Down Regulation	-2.64937	1.78777e-37	Up Regulation	2.13972	0.000103283
Igf2bp2	Up Regulation	2.91986	1.99008e-37	Down Regulation	-1.81303	8.28574e-08
Tspan6	Down Regulation	-2.43702	2.04755e-37	Up Regulation	1.68033	7.02716e-07
Rarres2	Up Regulation	2.75945	2.08015e-37	Nodiff	-0.955895	0.000843207
Pnpla7	Up Regulation	1.34393	2.37442e-37	Nodiff	-0.744782	0.00186742
Ly6d	Up Regulation	1.78862	2.55334e-37	Nodiff	-0.721003	0.000544925
Pip5k1b	Down Regulation	-3.34346	3.0651e-37	Up Regulation	2.74987	3.72729e-05
Ablim2	Down Regulation	-1.78406	3.35117e-37	Nodiff	0.653721	0.0959978
Nav3	Up Regulation	2.30964	3.52649e-37	Down Regulation	-1.69031	5.51032e-10
Morn4	Down Regulation	-3.71487	3.57236e-37	Up Regulation	2.47757	0.000530321
Lipk	Up Regulation	2.41946	3.73589e-37	Nodiff	-0.942873	0.000535375
Niban2	Nodiff	0.776281	3.8451e-37	Nodiff	-0.476348	0.00677576
Kif7	Down Regulation	-2.08285	4.17117e-37	Up Regulation	1.69696	6.02308e-05
Hook3	Nodiff	-0.818648	4.62567e-37	Nodiff	0.466189	0.0114576
Utp14b	Down Regulation	-1.7801	4.67258e-37	Nodiff	0.707559	0.0531923
Ly86	Up Regulation	2.75492	4.81475e-37	Nodiff	-0.849898	0.00425318
Sh3bp2	Up Regulation	1.66805	5.05232e-37	Nodiff	-0.88502	0.000210232
S100a1	Down Regulation	-1.42315	5.79299e-37	Nodiff	0.793186	0.00428559
Krtap1-5	Down Regulation	-18.4275	6.1747e-37	Up Regulation	15.7185	4.24596e-27
Stfa1	Up Regulation	10.6971	6.26078e-37	Down Regulation	-1.48708	1.24088e-10
Sprr1b	Up Regulation	5.96526	6.64047e-37	Nodiff	-1.23406	0.162911
Marcksl1	Down Regulation	-1.30432	7.27791e-37	Nodiff	0.633153	0.00585424
C77080	Up Regulation	1.17716	7.85301e-37	Nodiff	-0.696858	0.000550988
Baz2b	Nodiff	-0.926154	8.00139e-37	Nodiff	0.542929	0.00661629
Ifitm2	Up Regulation	1.35575	8.07141e-37	Nodiff	-0.801933	8.83212e-05
B3gnt5	Down Regulation	-2.94977	8.56716e-37	Up Regulation	1.34014	0.0164739
Hfe	Up Regulation	1.65312	9.39201e-37	Nodiff	-0.664054	0.00433491
Gm11545	Up Regulation	4.77381	9.90077e-37	Down Regulation	-1.00352	0.0159101
Chil1	Up Regulation	7.0247	1.0743e-36	Nodiff	-2.27255	0.0788904
Dbn1	Down Regulation	-1.821	1.09607e-36	Up Regulation	1.46734	2.41355e-06
Rab3d	Up Regulation	1.28752	1.11208e-36	Nodiff	-0.790587	5.93941e-05
Gpr65	Up Regulation	4.24124	1.13803e-36	Down Regulation	-1.25012	0.00156806
Sema4d	Up Regulation	1.16794	1.1785e-36	Nodiff	-0.742331	0.000354914
Gpr141	Up Regulation	2.1232	1.22762e-36	Nodiff	-0.877957	0.00132664
Wnt3	Down Regulation	-2.414	1.23564e-36	Up Regulation	1.56742	4.55451e-05
Abcg1	Up Regulation	1.43493	1.26019e-36	Nodiff	-0.638572	0.00443244
Ephx3	Up Regulation	1.33884	1.26936e-36	Nodiff	-0.604041	0.00304747
Cd300lf	Up Regulation	5.73223	1.31175e-36	Down Regulation	-2.58779	5.12697e-10
Krt81	Down Regulation	-18.3011	1.38599e-36	Up Regulation	16.0144	4.31578e-28
Bhlhb9	Down Regulation	-1.86379	1.53796e-36	Up Regulation	1.44834	5.08764e-06
Frem1	Down Regulation	-2.0029	1.61833e-36	Up Regulation	1.89485	1.06925e-06
Sqle	Up Regulation	1.15964	2.17179e-36	Nodiff	-0.642532	0.000455938
Gda	Up Regulation	1.41547	2.17494e-36	Nodiff	-0.727206	0.000114832
Mab21l3	Up Regulation	2.34009	2.27392e-36	Down Regulation	-1.35437	8.24865e-07
Klk5	Up Regulation	1.66401	2.91605e-36	Nodiff	-0.442701	0.0181355
Iqsec3	Down Regulation	-4.73509	3.42831e-36	Up Regulation	3.37106	0.000488876
Jup	Nodiff	0.795274	3.4819e-36	Nodiff	-0.522697	0.00240495
Selp	Up Regulation	2.65541	3.52679e-36	Down Regulation	-1.45185	2.07637e-05
Hbegf	Up Regulation	3.08323	3.9078e-36	Down Regulation	-1.59354	2.20071e-07
Cd14	Up Regulation	3.23285	4.19715e-36	Down Regulation	-1.54723	1.18405e-07
Zfat	Down Regulation	-1.98027	4.24553e-36	Up Regulation	1.296	0.000557236
Was	Up Regulation	2.39357	4.64856e-36	Nodiff	-0.719184	0.0221622
Trabd2b	Down Regulation	-2.22102	4.8634e-36	Up Regulation	1.81765	7.89416e-07
Rassf8	Down Regulation	-1.28477	5.12402e-36	Nodiff	0.531401	0.0290226
Tmprss11g	Up Regulation	5.55039	5.66325e-36	Down Regulation	-3.00941	0.00128464
Pik3cg	Up Regulation	1.72594	5.71132e-36	Nodiff	-0.343509	0.190319
Psd3	Down Regulation	-1.19635	5.93135e-36	Nodiff	0.778173	0.000626994
Cmah	Down Regulation	-2.65825	6.04823e-36	Nodiff	0.813559	0.0131454
Wnk2	Down Regulation	-1.71115	6.3813e-36	Up Regulation	1.08356	0.00047787
Uchl3	Nodiff	0.931735	6.52001e-36	Nodiff	-0.53592	0.00547022
Glcci1	Down Regulation	-1.18038	6.85557e-36	Nodiff	0.839933	0.000234843
Dhx34	Up Regulation	1.41311	6.90681e-36	Nodiff	-0.914873	0.000144718
Eml4	Nodiff	-0.91612	7.12701e-36	Nodiff	0.516785	0.0116863
Sprr2f	Up Regulation	8.46624	7.95068e-36	Down Regulation	-3.43156	1.5491e-46
Glo1	Nodiff	0.957429	8.51472e-36	Nodiff	-0.343634	0.0619565
Abca9	Up Regulation	1.04101	8.81985e-36	Nodiff	-0.241208	0.215313
Fth1	Up Regulation	1.3618	9.07013e-36	Nodiff	-0.708756	0.000356296
Rbm47	Up Regulation	1.23289	9.28494e-36	Nodiff	-0.615817	0.00710586
Btg3	Down Regulation	-1.40432	9.42089e-36	Nodiff	0.899309	0.000128683
Galnt6	Up Regulation	1.53733	9.59572e-36	Nodiff	-0.788485	8.32805e-05
Mdn1	Down Regulation	-1.08649	9.99279e-36	Nodiff	0.587675	0.00539357
Vtcn1	Down Regulation	-5.34673	1.04764e-35	Up Regulation	4.07875	3.10254e-05
Spi1	Up Regulation	2.5423	1.10824e-35	Down Regulation	-1.05793	4.83715e-05
Il1rn	Up Regulation	1.75798	1.13633e-35	Down Regulation	-1.23744	4.0368e-08
Fndc1	Down Regulation	-1.36804	1.19124e-35	Nodiff	0.586442	0.00597025
Pappa	Down Regulation	-3.17245	1.25572e-35	Up Regulation	2.61756	3.50799e-08
Alox12e	Down Regulation	-2.08075	1.34759e-35	Nodiff	0.657571	0.021632
Gm6557	Up Regulation	2.10653	1.71802e-35	Nodiff	-0.307752	0.135138
Notum	Down Regulation	-4.5086	1.73912e-35	Up Regulation	4.37605	8.73168e-11
Ptk7	Down Regulation	-1.04055	1.75629e-35	Nodiff	0.59746	0.00441437
Gli2	Down Regulation	-1.91192	1.82213e-35	Up Regulation	1.74826	5.5427e-09
Dbnl	Up Regulation	1.06333	1.87782e-35	Nodiff	-0.545978	0.00469284
Thsd1	Down Regulation	-1.44406	1.93588e-35	Nodiff	0.656708	0.0186459
Pgm2	Down Regulation	-1.50792	1.93803e-35	Nodiff	0.636183	0.00781821
Aldh18a1	Down Regulation	-1.06282	2.13698e-35	Nodiff	0.643897	0.00644178
5830411N06Rik	Up Regulation	3.93715	2.14019e-35	Nodiff	0.6929	0.0188314
Ush1g	Down Regulation	-5.49231	2.29615e-35	Up Regulation	4.12588	1.95413e-05
Pclo	Down Regulation	-3.5883	2.50159e-35	Up Regulation	2.22873	0.00846659
Rab5a	Up Regulation	1.05137	2.90556e-35	Nodiff	-0.46252	0.0119919
Rnf225	Up Regulation	1.58862	3.36775e-35	Nodiff	-0.539302	0.00731051
Twf1	Up Regulation	1.43286	4.02095e-35	Nodiff	-0.356821	0.0844141
Slc24a4	Down Regulation	-6.801	4.61825e-35	Up Regulation	5.74948	1.07321e-10
Zfp146	Nodiff	-0.955707	4.6856e-35	Nodiff	0.665347	0.00217322
Ifngr1	Up Regulation	1.41855	4.69188e-35	Nodiff	-0.800806	0.000163547
Fzd7	Down Regulation	-1.06267	4.83623e-35	Nodiff	0.786849	0.000108935
Irs1	Down Regulation	-1.26222	5.48048e-35	Nodiff	0.945635	6.61167e-05
Trib3	Up Regulation	2.65951	6.16735e-35	Nodiff	-0.896968	0.00616243
Cdk5r1	Up Regulation	2.41451	6.52409e-35	Down Regulation	-1.14904	2.31539e-05
Krt82	Down Regulation	-10.1022	7.07635e-35	Up Regulation	9.03875	2.55704e-07
Txnip	Nodiff	0.98669	7.16815e-35	Nodiff	-0.714852	7.77253e-05
Krtap16-3	Down Regulation	-17.8742	7.58249e-35	Up Regulation	15.2206	1.85093e-25
Mfsd7a	Up Regulation	1.73794	7.9769e-35	Nodiff	-0.90096	0.000523039
Cp	Up Regulation	1.92813	8.82428e-35	Nodiff	-0.951385	9.10809e-05
Zfp316	Down Regulation	-1.54599	9.69839e-35	Nodiff	0.997441	0.00352464
Kbtbd11	Up Regulation	1.54474	1.0652e-34	Nodiff	-0.490551	0.0444855
Egfr	Nodiff	-0.997604	1.07524e-34	Nodiff	0.56978	0.00303845
Psapl1	Nodiff	0.848636	1.22448e-34	Nodiff	-0.0119602	0.94592
Zfp365	Down Regulation	-2.25933	1.28546e-34	Up Regulation	1.74955	3.56007e-06
B2m	Up Regulation	1.41961	1.43044e-34	Nodiff	-0.397616	0.0451074
Gtf2ird1	Down Regulation	-1.23322	1.53382e-34	Nodiff	0.709789	0.00171894
Trafd1	Nodiff	0.966696	1.67945e-34	Nodiff	-0.591145	0.00358803
Evi2a	Up Regulation	2.17732	1.82118e-34	Nodiff	-0.760586	0.00572236
Elk3	Up Regulation	1.34091	1.88064e-34	Nodiff	-0.742999	0.000699665
Lgmn	Up Regulation	1.50554	1.98695e-34	Nodiff	-0.786058	5.35969e-05
Ralgds	Up Regulation	1.061	1.99108e-34	Nodiff	-0.435237	0.0274704
Car13	Up Regulation	1.17568	2.1096e-34	Nodiff	-0.538659	0.00345137
Samsn1	Up Regulation	3.09512	2.19951e-34	Down Regulation	-1.55826	2.94283e-05
Scd3	Down Regulation	-2.3013	2.29658e-34	Nodiff	0.210179	0.428562
Prkca	Down Regulation	-1.35275	2.39335e-34	Nodiff	0.761881	0.00247185
Slc9a3	Up Regulation	3.45343	2.39659e-34	Down Regulation	-1.49691	4.50064e-05
Ifnar2	Up Regulation	1.43222	2.46603e-34	Nodiff	-0.890037	0.000168449
Krt87	Down Regulation	-17.6403	2.95332e-34	Up Regulation	15.9321	8.1809e-28
Cd99l2	Down Regulation	-1.03095	2.96107e-34	Nodiff	0.481071	0.0225053
Enah	Up Regulation	1.31499	3.01676e-34	Nodiff	-0.675123	0.000681652
Gga2	Down Regulation	-1.07358	3.03425e-34	Nodiff	0.763674	0.000805815
Pde4b	Up Regulation	1.51151	3.09613e-34	Nodiff	-0.758977	0.00103429
Clint1	Nodiff	0.764161	3.35133e-34	Nodiff	-0.364497	0.0458799
Gdpd1	Up Regulation	1.55393	3.97132e-34	Down Regulation	-1.02991	4.74356e-06
Pogk	Down Regulation	-1.09924	4.27143e-34	Nodiff	0.708172	0.00114026
Cntfr	Down Regulation	-2.29851	4.71563e-34	Up Regulation	1.97015	2.05914e-09
Krtap14	Down Regulation	-17.6457	4.78922e-34	Up Regulation	15.0712	5.64567e-25
Specc1l	Nodiff	-0.95706	5.3825e-34	Nodiff	0.426399	0.0419433
Matn2	Down Regulation	-1.27302	5.61507e-34	Up Regulation	1.00494	5.21187e-05
Fkbp1a	Nodiff	-0.75704	5.62436e-34	Nodiff	0.498235	0.0077549
Fgf5	Down Regulation	-7.60067	5.86716e-34	Up Regulation	6.03782	2.00702e-10
Chit1	Up Regulation	2.6657	5.91788e-34	Nodiff	-0.929251	0.18153
Zfp703	Nodiff	-0.881506	6.8042e-34	Nodiff	0.550544	0.0083107
Krt85	Down Regulation	-17.5206	7.24817e-34	Up Regulation	16.273	5.69621e-29
Mtss2	Down Regulation	-1.60671	7.35322e-34	Up Regulation	1.13236	0.000154152
Mgst3	Down Regulation	-1.11735	9.01197e-34	Nodiff	0.647855	0.00345517
Krtap6-1	Down Regulation	-17.4941	9.02591e-34	Up Regulation	14.8555	2.78784e-24
Cd300ld	Up Regulation	4.39019	9.87517e-34	Down Regulation	-1.68398	0.000144904
Otud7b	Nodiff	-0.896866	1.10873e-33	Nodiff	0.535427	0.00980686
Clec2f	Up Regulation	3.31461	1.1379e-33	Nodiff	-0.952607	0.0131089
Lce1m	Down Regulation	-2.09552	1.21518e-33	Up Regulation	1.12511	0.000645048
Lrrc1	Up Regulation	1.27365	1.24905e-33	Nodiff	-0.435732	0.0263779
Pld1	Up Regulation	1.54449	1.34102e-33	Nodiff	-0.70396	0.000639951
Lce3b	Up Regulation	12.5106	1.40237e-33	Down Regulation	-3.57342	3.14434e-43
Actr3	Nodiff	0.881303	1.45408e-33	Nodiff	-0.443291	0.0127904
Clec7a	Up Regulation	3.52529	1.54698e-33	Down Regulation	-2.52787	1.04915e-13
Spsb4	Down Regulation	-4.61564	1.60499e-33	Up Regulation	3.87026	2.02804e-06
Krt26	Down Regulation	-17.4588	1.67266e-33	Up Regulation	15.9284	8.41707e-28
Krtap11-1	Down Regulation	-17.4138	1.96622e-33	Up Regulation	15.6391	7.79508e-27
Pcdh19	Down Regulation	-2.25557	2.13495e-33	Up Regulation	1.77135	9.08496e-08
Il10rb	Up Regulation	1.32443	2.57457e-33	Nodiff	-0.595158	0.00695661
Gpc4	Down Regulation	-1.1068	2.76191e-33	Nodiff	0.57579	0.01021
Insig1	Down Regulation	-1.32873	2.78888e-33	Nodiff	0.708735	0.00108999
Cst3	Nodiff	0.996831	2.8578e-33	Nodiff	-0.386199	0.0372781
Cd47	Nodiff	0.886967	2.93241e-33	Nodiff	-0.433068	0.0263232
Krtap19-5	Down Regulation	-17.4139	3.32871e-33	Up Regulation	14.3606	1.02903e-22
Ccdc80	Down Regulation	-1.22841	4.28677e-33	Up Regulation	1.00006	1.21398e-06
Calhm4	Down Regulation	-17.3385	4.3321e-33	Up Regulation	15.9987	4.87891e-28
Id2	Down Regulation	-1.32182	4.37609e-33	Nodiff	0.851507	0.000357043
Gata3	Down Regulation	-1.2617	4.49186e-33	Nodiff	0.691876	0.00111418
Jakmip2	Down Regulation	-5.16616	5.4313e-33	Up Regulation	3.83963	7.24457e-05
Pitx1	Up Regulation	4.9428	5.82813e-33	Down Regulation	-1.4652	0.00100212
Large2	Down Regulation	-1.26569	5.93081e-33	Nodiff	0.909785	0.000666932
Serpinb6e	Down Regulation	-3.79993	6.21054e-33	Up Regulation	2.22754	0.00735771
Krt33b	Down Regulation	-17.3337	6.33085e-33	Up Regulation	15.2908	1.09122e-25
1110025L11Rik	Down Regulation	-17.2782	6.44427e-33	Up Regulation	14.176	3.88203e-22
Cept1	Up Regulation	1.08568	7.33367e-33	Nodiff	-0.336255	0.0717943
Serinc5	Down Regulation	-1.15477	7.54538e-33	Nodiff	0.552884	0.00450264
Ttc3	Down Regulation	-1.06511	7.95071e-33	Nodiff	0.679434	0.000948217
Slc11a1	Up Regulation	2.81145	8.26537e-33	Nodiff	-0.962314	0.00334201
Eif2b1	Nodiff	-0.906787	8.53071e-33	Nodiff	0.342333	0.113289
Socs3	Up Regulation	1.73126	8.84636e-33	Down Regulation	-1.12737	6.59091e-06
Krtap19-3	Down Regulation	-17.3068	8.95499e-33	Up Regulation	14.416	6.8938e-23
Nrep	Down Regulation	-1.24922	1.01369e-32	Nodiff	0.753106	0.000669107
Bicd2	Nodiff	0.934528	1.01838e-32	Nodiff	-0.410153	0.0268568
Por	Up Regulation	1.00239	1.02826e-32	Nodiff	-0.589422	0.0022274
D7Ertd443e	Down Regulation	-3.79964	1.0397e-32	Up Regulation	2.21803	0.00500984
Aprt	Up Regulation	1.26472	1.04604e-32	Nodiff	-0.543716	0.0211299
Htr1d	Down Regulation	-4.20486	1.07031e-32	Up Regulation	3.05115	0.000825562
Fads2b	Up Regulation	1.39346	1.11097e-32	Nodiff	-0.563732	0.0052573
Lyn	Up Regulation	2.29432	1.11558e-32	Nodiff	-0.899119	0.000447684
Plekha2	Up Regulation	1.33364	1.40205e-32	Nodiff	-0.503835	0.026331
Emc3	Nodiff	0.866334	1.40907e-32	Nodiff	-0.482757	0.0112006
Krtap22-2	Down Regulation	-17.2173	1.55294e-32	Up Regulation	14.7652	5.41567e-24
Emp1	Down Regulation	-1.71903	1.57653e-32	Nodiff	0.77461	0.000504371
Skap2	Up Regulation	1.15024	1.67071e-32	Nodiff	-0.581728	0.00691091
Slc38a4	Down Regulation	-1.45772	1.73226e-32	Up Regulation	1.09305	0.000243306
Ubxn6	Up Regulation	1.06413	2.00239e-32	Nodiff	-0.605373	0.00406306
Ptpn6	Up Regulation	1.25881	2.33823e-32	Nodiff	-0.650231	0.0040768
Ppp3ca	Nodiff	0.767733	2.51999e-32	Nodiff	-0.318701	0.080564
Ptpro	Up Regulation	2.00377	2.54161e-32	Nodiff	-0.616429	0.0378308
Csnk1e	Nodiff	-0.942944	2.56779e-32	Nodiff	0.631882	0.00151864
Serpinb3a	Up Regulation	12.569	2.62623e-32	Down Regulation	-2.07797	6.21073e-18
Krtap3-1	Down Regulation	-17.1222	2.92797e-32	Up Regulation	14.7057	8.37687e-24
Krt79	Nodiff	0.958955	3.04788e-32	Nodiff	0.299776	0.081639
Csf2rb2	Up Regulation	1.84509	3.76217e-32	Down Regulation	-1.12987	1.37488e-06
Krtap17-1	Down Regulation	-12.1794	3.7741e-32	Up Regulation	10.8764	1.48075e-05
Plxnb1	Down Regulation	-1.02171	3.81741e-32	Nodiff	0.691673	0.000598344
Snx5	Nodiff	0.737076	4.11046e-32	Nodiff	-0.339704	0.0551756
Krt31	Down Regulation	-17.0626	4.47055e-32	Up Regulation	15.078	5.36633e-25
Lgi2	Up Regulation	2.72479	4.79261e-32	Down Regulation	-1.15091	4.68977e-05
Krt72	Down Regulation	-17.0313	4.80025e-32	Up Regulation	15.6508	7.13058e-27
Sec14l2	Up Regulation	1.28482	5.05299e-32	Nodiff	-0.684512	0.00109639
Krt33a	Down Regulation	-17.0141	5.65256e-32	Up Regulation	15.0802	3.42853e-25
Sorl1	Down Regulation	-1.08604	5.84269e-32	Nodiff	0.612196	0.00859675
Prex1	Up Regulation	1.77694	6.32002e-32	Nodiff	-0.56813	0.0227554
Vgll4	Nodiff	-0.925062	6.42508e-32	Nodiff	0.731944	0.000637677
Sox4	Down Regulation	-1.57162	6.68961e-32	Up Regulation	1.14154	6.31602e-06
Traf6	Nodiff	0.916959	6.89596e-32	Nodiff	-0.338304	0.0741649
Tmem176a	Up Regulation	1.34542	7.11004e-32	Nodiff	-0.716022	0.00352386
Slc16a14	Up Regulation	1.90024	9.01646e-32	Nodiff	-0.988768	9.67265e-06
Krtap19-2	Down Regulation	-17.0637	9.15238e-32	Up Regulation	13.8711	3.41261e-21
S1pr3	Down Regulation	-1.81945	9.19119e-32	Up Regulation	1.42633	1.17747e-05
Tdh	Up Regulation	1.80323	9.65142e-32	Nodiff	-0.436817	0.0974948
Elovl1	Up Regulation	1.09799	1.10833e-31	Nodiff	-0.606392	0.000703859
Klhl6	Up Regulation	2.42256	1.19128e-31	Nodiff	-0.840449	0.0169455
Plxna1	Nodiff	-0.910168	1.22564e-31	Nodiff	0.465945	0.0140085
Htra3	Up Regulation	1.1717	1.27763e-31	Nodiff	-0.620929	0.00197635
Alas1	Up Regulation	1.12592	1.54575e-31	Nodiff	-0.675893	0.00109081
Ggt6	Up Regulation	1.18328	1.57106e-31	Nodiff	-0.613708	0.009272
Calcrl	Up Regulation	1.25148	1.59976e-31	Nodiff	-0.601166	0.00626929
Lsr	Down Regulation	-1.21873	1.68412e-31	Nodiff	0.698868	0.000865609
Tnik	Down Regulation	-1.64322	1.69857e-31	Nodiff	0.743028	0.00725107
Cfp	Up Regulation	2.01526	1.87083e-31	Nodiff	-0.808874	0.000254794
Dstn	Nodiff	0.82362	2.22586e-31	Nodiff	-0.509666	0.00310612
Bcas1	Down Regulation	-2.80061	2.25645e-31	Up Regulation	1.77595	0.00480461
Foxo1	Down Regulation	-1.05379	2.32951e-31	Nodiff	0.604193	0.00348832
Slc1a3	Down Regulation	-1.15145	2.36193e-31	Nodiff	0.474964	0.0483464
C1ra	Up Regulation	1.31834	2.42902e-31	Nodiff	-0.637613	0.00111195
Ephb2	Up Regulation	1.58932	2.43985e-31	Nodiff	-0.607581	0.00979045
Bnip3	Up Regulation	2.0499	2.61392e-31	Nodiff	-0.862497	2.28035e-06
Zfp827	Down Regulation	-1.64275	2.94053e-31	Nodiff	0.827856	0.035845
B4galnt1	Up Regulation	1.59677	2.94681e-31	Nodiff	-0.665534	0.00706874
Krtap19-9b	Down Regulation	-16.864	3.0393e-31	Up Regulation	14.1549	4.51298e-22
Micalcl	Down Regulation	-1.42525	3.10216e-31	Nodiff	0.84275	0.00570225
Tyro3	Up Regulation	1.64967	3.17038e-31	Nodiff	-0.761947	0.000824071
Rerg	Down Regulation	-1.68745	3.32241e-31	Up Regulation	1.17004	0.00249956
Icam1	Up Regulation	1.24508	3.64894e-31	Nodiff	-0.340791	0.155549
Abat	Down Regulation	-1.78155	3.82754e-31	Nodiff	0.830989	0.0507796
Abcg2	Up Regulation	1.21305	4.03952e-31	Nodiff	-0.508621	0.0293959
Ror1	Down Regulation	-1.94843	4.04856e-31	Up Regulation	1.27059	0.00129561
Rdh9	Up Regulation	1.27939	4.20336e-31	Nodiff	-0.0587267	0.766677
Acsbg1	Up Regulation	1.19018	4.22596e-31	Nodiff	-0.57585	0.00232303
Rffl	Down Regulation	-1.40426	4.26536e-31	Nodiff	0.674361	0.0108794
Wls	Down Regulation	-1.11401	4.82324e-31	Nodiff	0.677493	0.000681946
Serpinb6c	Up Regulation	2.97265	4.97634e-31	Nodiff	-0.712803	0.00846358
Tent5b	Down Regulation	-1.57467	5.11338e-31	Nodiff	0.576751	0.00598777
Chd3	Nodiff	-0.953351	6.67441e-31	Nodiff	0.874406	1.28341e-05
Lyg2	Down Regulation	-16.7628	6.94058e-31	Up Regulation	15.4196	4.1333e-26
Rassf6	Down Regulation	-1.91532	6.98444e-31	Up Regulation	1.41205	0.000203922
Stc2	Up Regulation	2.03282	7.03824e-31	Down Regulation	-1.24563	3.51799e-05
Prag1	Down Regulation	-1.51607	7.71641e-31	Nodiff	0.800687	0.0226251
Krtap21-1	Down Regulation	-16.7377	8.46468e-31	Up Regulation	14.3142	1.43747e-22
Gpm6a	Down Regulation	-1.88489	1.00426e-30	Up Regulation	1.25473	0.00324607
Tpd52	Nodiff	0.877538	1.01011e-30	Nodiff	-0.5534	0.00214951
Pax3	Down Regulation	-3.50024	1.02547e-30	Up Regulation	2.86032	8.19469e-05
Rab11fip2	Nodiff	-0.989451	1.06521e-30	Nodiff	0.472561	0.0519423
Mex3a	Down Regulation	-2.68998	1.06699e-30	Up Regulation	2.14208	7.64988e-08
Slc9a9	Up Regulation	1.7142	1.07666e-30	Nodiff	-0.739485	0.00147609
Serpinb13	Down Regulation	-2.12021	1.09676e-30	Up Regulation	2.20448	4.95765e-08
Fes	Up Regulation	1.50701	1.11884e-30	Nodiff	-0.810367	0.00182432
Nrcam	Down Regulation	-2.13086	1.17137e-30	Up Regulation	1.53106	1.01773e-06
Krtap19-4	Down Regulation	-16.7178	1.23341e-30	Up Regulation	13.6499	1.62815e-20
Itgae	Up Regulation	2.08744	1.35432e-30	Nodiff	-0.380296	0.17991
Krtap9-3	Down Regulation	-16.6423	1.51777e-30	Up Regulation	14.1346	5.21979e-22
Hal	Up Regulation	1.06579	1.63806e-30	Nodiff	0.119255	0.507175
Fem1b	Nodiff	-0.74718	1.65456e-30	Nodiff	0.424277	0.0233818
Mb21d2	Up Regulation	1.34456	1.7865e-30	Nodiff	-0.549115	0.0116503
Cfb	Up Regulation	2.01326	1.79087e-30	Down Regulation	-1.1471	3.44766e-07
Gm5150	Up Regulation	5.35368	1.79326e-30	Down Regulation	-1.79418	0.000260522
Krtap4-1	Down Regulation	-16.6366	2.02714e-30	Up Regulation	14.3974	7.88717e-23
Dcaf17	Down Regulation	-1.06118	2.1763e-30	Nodiff	0.54158	0.0291316
Sprr2i	Up Regulation	10.2456	2.26963e-30	Down Regulation	-3.51841	9.62199e-57
Serinc2	Down Regulation	-1.24757	2.26975e-30	Nodiff	0.628373	0.0016268
Pacsin3	Up Regulation	1.43072	2.28634e-30	Nodiff	-0.803993	0.000224007
H2-M3	Up Regulation	1.87508	2.31801e-30	Nodiff	-0.733696	0.0220701
Adamts3	Down Regulation	-4.81327	2.43891e-30	Up Regulation	4.3755	2.90776e-07
D630045J12Rik	Down Regulation	-1.74762	2.45845e-30	Up Regulation	1.16586	0.00205545
Gria2	Down Regulation	-3.56473	2.59943e-30	Up Regulation	2.69804	0.000681225
Pirb	Up Regulation	2.61046	2.6166e-30	Nodiff	-0.680541	0.0093693
Myo5b	Up Regulation	1.28252	2.99822e-30	Nodiff	-0.771131	0.000112692
Acta2	Down Regulation	-1.33256	3.03776e-30	Up Regulation	1.05578	4.00388e-07
Erlin1	Nodiff	0.86554	3.15457e-30	Nodiff	-0.508074	0.00800434
Ptpn11	Nodiff	-0.782136	3.5922e-30	Nodiff	0.468295	0.011725
Npc2	Nodiff	0.845551	3.67042e-30	Nodiff	-0.426332	0.0176201
Wbp1l	Nodiff	0.84294	3.71274e-30	Nodiff	-0.549133	0.00251935
Krtap6-2	Down Regulation	-16.5409	3.77116e-30	Up Regulation	14.0775	7.85408e-22
Usp25	Up Regulation	1.04424	3.85192e-30	Nodiff	-0.519533	0.00372527
Sox10	Down Regulation	-2.34622	3.959e-30	Up Regulation	1.65132	0.00135058
Tgm3	Up Regulation	1.32598	3.96515e-30	Down Regulation	-1.1589	2.96131e-11
Pappa2	Down Regulation	-1.84398	4.40585e-30	Up Regulation	1.55445	4.3642e-06
Nlgn2	Down Regulation	-1.875	4.51355e-30	Up Regulation	1.67991	8.30986e-09
Tspear	Down Regulation	-3.20694	4.76289e-30	Up Regulation	2.79131	2.68332e-05
Nrg2	Down Regulation	-3.41021	5.26975e-30	Up Regulation	2.78733	2.28059e-07
Sh2d1b1	Up Regulation	3.61719	5.40138e-30	Nodiff	-0.455556	0.288829
Crispld2	Nodiff	0.918942	6.11045e-30	Nodiff	-0.794262	0.00014963
Foxo3	Nodiff	-0.844703	6.24485e-30	Nodiff	0.338649	0.0732987
Ndnf	Down Regulation	-1.9173	6.9056e-30	Up Regulation	1.97039	7.85829e-07
Mical1	Down Regulation	-1.32846	7.95265e-30	Nodiff	0.935225	0.00053459
Sh3bp1	Up Regulation	1.16055	7.96678e-30	Nodiff	-0.48664	0.0140259
Tmem51	Up Regulation	1.78618	8.24149e-30	Down Regulation	-1.003	0.000144426
Lingo1	Down Regulation	-2.80459	9.01714e-30	Up Regulation	2.50316	2.34224e-05
Cep97	Down Regulation	-1.54743	9.15366e-30	Up Regulation	1.08252	0.000421495
Cbx2	Down Regulation	-1.24519	9.68097e-30	Nodiff	0.765626	0.00309671
Tln2	Down Regulation	-1.08611	9.83083e-30	Nodiff	0.522798	0.0223693
Lrrc25	Up Regulation	2.64982	1.03153e-29	Nodiff	-0.945226	0.0101179
Fgd3	Up Regulation	2.62399	1.20576e-29	Nodiff	-0.862428	0.00755605
Stfa2	Up Regulation	6.88503	1.23702e-29	Down Regulation	-1.3515	4.20744e-12
Ppfibp1	Nodiff	-0.890147	1.25902e-29	Nodiff	0.608625	0.00136321
Cald1	Down Regulation	-1.43834	1.33944e-29	Nodiff	0.995172	8.97295e-06
Inava	Up Regulation	1.12172	1.3496e-29	Nodiff	-0.675586	0.0037597
Magi1	Down Regulation	-1.35874	1.47314e-29	Nodiff	0.891386	0.000853019
Igfl3	Up Regulation	5.64088	1.48187e-29	Nodiff	-0.339508	0.450824
Elf3	Up Regulation	3.32117	1.72118e-29	Down Regulation	-1.62536	3.28637e-06
Cd37	Up Regulation	2.15629	1.73988e-29	Nodiff	-0.593047	0.0548394
Serp1	Nodiff	0.713913	1.87563e-29	Nodiff	-0.307397	0.0822969
Cxcr6	Up Regulation	3.10325	2.05862e-29	Nodiff	-0.235924	0.492014
Glt28d2	Up Regulation	1.26035	2.06571e-29	Nodiff	-0.568315	0.0106115
Cldn3	Down Regulation	-5.90789	2.12075e-29	Up Regulation	4.38212	7.36641e-05
Inf2	Down Regulation	-1.15183	2.27384e-29	Nodiff	0.602496	0.00788365
Anxa2	Nodiff	0.901503	2.70497e-29	Nodiff	-0.374755	0.0329806
Efna3	Down Regulation	-1.08839	3.15539e-29	Nodiff	0.812321	0.000191817
Nfil3	Down Regulation	-1.32637	3.22294e-29	Nodiff	0.663824	0.0164833
Lair1	Up Regulation	3.78649	3.24152e-29	Down Regulation	-1.01275	0.0159517
Sbk1	Down Regulation	-1.11841	3.31906e-29	Nodiff	0.969336	7.42222e-05
Rab5c	Nodiff	0.780988	3.35802e-29	Nodiff	-0.360869	0.0476174
Ncf1	Up Regulation	2.26616	3.63645e-29	Nodiff	-0.671891	0.00772552
Stard9	Up Regulation	1.05753	3.75285e-29	Nodiff	-0.446332	0.0489471
Atp13a5	Up Regulation	4.9308	4.22664e-29	Down Regulation	-1.35392	0.00457586
Zc3h12c	Up Regulation	1.83083	4.32176e-29	Down Regulation	-1.22358	3.07369e-06
Krtap3-2	Down Regulation	-11.8803	5.51515e-29	Up Regulation	9.42731	0.0172026
Relch	Nodiff	0.758899	5.745e-29	Nodiff	-0.319064	0.0888105
Arrb2	Up Regulation	1.12612	6.15562e-29	Nodiff	-0.399956	0.0700194
Spic	Up Regulation	4.90026	7.72536e-29	Down Regulation	-1.03552	0.0292104
Ppp2r1b	Down Regulation	-1.31366	7.78649e-29	Nodiff	0.76131	0.000350518
Repin1	Down Regulation	-1.63567	8.46215e-29	Nodiff	0.830891	0.029222
Lrp6	Nodiff	-0.821871	8.65397e-29	Nodiff	0.571244	0.00266803
Cpa4	Up Regulation	1.4805	8.91892e-29	Nodiff	-0.367382	0.0672885
Il1rl2	Up Regulation	1.17118	9.02664e-29	Nodiff	-0.548613	0.00584108
Krt34	Down Regulation	-16.1113	9.23804e-29	Up Regulation	13.8543	1.96133e-21
Sertad4	Down Regulation	-1.27674	9.46242e-29	Nodiff	0.945742	0.00033475
Plagl2	Nodiff	-0.886683	9.7719e-29	Nodiff	0.48817	0.0276328
Rcn1	Nodiff	0.815968	9.91704e-29	Nodiff	-0.391095	0.0269935
Smad7	Down Regulation	-1.90301	1.0121e-28	Nodiff	0.764864	0.0529951
Gtpbp1	Nodiff	-0.873716	1.01491e-28	Nodiff	0.430804	0.0335298
C1qc	Up Regulation	2.32262	1.05079e-28	Nodiff	-0.611828	0.00957939
Dync2h1	Down Regulation	-1.23546	1.18312e-28	Nodiff	0.585944	0.0479171
Fam160a1	Nodiff	0.836782	1.20739e-28	Nodiff	-0.444583	0.0244393
Itpkb	Nodiff	-0.764387	1.28085e-28	Nodiff	0.255756	0.189937
Rnf144b	Nodiff	0.95458	1.29969e-28	Nodiff	-0.675999	0.000565437
Cd200r1	Up Regulation	2.32209	1.42922e-28	Nodiff	-0.62236	0.0570516
Pdcd4	Down Regulation	-1.7469	1.444e-28	Up Regulation	1.32822	1.09075e-07
Itga4	Up Regulation	1.80696	1.53036e-28	Nodiff	-0.604076	0.0264178
Gm11563	Down Regulation	-16.0506	1.85139e-28	Up Regulation	13.829	4.59872e-21
Slc34a2	Up Regulation	2.03345	1.98399e-28	Down Regulation	-1.34267	2.02031e-07
Adgrg1	Nodiff	-0.80296	1.98857e-28	Nodiff	0.351973	0.0726942
Galnt14	Down Regulation	-6.85829	2.08111e-28	Up Regulation	6.16012	3.15806e-11
Paqr3	Down Regulation	-1.57947	2.26103e-28	Up Regulation	1.16038	6.1525e-05
Cnot6l	Nodiff	0.702474	2.3398e-28	Nodiff	-0.320457	0.0717345
Sccpdh	Down Regulation	-1.48909	2.34919e-28	Nodiff	0.364127	0.196914
Abca1	Nodiff	0.757934	2.41118e-28	Nodiff	-0.418289	0.0197233
Unc13b	Up Regulation	1.25027	2.62915e-28	Nodiff	-0.578638	0.00947705
Them4	Down Regulation	-1.47345	2.8799e-28	Nodiff	0.789778	0.00981024
Stab1	Up Regulation	2.14936	2.90134e-28	Nodiff	-0.617364	0.0107557
Lce1d	Up Regulation	1.61239	2.91078e-28	Nodiff	0.176172	0.366332
Cdk2ap2	Up Regulation	1.00491	3.13575e-28	Nodiff	-0.511061	0.0214156
Ildr1	Down Regulation	-3.53419	3.21169e-28	Up Regulation	3.15462	8.78034e-06
Edar	Down Regulation	-3.13267	3.43629e-28	Up Regulation	2.43605	0.000851613
Pmaip1	Up Regulation	1.325	3.58087e-28	Nodiff	-0.699034	0.00387014
Dapp1	Up Regulation	1.85395	3.61546e-28	Nodiff	-0.788769	0.00586165
Slc35f2	Up Regulation	1.50037	3.61819e-28	Nodiff	-0.81465	0.00255256
Casp12	Up Regulation	1.47617	3.67642e-28	Nodiff	-0.978477	0.000256801
Krtap19-1	Down Regulation	-16.3574	3.7107e-28	Up Regulation	12.8646	3.87405e-18
Manba	Up Regulation	1.34391	3.76758e-28	Nodiff	-0.665031	0.00659205
Nfe2l1	Nodiff	0.728669	3.92527e-28	Nodiff	-0.329438	0.0623631
Cyth4	Up Regulation	2.55946	4.4209e-28	Nodiff	-0.948065	0.000470215
Vat1l	Down Regulation	-3.72864	4.42328e-28	Up Regulation	2.24763	0.00334537
Gm11565	Down Regulation	-15.9491	4.57362e-28	Up Regulation	12.8219	5.20334e-18
Nrxn2	Down Regulation	-2.3279	4.64658e-28	Up Regulation	1.81558	0.000867535
Micall2	Down Regulation	-1.86845	4.83419e-28	Up Regulation	1.54097	0.000240967
Trim25	Up Regulation	1.308	4.87739e-28	Nodiff	-0.629359	0.000799968
Krtap6-3	Down Regulation	-15.8921	4.95476e-28	Up Regulation	12.4558	6.48015e-17
Gm11559	Down Regulation	-15.8954	5.20529e-28	Up Regulation	14.0121	1.25177e-21
Krtap4-7	Down Regulation	-15.8748	5.85215e-28	Up Regulation	13.7124	1.04817e-20
Ilf3	Nodiff	-0.86025	6.58968e-28	Nodiff	0.498468	0.0167153
Fhdc1	Nodiff	-0.832647	6.69655e-28	Nodiff	0.4508	0.0276624
Cyp3a13	Up Regulation	2.78578	6.99338e-28	Nodiff	-0.398006	0.212486
Sdr42e1	Up Regulation	1.38225	7.72011e-28	Nodiff	-0.427393	0.0500201
Cyb5a	Nodiff	0.864802	7.75679e-28	Nodiff	-0.401003	0.0332852
Gm10228	Down Regulation	-15.8019	9.31575e-28	Up Regulation	12.9433	2.24756e-18
Arhgef26	Down Regulation	-1.74484	9.40461e-28	Up Regulation	1.15918	0.00346727
Ciita	Up Regulation	1.8574	9.61435e-28	Down Regulation	-1.22214	1.61301e-05
Clec12a	Up Regulation	3.72653	9.89407e-28	Nodiff	-0.72361	0.0227199
Mocs1	Up Regulation	1.1718	1.01178e-27	Nodiff	-0.420067	0.0495052
Fam13a	Up Regulation	1.81172	1.11116e-27	Nodiff	-0.825268	0.00221831
Tspan13	Down Regulation	-1.63855	1.13736e-27	Nodiff	0.860581	0.000811054
Hsdl2	Nodiff	0.938972	1.15559e-27	Nodiff	-0.317767	0.0841409
Sesn3	Down Regulation	-1.75309	1.19704e-27	Up Regulation	1.05241	0.00156169
Paqr8	Down Regulation	-1.44057	1.21421e-27	Up Regulation	1.03377	7.99869e-05
Rab10	Nodiff	0.656708	1.24931e-27	Nodiff	-0.337091	0.0551667
Pon3	Nodiff	0.868208	1.28208e-27	Nodiff	-0.420154	0.0378043
Igfbp3	Up Regulation	1.07	1.61744e-27	Down Regulation	-1.14314	5.37272e-09
P2ry13	Up Regulation	2.43565	1.68882e-27	Nodiff	-0.654837	0.0716596
Fam167a	Nodiff	-0.933713	1.75195e-27	Nodiff	0.478188	0.0294308
Il18r1	Up Regulation	2.12283	1.79698e-27	Down Regulation	-1.00175	0.00181502
Basp1	Down Regulation	-1.37838	1.82571e-27	Up Regulation	1.17816	1.02752e-05
Rnf43	Down Regulation	-1.23422	1.84135e-27	Nodiff	0.813854	0.00657676
Syde2	Down Regulation	-1.49354	1.85248e-27	Nodiff	0.901083	0.00767693
Fam214b	Nodiff	-0.892318	1.96924e-27	Nodiff	0.312123	0.144746
Gm41515	Down Regulation	-15.7207	2.1067e-27	Up Regulation	13.5584	3.10031e-20
Ctdp1	Nodiff	-0.878159	2.1124e-27	Nodiff	0.418279	0.0624697
Prss27	Up Regulation	4.75401	2.12845e-27	Down Regulation	-2.40981	0.00577193
Mrc1	Up Regulation	1.70356	2.17112e-27	Nodiff	-0.431827	0.0418256
Avpi1	Up Regulation	1.09781	2.21396e-27	Nodiff	-0.175903	0.405
Grem1	Up Regulation	2.34405	2.23021e-27	Nodiff	-0.352821	0.304892
Camk2d	Up Regulation	1.13623	2.31592e-27	Nodiff	-0.571214	0.00639302
Stard8	Up Regulation	1.63209	2.33583e-27	Nodiff	-0.212705	0.369178
Prss12	Up Regulation	2.0848	2.54516e-27	Down Regulation	-1.30193	2.77013e-06
Clec4e	Up Regulation	6.16726	2.69139e-27	Down Regulation	-3.49063	6.54084e-10
Acsl1	Up Regulation	1.23493	2.70638e-27	Nodiff	-0.737816	4.47748e-05
Krtap13-1	Down Regulation	-15.6546	3.0208e-27	Up Regulation	14.0052	1.31537e-21
Pclaf	Nodiff	-0.890296	3.07788e-27	Nodiff	0.680843	0.0020552
Agpat5	Down Regulation	-1.0072	3.15146e-27	Nodiff	0.836584	0.000104448
Wdr91	Up Regulation	1.1937	3.20909e-27	Nodiff	-0.592834	0.0144355
Perm1	Up Regulation	1.15125	3.32218e-27	Nodiff	-0.525554	0.00679156
Rap1b	Nodiff	0.889788	3.37154e-27	Nodiff	-0.352458	0.0581036
Pfn2	Down Regulation	-1.31809	3.53722e-27	Up Regulation	1.09226	7.53867e-06
Rnf11	Nodiff	0.762332	3.54144e-27	Nodiff	-0.227784	0.202876
Mmp9	Up Regulation	3.06164	3.73724e-27	Down Regulation	-1.64975	1.94797e-06
Slc6a17	Down Regulation	-2.13709	3.93274e-27	Up Regulation	1.83265	3.75682e-05
Plcl2	Up Regulation	1.68917	4.09593e-27	Nodiff	-0.733324	0.0119956
Arhgap25	Up Regulation	1.54191	4.13899e-27	Nodiff	-0.908129	0.0019664
Antxr1	Up Regulation	1.06409	4.2874e-27	Nodiff	-0.552275	0.00361382
Foxp1	Down Regulation	-1.04184	4.30066e-27	Nodiff	0.478456	0.0168616
Vat1	Up Regulation	1.24237	4.48529e-27	Nodiff	-0.554252	0.00772736
Bmpr1a	Nodiff	-0.752738	4.66574e-27	Nodiff	0.711892	9.28016e-05
Ptpn3	Nodiff	-0.866139	4.69274e-27	Nodiff	0.386503	0.0479121
Gch1	Up Regulation	2.04149	4.78306e-27	Nodiff	-0.845229	0.00893024
Mlf1	Down Regulation	-1.68183	5.01809e-27	Nodiff	0.467712	0.115723
Gsap	Up Regulation	2.11428	5.15008e-27	Down Regulation	-1.42763	1.06456e-06
Fcrls	Up Regulation	2.69634	5.62797e-27	Nodiff	-0.338696	0.235406
Rnf149	Nodiff	-0.94868	5.96498e-27	Nodiff	0.29148	0.124241
Limd2	Up Regulation	1.64242	6.31709e-27	Nodiff	-0.584717	0.0381435
Sox9	Down Regulation	-1.55868	6.47205e-27	Up Regulation	1.21911	2.83374e-06
Irak4	Up Regulation	1.17135	7.021e-27	Nodiff	-0.704584	0.0042528
Slc25a12	Nodiff	0.890045	7.13679e-27	Nodiff	-0.549877	0.00699309
Tnfrsf1b	Up Regulation	1.88131	7.14108e-27	Nodiff	-0.978078	6.19828e-05
Bcl3	Up Regulation	2.52344	7.22402e-27	Down Regulation	-1.05472	0.000203584
Mapk6	Up Regulation	1.42871	7.55457e-27	Nodiff	-0.709709	0.00132118
Fbln1	Nodiff	0.988017	7.57092e-27	Nodiff	-0.385487	0.0821668
Eri1	Nodiff	-0.848924	7.8993e-27	Nodiff	0.467649	0.020994
Serpinb12	Up Regulation	4.21014	7.97525e-27	Nodiff	-0.134144	0.587091
Tecpr2	Down Regulation	-1.03117	8.02849e-27	Nodiff	0.674159	0.00898508
Pja2	Nodiff	-0.756151	8.09835e-27	Nodiff	0.467249	0.017493
Prss22	Up Regulation	2.62286	9.31099e-27	Down Regulation	-2.06581	9.40404e-10
Prrt1	Down Regulation	-2.81417	9.83715e-27	Up Regulation	1.97048	0.00135253
Lat2	Up Regulation	1.98645	1.02531e-26	Down Regulation	-1.02622	0.00132024
Grk3	Up Regulation	1.77828	1.03789e-26	Nodiff	-0.522755	0.0454446
Lzts2	Down Regulation	-1.06491	1.16798e-26	Nodiff	0.704958	0.003947
Smchd1	Nodiff	-0.8365	1.34225e-26	Nodiff	0.482671	0.0156341
Gstp3	Up Regulation	2.34445	1.35129e-26	Down Regulation	-1.07073	0.00521263
Krtap16-1	Down Regulation	-15.4578	1.39128e-26	Up Regulation	13.777	6.64081e-21
Gpr153	Down Regulation	-1.1516	1.40184e-26	Nodiff	0.994088	5.54602e-05
Ctla2a	Up Regulation	2.02479	1.63139e-26	Down Regulation	-1.20171	3.19108e-09
Mup7	Up Regulation	1.33318	1.68148e-26	Nodiff	0.337714	0.182241
Vcam1	Up Regulation	1.98878	1.80093e-26	Nodiff	-0.391076	0.164519
Tpm1	Nodiff	-0.988715	1.86612e-26	Nodiff	0.59956	0.00134353
Mpzl3	Up Regulation	1.19981	1.89018e-26	Nodiff	-0.479795	0.0185145
Adgrg5	Up Regulation	2.87231	2.12396e-26	Down Regulation	-1.26405	0.00347063
Klhdc8a	Down Regulation	-3.45678	2.1295e-26	Up Regulation	2.12508	0.0272572
Krtap4-2	Down Regulation	-15.4168	2.13501e-26	Up Regulation	13.1144	6.88564e-19
Hars	Nodiff	0.891162	2.1533e-26	Nodiff	-0.386212	0.0445912
Krt78	Up Regulation	1.79825	2.55141e-26	Nodiff	-0.0971632	0.657111
Casp8	Up Regulation	1.31194	2.63869e-26	Nodiff	-0.523274	0.0235395
Itm2b	Nodiff	0.716409	2.64904e-26	Nodiff	-0.348541	0.0422087
Pea15a	Nodiff	0.805755	2.71855e-26	Nodiff	-0.347456	0.0692077
Rnase4	Nodiff	0.992402	2.95222e-26	Nodiff	-0.442162	0.0218011
Krt35	Down Regulation	-15.2954	3.03444e-26	Up Regulation	14.2943	9.4056e-23
Casq2	Down Regulation	-2.03631	3.18231e-26	Up Regulation	1.96891	2.09082e-08
Ldhd	Up Regulation	1.57753	3.20549e-26	Down Regulation	-1.06556	0.00065507
Gramd3	Nodiff	0.86621	3.22207e-26	Nodiff	-0.341412	0.0720769
Myrf	Down Regulation	-4.59667	3.26024e-26	Up Regulation	4.00421	1.68925e-05
Krtap10-4	Down Regulation	-10.9312	3.32042e-26	Up Regulation	8.98666	0.000348636
H2-T22	Up Regulation	1.115	3.59118e-26	Nodiff	-0.367531	0.0720789
Got2	Nodiff	0.90987	3.70904e-26	Nodiff	-0.75912	6.07543e-05
Hpse	Up Regulation	2.11161	3.7095e-26	Nodiff	-0.721332	0.00185915
Cd84	Up Regulation	2.1094	3.75974e-26	Nodiff	-0.884924	0.000428123
Rcc2	Nodiff	-0.663538	3.92172e-26	Nodiff	0.397308	0.0288772
Map4k5	Up Regulation	1.34002	3.97073e-26	Nodiff	-0.700467	0.00144759
Septin5	Nodiff	0.803574	4.05251e-26	Nodiff	-0.556809	0.00345754
Kash5	Down Regulation	-6.63479	4.05521e-26	Nodiff	6.08991	0.103316
Sh3glb1	Nodiff	0.630316	4.14786e-26	Nodiff	-0.328057	0.0621962
Atp13a2	Nodiff	-0.762263	4.2957e-26	Nodiff	0.300627	0.14254
Znrf3	Down Regulation	-1.29253	4.34554e-26	Nodiff	0.999397	0.000161621
Trem1	Up Regulation	6.2418	4.52237e-26	Down Regulation	-3.57159	3.54636e-10
Prxl2c	Nodiff	0.932583	4.74276e-26	Nodiff	-0.399337	0.0575444
Pfkp	Up Regulation	1.17654	4.78206e-26	Nodiff	-0.500836	0.00814093
Stambpl1	Up Regulation	1.62916	5.10214e-26	Nodiff	-0.968136	0.00122732
Insig2	Down Regulation	-1.05528	5.1109e-26	Nodiff	0.661395	0.000665679
Papss2	Up Regulation	1.81174	5.42161e-26	Down Regulation	-1.20251	9.00923e-06
Plekhn1	Up Regulation	1.37052	5.55094e-26	Nodiff	-0.745618	0.000218485
Gnai3	Nodiff	0.627047	5.71892e-26	Nodiff	-0.260948	0.135434
Sipa1l1	Nodiff	-0.756904	5.94184e-26	Nodiff	0.434899	0.030166
Slc19a2	Up Regulation	1.40974	6.72159e-26	Nodiff	-0.607426	0.00681728
Usp43	Down Regulation	-2.15248	7.66939e-26	Up Regulation	1.41049	0.00199979
Fetub	Up Regulation	7.01409	7.93649e-26	Down Regulation	-1.53057	2.94518e-07
Cysltr1	Up Regulation	1.47221	9.21691e-26	Nodiff	-0.762127	0.00667565
Nlrp3	Up Regulation	4.54284	9.24286e-26	Down Regulation	-1.64013	0.00125077
Txndc5	Nodiff	-0.944161	9.24433e-26	Nodiff	0.629883	0.00130247
Mif	Nodiff	0.90094	9.81889e-26	Nodiff	-0.564328	0.00561194
Scap	Nodiff	0.788157	1.04551e-25	Nodiff	-0.423504	0.0262807
BC034090	Down Regulation	-1.92012	1.11344e-25	Up Regulation	1.47207	0.00132333
Prrg3	Down Regulation	-1.24529	1.11531e-25	Nodiff	0.394708	0.221665
Nhsl1	Nodiff	-0.770076	1.13749e-25	Nodiff	0.440974	0.0267694
Itpripl2	Down Regulation	-1.04126	1.15741e-25	Nodiff	0.653449	0.00203794
P2ry12	Up Regulation	2.24545	1.16993e-25	Nodiff	-0.605585	0.0414339
Cmtm6	Nodiff	0.883837	1.25782e-25	Nodiff	-0.441065	0.0166609
Srgap3	Down Regulation	-1.53273	1.30234e-25	Nodiff	0.914101	0.0186412
Plxna3	Down Regulation	-1.14446	1.30501e-25	Nodiff	0.991161	0.000230939
Etv4	Down Regulation	-2.16219	1.3083e-25	Up Regulation	1.8467	1.07103e-08
Lrig1	Nodiff	-0.755025	1.31118e-25	Nodiff	0.728924	0.000197053
Creg1	Up Regulation	1.1448	1.31955e-25	Nodiff	-0.544686	0.00984402
Jag2	Nodiff	-0.769996	1.40589e-25	Nodiff	0.512299	0.0111273
Pdzd7	Down Regulation	-2.09802	1.44201e-25	Up Regulation	1.24147	0.0259515
Kank4	Down Regulation	-2.51633	1.5224e-25	Up Regulation	1.97535	0.000128505
Krtap1-3	Down Regulation	-15.1275	1.77439e-25	Up Regulation	13.3842	1.05063e-19
Tpp2	Up Regulation	1.13053	1.77798e-25	Nodiff	-0.40247	0.0490589
Tgm1	Nodiff	0.732505	1.84781e-25	Nodiff	-0.497571	0.00620858
Fmn1	Down Regulation	-1.21154	1.86189e-25	Nodiff	0.876667	0.00015785
Krt2	Down Regulation	-9.02025	1.9105e-25	Nodiff	5.82381	0.104199
Marchf1	Up Regulation	2.33571	1.94269e-25	Nodiff	-0.856949	0.00340122
Krtap1-4	Down Regulation	-15.1198	1.96906e-25	Up Regulation	13.4525	6.51283e-20
Tia1	Nodiff	-0.828637	2.00431e-25	Nodiff	0.538858	0.00697503
Slmap	Nodiff	0.705104	2.0293e-25	Nodiff	-0.224243	0.21611
Tgm6	Down Regulation	-15.0746	2.033e-25	Up Regulation	13.6672	1.44169e-20
C3ar1	Up Regulation	2.52098	2.10995e-25	Nodiff	-0.76317	0.00528226
Ccdc88b	Up Regulation	2.13467	2.13525e-25	Nodiff	-0.869218	0.0113575
Ift57	Down Regulation	-1.47383	2.17216e-25	Nodiff	0.884894	0.0213181
Myo5a	Nodiff	-0.8797	2.3176e-25	Nodiff	0.332834	0.082654
Ncam1	Down Regulation	-1.80241	2.40484e-25	Up Regulation	1.90429	1.90325e-06
Arpc2	Nodiff	0.703256	2.47325e-25	Nodiff	-0.413251	0.0185702
Gria3	Down Regulation	-1.43754	2.61005e-25	Nodiff	0.542904	0.165748
Slc8a1	Up Regulation	1.50568	2.6134e-25	Nodiff	-0.629209	0.0142354
Ankrd50	Nodiff	-0.920868	2.68437e-25	Nodiff	0.408659	0.0506129
Chd4	Nodiff	-0.70617	2.86061e-25	Nodiff	0.330134	0.06548
Tlr8	Up Regulation	2.6463	2.90229e-25	Nodiff	-0.740378	0.0187463
Chmp1b	Nodiff	0.861709	2.94566e-25	Nodiff	-0.475312	0.0110009
Krtap24-1	Down Regulation	-15.0318	2.98748e-25	Up Regulation	13.9116	2.56003e-21
Sox21	Down Regulation	-1.45006	3.01891e-25	Up Regulation	1.18245	2.4244e-06
Eif2b5	Down Regulation	-1.00407	3.02524e-25	Nodiff	0.475309	0.0157044
Slc28a2	Up Regulation	2.00118	3.24539e-25	Nodiff	-0.829254	0.011505
Slc15a3	Up Regulation	2.68093	3.66083e-25	Down Regulation	-1.53538	4.80033e-05
Pank3	Nodiff	-0.889698	3.83811e-25	Nodiff	0.509017	0.00748159
Bach1	Nodiff	0.823066	3.88221e-25	Nodiff	-0.287713	0.129821
Abhd13	Nodiff	-0.835774	3.93358e-25	Nodiff	0.426156	0.0306943
Apbb1ip	Up Regulation	1.81471	3.94504e-25	Nodiff	-0.370972	0.176694
Krtap4-6	Down Regulation	-14.9931	3.96836e-25	Up Regulation	12.6419	1.80006e-17
Lclat1	Nodiff	-0.939104	4.02734e-25	Nodiff	0.556242	0.0139188
Usp4	Nodiff	0.688378	4.04802e-25	Nodiff	-0.326222	0.0717386
Psap	Nodiff	0.710791	5.05745e-25	Nodiff	-0.373359	0.0308875
Fjx1	Down Regulation	-1.93812	5.4697e-25	Up Regulation	1.37856	0.00427947
Slc26a7	Down Regulation	-3.08829	5.49885e-25	Up Regulation	3.05407	1.11332e-07
Msr1	Up Regulation	2.25125	5.61401e-25	Nodiff	-0.883495	0.00366596
Ift80	Down Regulation	-1.64533	5.87796e-25	Up Regulation	1.17163	0.000164552
Egr3	Nodiff	-0.807768	6.21351e-25	Nodiff	0.613544	0.000842614
Dennd1c	Up Regulation	1.76816	6.32616e-25	Nodiff	-0.535762	0.0896964
Zfp354c	Down Regulation	-1.36508	6.48832e-25	Up Regulation	1.1256	0.0012812
Atp6v0b	Nodiff	0.893779	7.19723e-25	Nodiff	-0.458069	0.0243855
Tom1l2	Nodiff	0.831588	7.54411e-25	Nodiff	-0.494793	0.00768195
Gm11938	Down Regulation	-14.8962	7.62089e-25	Up Regulation	12.6017	2.3743e-17
Pou2f2	Up Regulation	2.86609	7.66386e-25	Nodiff	-0.83798	0.017167
Serpina3n	Up Regulation	1.65852	7.66405e-25	Nodiff	-0.643597	0.00316648
Tet3	Nodiff	-0.710502	8.08158e-25	Nodiff	0.399626	0.0292957
Erc1	Down Regulation	-1.15567	9.10575e-25	Nodiff	0.566645	0.0144805
Calcb	Up Regulation	2.48336	9.24306e-25	Down Regulation	-1.51018	1.30494e-08
Ptpn5	Up Regulation	4.1859	9.31645e-25	Down Regulation	-2.20968	2.00235e-06
Pard3b	Down Regulation	-2.02923	9.54096e-25	Up Regulation	1.27566	0.000638707
Mpdu1	Nodiff	0.971558	9.86457e-25	Nodiff	-0.524971	0.013911
Neil3	Down Regulation	-1.30739	9.89814e-25	Nodiff	0.871555	0.00967157
Cldn12	Down Regulation	-1.07522	9.99977e-25	Nodiff	0.669028	0.00199953
Edn2	Down Regulation	-3.15806	1.00514e-24	Up Regulation	2.52692	0.00104874
Dusp6	Down Regulation	-1.33602	1.02157e-24	Up Regulation	1.04442	9.58098e-06
Tmem35a	Down Regulation	-3.23914	1.11536e-24	Nodiff	1.77584	0.0610167
Ccng2	Nodiff	0.777356	1.15217e-24	Nodiff	-0.566942	0.00397866
Mme	Down Regulation	-1.45413	1.22754e-24	Up Regulation	1.00745	0.000152501
Abcc3	Up Regulation	1.79162	1.25691e-24	Nodiff	-0.8798	0.00637
Lifr	Up Regulation	1.24987	1.32326e-24	Nodiff	-0.327156	0.125283
Slc38a3	Down Regulation	-2.18537	1.33513e-24	Up Regulation	1.03804	0.0114743
Slc5a5	Down Regulation	-3.68386	1.40645e-24	Up Regulation	3.13041	7.52213e-05
Sem1	Nodiff	0.823492	1.41158e-24	Nodiff	-0.425914	0.0310268
Gfra3	Down Regulation	-3.42942	1.5563e-24	Up Regulation	3.16368	1.74684e-05
Gm11562	Down Regulation	-14.8044	1.55783e-24	Up Regulation	12.4855	5.28101e-17
Mcoln2	Up Regulation	1.99106	1.57457e-24	Nodiff	-0.955308	0.00490505
Lpin3	Down Regulation	-1.13042	1.59572e-24	Nodiff	0.0798527	0.703858
Lyl1	Up Regulation	2.00063	1.62461e-24	Nodiff	-0.945624	0.00494057
Dnah7c	Down Regulation	-4.19048	1.66707e-24	Up Regulation	3.47476	4.59801e-05
Ptn	Down Regulation	-1.29896	1.70956e-24	Up Regulation	1.21661	5.53521e-06
Dclre1c	Up Regulation	1.03878	1.84026e-24	Nodiff	-0.398128	0.0538393
Pdlim7	Down Regulation	-1.16025	1.91312e-24	Nodiff	0.600501	0.0148479
Npr3	Down Regulation	-2.58495	1.92153e-24	Up Regulation	1.77927	2.79751e-06
Btk	Up Regulation	2.00974	1.98352e-24	Nodiff	-0.509718	0.130026
Cd109	Nodiff	0.988602	2.03067e-24	Nodiff	-0.427054	0.0177691
Zbtb7a	Nodiff	0.765432	2.05077e-24	Nodiff	-0.408905	0.0269248
Col15a1	Down Regulation	-1.15831	2.13074e-24	Nodiff	0.683982	0.0018494
Fam124a	Up Regulation	2.19404	2.13926e-24	Down Regulation	-1.04892	0.00459839
Krtap4-16	Down Regulation	-14.7499	2.32281e-24	Up Regulation	12.9751	1.80313e-18
Sgk3	Down Regulation	-1.03238	2.38432e-24	Nodiff	0.685394	0.0014467
Map3k1	Nodiff	-0.675048	2.39301e-24	Nodiff	0.54843	0.00449415
Rab1a	Nodiff	0.619443	2.56448e-24	Nodiff	-0.313201	0.0732716
Wdr62	Up Regulation	1.27044	2.5963e-24	Nodiff	-0.310908	0.238523
S100pbp	Nodiff	-0.889919	2.66031e-24	Nodiff	0.680647	0.00370617
Sdhd	Nodiff	0.988126	2.66821e-24	Nodiff	-0.573503	0.00481327
Herpud1	Up Regulation	1.03224	2.74967e-24	Nodiff	-0.515143	0.00920591
Ttpal	Nodiff	0.75755	2.95499e-24	Nodiff	-0.299666	0.10717
Nol3	Up Regulation	1.40745	3.19457e-24	Nodiff	-0.511358	0.0769258
Krtap31-2	Down Regulation	-14.7902	3.27957e-24	Up Regulation	11.2593	2.36177e-13
Tmem123	Nodiff	0.96259	3.33463e-24	Nodiff	-0.465426	0.0119904
Commd8	Nodiff	0.788394	3.37498e-24	Nodiff	-0.495202	0.0123205
Sgpp2	Up Regulation	2.21129	3.58659e-24	Nodiff	-0.415095	0.173974
Bod1	Nodiff	0.96109	3.60419e-24	Nodiff	-0.562573	0.00693728
Tlr13	Up Regulation	2.55257	3.76364e-24	Nodiff	-0.919859	0.00297836
Krtap2-4	Down Regulation	-14.7257	3.93849e-24	Up Regulation	12.358	1.26846e-16
G2e3	Nodiff	-0.761386	3.95809e-24	Nodiff	0.368877	0.0791532
Arhgef19	Down Regulation	-2.04995	4.02417e-24	Up Regulation	1.59647	1.07371e-05
Atp2b4	Nodiff	-0.780645	4.11229e-24	Nodiff	0.513045	0.00607935
Trp53bp2	Nodiff	-0.815014	4.13731e-24	Nodiff	0.434155	0.0521223
Dnmt3l	Up Regulation	2.79398	4.57342e-24	Down Regulation	-1.21919	0.00415579
Slc2a9	Up Regulation	2.18023	4.58781e-24	Nodiff	-0.702403	0.0367199
Fgf22	Down Regulation	-1.12513	4.78004e-24	Nodiff	0.552968	0.0679293
Cldn4	Down Regulation	-1.22149	4.88541e-24	Nodiff	0.631335	0.00669008
Il1rap	Up Regulation	1.24386	4.933e-24	Nodiff	-0.9098	5.5047e-05
C1qb	Up Regulation	2.19961	4.98908e-24	Nodiff	-0.482101	0.0373805
Grhpr	Up Regulation	1.3813	5.26848e-24	Nodiff	-0.818042	0.00281568
Mapk13	Up Regulation	1.06704	5.32065e-24	Nodiff	-0.59623	0.00242207
Tnfaip8l2	Up Regulation	2.10953	6.39444e-24	Nodiff	-0.866534	0.00861392
Ptprj	Up Regulation	1.4947	6.42087e-24	Nodiff	-0.609512	0.012528
Gm14548	Up Regulation	3.27341	6.47698e-24	Nodiff	-0.710792	0.0881825
Dlx1	Down Regulation	-5.83673	6.79181e-24	Nodiff	4.92417	0.211613
Gabbr1	Down Regulation	-1.0701	6.87615e-24	Nodiff	0.87234	0.0012196
Tie1	Up Regulation	1.3043	6.97923e-24	Nodiff	-0.839877	0.000942454
P2ry10	Up Regulation	1.95692	6.98905e-24	Nodiff	-0.375535	0.252387
Actr2	Nodiff	0.795045	7.04204e-24	Nodiff	-0.333188	0.0676188
Efna2	Down Regulation	-1.78775	7.04788e-24	Up Regulation	1.02462	0.0320341
Vsir	Up Regulation	1.29757	7.50935e-24	Nodiff	-0.479643	0.0322623
Il16	Up Regulation	1.765	7.54129e-24	Nodiff	-0.758664	0.00754425
Bst1	Up Regulation	2.04628	7.64137e-24	Nodiff	-0.974779	0.00298509
Gja3	Down Regulation	-10.3433	7.99243e-24	Up Regulation	8.69614	0.000535333
Lpar6	Nodiff	-0.9482	8.11261e-24	Nodiff	0.53485	0.0194023
Gm7579	Down Regulation	-14.6326	8.20073e-24	Up Regulation	12.8144	5.48071e-18
Crim1	Nodiff	-0.806572	8.41097e-24	Nodiff	0.563933	0.00627678
Arl13b	Nodiff	-0.957374	8.44317e-24	Nodiff	0.75971	0.00080676
Rasgef1b	Down Regulation	-1.25753	8.71029e-24	Nodiff	0.719208	0.00275266
2610001J05Rik	Nodiff	0.890847	8.7943e-24	Nodiff	-0.435125	0.0346064
Ltb4r2	Up Regulation	1.48696	8.99128e-24	Nodiff	-0.673299	0.0128494
Krtap26-1	Down Regulation	-14.5252	9.41007e-24	Up Regulation	13.036	1.18239e-18
Arhgap42	Nodiff	-0.920002	9.78399e-24	Nodiff	0.583631	0.0124968
Krt23	Down Regulation	-1.74602	1.03226e-23	Nodiff	0.831996	0.00158552
Ampd3	Nodiff	0.900405	1.04326e-23	Nodiff	-0.477031	0.0200289
Kprp	Up Regulation	1.45158	1.08159e-23	Nodiff	-0.264365	0.187347
Myef2	Down Regulation	-1.53613	1.09341e-23	Nodiff	0.962355	0.00211444
Efnb1	Down Regulation	-1.32108	1.09781e-23	Nodiff	0.891021	0.000224913
Cd33	Up Regulation	2.03142	1.09899e-23	Down Regulation	-1.5143	2.71073e-06
Krtap10-10	Down Regulation	-14.539	1.11184e-23	Up Regulation	12.8903	3.24431e-18
Epas1	Up Regulation	1.21682	1.12649e-23	Nodiff	-0.486429	0.0212154
Vmp1	Nodiff	0.861557	1.18405e-23	Nodiff	-0.397664	0.0300157
Pithd1	Down Regulation	-1.13142	1.19558e-23	Nodiff	0.488135	0.04591
Zfp329	Down Regulation	-1.00995	1.23616e-23	Nodiff	0.652378	0.00457299
Ccr6	Up Regulation	3.2509	1.25204e-23	Nodiff	-0.0308109	0.936803
Nudt13	Down Regulation	-1.0208	1.32315e-23	Nodiff	0.528883	0.0315535
Diaph2	Nodiff	0.925381	1.38449e-23	Nodiff	-0.503699	0.0156337
Cad	Down Regulation	-1.11488	1.45097e-23	Nodiff	0.742644	0.00142235
Krtap28-13	Down Regulation	-14.5125	1.49513e-23	Up Regulation	12.9217	2.61012e-18
Msrb1	Up Regulation	1.05459	1.57159e-23	Nodiff	-0.666926	0.00292538
Cd68	Up Regulation	1.53469	1.60389e-23	Nodiff	-0.669181	0.00183759
Gm11567	Down Regulation	-14.5463	1.60682e-23	Up Regulation	12.5851	2.6617e-17
Il22ra1	Up Regulation	1.25398	1.73425e-23	Nodiff	-0.508008	0.00756288
Crip3	Down Regulation	-3.07194	2.02715e-23	Up Regulation	1.80033	0.0184712
Krtap9-5	Down Regulation	-14.5233	2.05864e-23	Up Regulation	10.6902	1.16393e-11
Aldh3b2	Nodiff	0.895636	2.0685e-23	Nodiff	-0.46217	0.0158897
Cdh3	Nodiff	-0.717369	2.08013e-23	Nodiff	0.319079	0.103256
Gusb	Up Regulation	1.10213	2.10108e-23	Nodiff	-0.389801	0.067692
Mgat5	Nodiff	-0.894372	2.14129e-23	Nodiff	0.403825	0.0679606
Klhl23	Down Regulation	-1.29241	2.37866e-23	Nodiff	0.985573	0.00236696
Atg4b	Nodiff	-0.800248	2.39858e-23	Nodiff	0.501713	0.0203442
Serpina9	Up Regulation	2.4058	2.54961e-23	Down Regulation	-1.2166	0.000653795
Zfp422	Down Regulation	-1.02192	2.59883e-23	Nodiff	0.781869	0.00311025
Bmp6	Down Regulation	-1.99737	2.60289e-23	Up Regulation	1.70467	0.000387986
Adamts6	Down Regulation	-1.92169	2.64858e-23	Up Regulation	1.26114	0.0115924
Spata13	Down Regulation	-1.07761	2.84179e-23	Nodiff	0.384076	0.142203
Yars	Nodiff	-0.809411	3.01796e-23	Nodiff	0.485454	0.0217927
Anp32a	Nodiff	-0.796311	3.03404e-23	Nodiff	0.610852	0.00290526
Wdr90	Down Regulation	-1.28065	3.04244e-23	Nodiff	0.934456	0.00690284
Dennd11	Up Regulation	1.47268	3.05135e-23	Nodiff	-0.805036	0.000247483
Mink1	Up Regulation	1.00913	3.05162e-23	Nodiff	-0.545528	0.00312178
Lamb1	Down Regulation	-1.2918	3.07921e-23	Nodiff	0.860061	0.000212896
C1qtnf3	Up Regulation	1.39364	3.14219e-23	Nodiff	0.575395	0.023427
P2ry6	Up Regulation	2.25801	3.24821e-23	Down Regulation	-1.05599	0.000301072
Syt8	Up Regulation	1.68995	3.34419e-23	Down Regulation	-1.40875	6.51736e-08
Arhgap27	Nodiff	0.928126	3.36453e-23	Nodiff	-0.555438	0.0113794
Mapk14	Nodiff	0.719861	3.51701e-23	Nodiff	-0.386058	0.0361907
Rnase2b	Up Regulation	4.20794	3.55435e-23	Down Regulation	-2.00001	6.04967e-14
Gm21188	Up Regulation	2.42729	3.68497e-23	Nodiff	-0.499256	0.164201
Sparc	Down Regulation	-1.37434	3.79952e-23	Nodiff	0.521414	0.00540199
Cyba	Up Regulation	1.87839	3.92061e-23	Nodiff	-0.621701	0.0148076
Map9	Down Regulation	-1.63028	3.94616e-23	Nodiff	0.845738	0.0134857
Hmgn3	Up Regulation	1.27282	3.95218e-23	Nodiff	-0.418968	0.0973802
Hk3	Up Regulation	3.10337	3.95635e-23	Nodiff	-0.595527	0.156119
Brca1	Down Regulation	-1.07727	4.08025e-23	Nodiff	0.8528	0.00305679
Srms	Down Regulation	-1.69072	4.11503e-23	Up Regulation	1.05668	0.00379959
Asns	Up Regulation	1.02597	4.16336e-23	Nodiff	-0.565366	0.00937581
Otop3	Up Regulation	2.44174	4.30431e-23	Nodiff	-0.613086	0.0371555
Zmynd15	Up Regulation	2.07704	4.35691e-23	Nodiff	-0.753269	0.0176626
Prrc2a	Nodiff	-0.67143	4.64041e-23	Nodiff	0.346256	0.0526472
Frmd6	Nodiff	-0.69997	5.07654e-23	Nodiff	0.55162	0.00333933
Pf4	Up Regulation	1.45432	5.10683e-23	Nodiff	-0.226078	0.398711
Krt40	Down Regulation	-14.2904	5.11586e-23	Up Regulation	12.8376	4.66702e-18
Sfrp1	Down Regulation	-2.19561	5.19615e-23	Up Regulation	1.88995	0.0127219
Pbx1	Nodiff	0.834266	5.20903e-23	Nodiff	-0.392028	0.0400977
Trak2	Nodiff	-0.96047	5.25907e-23	Nodiff	0.365682	0.0777003
Prss53	Down Regulation	-4.24452	5.31651e-23	Up Regulation	3.34624	0.000594716
Havcr2	Up Regulation	2.57704	5.73895e-23	Down Regulation	-1.21607	0.000171585
Trib1	Down Regulation	-1.00011	5.74793e-23	Nodiff	0.671077	0.00285305
Abhd2	Down Regulation	-1.13392	5.75413e-23	Nodiff	0.866871	6.42525e-05
Mmp8	Up Regulation	5.36541	5.82087e-23	Down Regulation	-2.09289	0.00011281
Il1b	Up Regulation	6.51095	6.17737e-23	Down Regulation	-3.91801	0.00432786
Gm7694	Down Regulation	-1.42344	6.20393e-23	Up Regulation	1.02492	0.00633856
Gm40460	Down Regulation	-14.3113	6.37129e-23	Up Regulation	12.3124	1.73407e-16
Aplp2	Nodiff	-0.697102	6.5759e-23	Nodiff	0.154962	0.384829
Gm11555	Down Regulation	-14.325	6.66981e-23	Up Regulation	12.1116	6.87466e-16
Gpr160	Up Regulation	1.43562	6.74054e-23	Nodiff	-0.776794	0.000351437
Cd86	Up Regulation	2.20698	6.89192e-23	Nodiff	-0.897823	0.00140495
Rspo2	Down Regulation	-4.81552	7.12358e-23	Up Regulation	4.51261	1.2994e-06
Trpv3	Nodiff	-0.869847	7.22971e-23	Nodiff	0.168628	0.399014
Sox15	Up Regulation	3.35333	7.28233e-23	Nodiff	-0.952784	0.0140173
I830077J02Rik	Up Regulation	2.35361	7.3165e-23	Down Regulation	-1.20728	0.00352052
Lypla2	Nodiff	-0.882226	7.42831e-23	Nodiff	0.483646	0.0261063
Cmtm3	Up Regulation	1.13633	7.44553e-23	Nodiff	-0.377544	0.0875464
Gm4553	Down Regulation	-14.3044	7.64575e-23	Up Regulation	12.528	3.94241e-17
Capn1	Nodiff	0.738279	7.7661e-23	Nodiff	-0.476923	0.0109061
Arhgef6	Up Regulation	1.36694	8.08312e-23	Nodiff	-0.486899	0.02921
Slc9a6	Nodiff	0.838775	8.52524e-23	Nodiff	-0.385492	0.0611015
Htatip2	Up Regulation	1.25902	8.76278e-23	Nodiff	-0.55428	0.0225244
C1qa	Up Regulation	2.0642	8.80028e-23	Nodiff	-0.556098	0.0164049
Pecam1	Up Regulation	1.46196	9.45034e-23	Nodiff	-0.804615	0.000252704
Pfkfb3	Up Regulation	1.68304	9.48297e-23	Nodiff	-0.921158	0.000369842
Il17rd	Down Regulation	-1.32231	9.53852e-23	Up Regulation	1.0348	0.000649828
Uhrf1	Nodiff	-0.980324	9.6342e-23	Nodiff	0.794209	0.000297711
Gm11568	Down Regulation	-14.3031	9.75573e-23	Up Regulation	12.6325	1.92142e-17
Eif4ebp1	Nodiff	0.977856	1.03209e-22	Nodiff	-0.738556	0.00110373
Grk2	Nodiff	0.655909	1.11029e-22	Nodiff	-0.361032	0.0535703
Me1	Up Regulation	1.4204	1.15825e-22	Down Regulation	-1.00698	1.25866e-05
Zfp937	Down Regulation	-1.47148	1.16733e-22	Up Regulation	1.0188	0.0064559
Map2k4	Nodiff	0.626326	1.2063e-22	Nodiff	-0.241858	0.182677
Gm45337	Down Regulation	-14.2267	1.2339e-22	Up Regulation	12.4406	7.18962e-17
Krtap31-1	Down Regulation	-14.2682	1.2482e-22	Up Regulation	10.4611	5.56778e-11
Cpsf6	Nodiff	-0.679685	1.28465e-22	Nodiff	0.491645	0.006945
N4bp2l1	Up Regulation	1.35035	1.30693e-22	Nodiff	-0.681281	0.0186936
Dab1	Down Regulation	-3.43543	1.34808e-22	Up Regulation	2.96385	4.51013e-05
Rab24	Nodiff	0.789407	1.37631e-22	Nodiff	-0.442822	0.0218612
Lgals8	Nodiff	0.928047	1.3782e-22	Nodiff	-0.4028	0.04617
Adm2	Up Regulation	3.09809	1.38336e-22	Down Regulation	-1.3355	0.006361
Cxcl1	Up Regulation	4.07472	1.41374e-22	Down Regulation	-2.48892	3.45593e-06
Mlec	Nodiff	-0.810265	1.41784e-22	Nodiff	0.781533	4.3013e-05
Arhgap9	Up Regulation	1.68418	1.43405e-22	Nodiff	-0.741982	0.00790427
Zfp950	Down Regulation	-1.04109	1.51626e-22	Nodiff	0.626037	0.00820131
St6gal1	Down Regulation	-1.30227	1.52362e-22	Nodiff	0.686066	0.00866908
Dzip3	Down Regulation	-1.12305	1.58953e-22	Nodiff	0.847784	0.00373835
Dcp2	Nodiff	-0.73027	1.73424e-22	Nodiff	0.464248	0.0276375
Aoah	Up Regulation	3.28037	1.76842e-22	Nodiff	-0.990367	0.0239718
Pgm1	Nodiff	0.890765	1.85356e-22	Nodiff	-0.764167	0.00017052
Psmb8	Up Regulation	1.7504	1.88567e-22	Nodiff	-0.735418	0.00465186
Lrrn2	Down Regulation	-2.84171	1.91225e-22	Nodiff	1.30038	0.140663
Kif2a	Nodiff	-0.786492	1.94757e-22	Nodiff	0.589023	0.00702096
Csrp1	Nodiff	-0.886815	2.00804e-22	Nodiff	0.559125	0.00449015
Desi1	Nodiff	0.711492	2.05068e-22	Nodiff	-0.184162	0.337363
Matn4	Down Regulation	-2.95556	2.05389e-22	Up Regulation	2.21239	0.000344348
Ccnd1	Down Regulation	-1.62197	2.1075e-22	Up Regulation	1.26153	1.81373e-06
Bag4	Nodiff	0.926389	2.1336e-22	Nodiff	-0.287363	0.175061
Begain	Down Regulation	-2.95431	2.20063e-22	Up Regulation	2.59765	0.0002044
Fbln2	Nodiff	0.745976	2.24531e-22	Nodiff	-0.105658	0.57485
Tmtc1	Down Regulation	-1.2795	2.29756e-22	Up Regulation	1.02974	7.62937e-05
Cacng1	Up Regulation	1.74986	2.30383e-22	Nodiff	-0.767421	0.0254059
Smagp	Up Regulation	1.33151	2.35252e-22	Nodiff	-0.682021	0.00147437
Bcr	Down Regulation	-1.03017	2.55202e-22	Nodiff	0.480273	0.0279111
Abr	Nodiff	0.789077	2.55209e-22	Nodiff	-0.474777	0.0168145
Gm45618	Down Regulation	-14.1089	2.59097e-22	Up Regulation	12.1346	5.87191e-16
Tril	Down Regulation	-1.79722	2.74341e-22	Up Regulation	1.40398	0.000143456
Dok3	Up Regulation	2.26025	2.76352e-22	Nodiff	-0.907795	0.00477856
Psme1	Nodiff	0.977146	2.81808e-22	Nodiff	-0.476719	0.0148054
Tuba1b	Nodiff	-0.66723	2.86464e-22	Nodiff	0.381309	0.0367497
Erp44	Nodiff	0.724544	2.99638e-22	Nodiff	-0.419572	0.0280159
Rps6ka4	Up Regulation	1.49224	3.13857e-22	Nodiff	-0.773572	0.00131856
R3hcc1	Down Regulation	-1.13677	3.15519e-22	Nodiff	0.751359	0.0100332
Dnajb13	Down Regulation	-1.68944	3.17238e-22	Nodiff	0.833535	0.0708339
Sla	Up Regulation	2.66234	3.24159e-22	Nodiff	-0.473044	0.0662695
Riok3	Nodiff	0.619278	3.28466e-22	Nodiff	-0.25318	0.159525
P2ry14	Up Regulation	2.50763	3.45253e-22	Nodiff	-0.564101	0.148617
Odf2l	Down Regulation	-1.07038	3.47221e-22	Nodiff	0.680807	0.0101333
Cd101	Up Regulation	3.19149	3.65358e-22	Down Regulation	-1.12544	0.0113705
Krt1	Up Regulation	3.09371	3.66784e-22	Nodiff	-0.362603	0.0315981
Asb2	Up Regulation	1.55845	3.78044e-22	Nodiff	-0.665671	0.0044931
Zfp612	Down Regulation	-1.37386	4.1734e-22	Nodiff	0.997306	0.00686845
Txlng	Nodiff	-0.920364	4.56082e-22	Nodiff	0.465689	0.0398553
Saa1	Up Regulation	10.0323	4.6573e-22	Down Regulation	-2.08643	5.414e-11
Sparcl1	Nodiff	0.809864	4.66436e-22	Nodiff	-0.376871	0.0528745
Bfsp1	Up Regulation	1.98412	4.66957e-22	Down Regulation	-1.20467	0.000988984
Iqgap2	Up Regulation	1.4357	4.68382e-22	Nodiff	-0.437054	0.0970116
Ly6m	Up Regulation	2.51335	4.69088e-22	Nodiff	-0.366218	0.281947
Pfkfb2	Nodiff	-0.819941	4.84594e-22	Nodiff	0.490957	0.0155726
Dtnb	Down Regulation	-1.25809	4.94034e-22	Nodiff	0.793004	0.0105068
Cd244a	Up Regulation	2.27665	5.08597e-22	Nodiff	-0.917937	0.0198422
Zfp609	Nodiff	-0.870716	5.1244e-22	Nodiff	0.625674	0.00316223
Spo11	Down Regulation	-3.45821	5.14275e-22	Up Regulation	2.415	0.0123453
Phc1	Down Regulation	-1.32154	5.24822e-22	Nodiff	0.606249	0.0775338
Hk2	Up Regulation	2.05792	5.26353e-22	Nodiff	-0.910891	0.195418
Dab2	Up Regulation	1.2979	6.12188e-22	Nodiff	-0.443578	0.0337088
Irak2	Up Regulation	1.28854	6.27123e-22	Nodiff	-0.793665	0.0017169
Ccdc9b	Up Regulation	1.10258	6.28772e-22	Nodiff	-0.539216	0.0178913
Mtmr10	Nodiff	-0.774363	6.49665e-22	Nodiff	0.718307	0.000581072
Tbx4	Down Regulation	-4.23283	6.79773e-22	Nodiff	2.1546	0.111948
Slc9a1	Nodiff	0.814564	6.896e-22	Nodiff	-0.488984	0.0161589
Tex264	Nodiff	0.743884	6.95363e-22	Nodiff	-0.203554	0.286121
Cdc23	Nodiff	-0.85185	6.97847e-22	Nodiff	0.552872	0.0168976
Krtap5-5	Down Regulation	-13.9711	7.45945e-22	Up Regulation	12.0389	1.1316e-15
Dock2	Up Regulation	2.02207	7.99864e-22	Nodiff	-0.608523	0.0193951
Map3k8	Up Regulation	1.30305	8.59205e-22	Nodiff	-0.622228	0.00957682
Emp2	Nodiff	-0.594465	8.62193e-22	Nodiff	0.305123	0.0807329
Cyp27a1	Up Regulation	1.34002	8.7112e-22	Nodiff	-0.794914	0.00174907
Cryl1	Down Regulation	-1.1546	8.85673e-22	Nodiff	0.546422	0.0788873
Mprip	Nodiff	-0.636191	9.86399e-22	Nodiff	0.302354	0.0923298
Mien1	Nodiff	0.88022	1.01318e-21	Nodiff	-0.515908	0.0138266
Tfg	Nodiff	0.749731	1.01681e-21	Nodiff	-0.369593	0.0508323
Nagk	Up Regulation	1.02104	1.04844e-21	Nodiff	-0.467185	0.0459038
Nt5c3	Up Regulation	1.18963	1.10832e-21	Nodiff	-0.363314	0.0956433
Gm11595	Down Regulation	-13.8854	1.15634e-21	Up Regulation	12.411	8.81179e-17
Tagln3	Down Regulation	-9.85217	1.17476e-21	Up Regulation	8.37846	0.000856921
Metap1d	Nodiff	-0.906194	1.19186e-21	Nodiff	0.531568	0.0165646
Cbx5	Nodiff	-0.773913	1.2373e-21	Nodiff	0.579593	0.00253229
Ppp2r5e	Nodiff	-0.661934	1.25281e-21	Nodiff	0.45766	0.0201601
Acad9	Nodiff	0.66803	1.40674e-21	Nodiff	-0.213346	0.234946
Trim28	Nodiff	-0.620051	1.52053e-21	Nodiff	0.359205	0.0564818
Tlr6	Up Regulation	2.00428	1.52099e-21	Down Regulation	-1.07909	0.00233283
Cd5	Up Regulation	2.6338	1.566e-21	Nodiff	-0.988712	0.0276836
Slc37a3	Nodiff	-0.939353	1.6405e-21	Nodiff	0.541592	0.0175339
Chd6	Nodiff	-0.740339	1.66065e-21	Nodiff	0.391489	0.0572254
Serpina3i	Up Regulation	1.91076	1.74683e-21	Down Regulation	-1.06628	0.0013607
Sgms2	Down Regulation	-1.10152	1.79778e-21	Nodiff	0.950978	0.000767662
Chil3	Up Regulation	5.35297	1.874e-21	Down Regulation	-2.06717	0.000500745
Tcf3	Nodiff	-0.776297	1.88535e-21	Nodiff	0.552571	0.0136774
Gm3285	Down Regulation	-13.7789	2.00163e-21	Up Regulation	11.8227	4.97688e-15
Stx11	Up Regulation	2.12871	2.08126e-21	Nodiff	-0.66266	0.0543341
Slco2b1	Up Regulation	1.0928	2.13059e-21	Nodiff	-0.489132	0.0363856
Hmgb3	Down Regulation	-1.05024	2.22711e-21	Nodiff	0.501417	0.0474198
Thra	Nodiff	-0.710233	2.25568e-21	Nodiff	0.43264	0.0375439
Srpx	Down Regulation	-1.22976	2.3013e-21	Up Regulation	1.28078	5.92973e-07
Pogz	Nodiff	-0.822786	2.34776e-21	Nodiff	0.490562	0.0365614
Gas6	Nodiff	0.818317	2.3497e-21	Nodiff	-0.110961	0.556579
Pltp	Up Regulation	1.54573	2.36382e-21	Nodiff	-0.635031	0.00280376
Col1a1	Down Regulation	-1.57999	2.43503e-21	Nodiff	0.799582	3.06179e-05
Arntl2	Up Regulation	1.58497	2.48518e-21	Nodiff	-0.747265	0.0260119
Gm2696	Down Regulation	-13.7382	2.52468e-21	Up Regulation	11.8879	3.18535e-15
Tasor2	Nodiff	-0.808473	2.5559e-21	Nodiff	0.381907	0.070762
Socs6	Nodiff	0.805687	2.59684e-21	Nodiff	-0.444517	0.0279849
Fam83c	Down Regulation	-1.09878	2.65409e-21	Nodiff	0.486788	0.0484514
Mgat1	Nodiff	0.815809	2.71897e-21	Nodiff	-0.292155	0.149892
Grina	Nodiff	0.925264	2.75851e-21	Nodiff	-0.445728	0.0238413
Irx5	Up Regulation	1.36341	2.7705e-21	Nodiff	-0.627236	0.0125242
Ltb	Up Regulation	2.72625	2.88172e-21	Down Regulation	-1.36253	0.00198733
H2-T23	Up Regulation	1.30565	2.91446e-21	Nodiff	-0.681182	0.00316517
Mpzl2	Nodiff	0.735131	2.9445e-21	Nodiff	-0.4924	0.00793786
Mcoln3	Down Regulation	-3.04961	3.05665e-21	Up Regulation	2.71561	1.57665e-05
Gm11937	Down Regulation	-13.7487	3.17434e-21	Up Regulation	11.3819	1.01925e-13
Phf6	Nodiff	-0.822114	3.19729e-21	Nodiff	0.616977	0.00692359
Cep126	Down Regulation	-2.17287	3.26163e-21	Up Regulation	1.41708	0.00362616
Bcl9	Nodiff	-0.978501	3.34951e-21	Nodiff	0.363204	0.165161
Lipm	Nodiff	0.574118	3.35495e-21	Nodiff	-0.214029	0.220628
Myo1g	Up Regulation	2.21534	3.41732e-21	Nodiff	-0.618934	0.0312578
Tenm3	Down Regulation	-1.63273	3.59876e-21	Up Regulation	1.80691	8.4785e-08
Nuak1	Down Regulation	-1.42799	3.61136e-21	Nodiff	0.940499	0.000802201
Cacng4	Down Regulation	-7.1126	3.64145e-21	Nodiff	6.32888	0.0606893
Srgap1	Nodiff	-0.991017	3.65776e-21	Nodiff	0.808805	0.00209705
Rnpepl1	Nodiff	0.717549	3.90007e-21	Nodiff	-0.392597	0.0439549
Ranbp9	Nodiff	0.683318	4.00677e-21	Nodiff	-0.368675	0.0532775
Elapor1	Down Regulation	-3.49248	4.02021e-21	Up Regulation	2.49674	0.00977268
Zc3h7a	Nodiff	0.665029	4.03402e-21	Nodiff	-0.412914	0.0240403
Mboat2	Up Regulation	1.33617	4.06824e-21	Nodiff	-0.530403	0.0163338
Aknad1	Up Regulation	1.62352	4.13149e-21	Nodiff	-0.349501	0.273642
Sp6	Down Regulation	-3.20286	4.24089e-21	Up Regulation	2.27163	0.014571
Rnf145	Nodiff	-0.678675	4.41446e-21	Nodiff	0.581539	0.00284225
Ecscr	Up Regulation	1.76734	4.42872e-21	Nodiff	-0.825775	0.0128164
AA986860	Nodiff	0.760275	4.5621e-21	Nodiff	-0.351802	0.0873125
Atp6v0d2	Down Regulation	-2.4272	4.71473e-21	Up Regulation	1.48665	0.0171652
Adamts19	Down Regulation	-4.38071	4.8078e-21	Up Regulation	3.57484	0.000865721
Gm39115	Down Regulation	-13.6951	4.87511e-21	Up Regulation	11.8459	4.24746e-15
Camsap3	Nodiff	-0.874457	5.01044e-21	Nodiff	0.40899	0.0533572
Satb2	Down Regulation	-2.01877	5.09617e-21	Up Regulation	1.68163	0.00084149
Zfp507	Nodiff	-0.858802	5.1636e-21	Nodiff	0.414054	0.0743187
Smarcc1	Nodiff	-0.676622	5.24788e-21	Nodiff	0.382458	0.0463368
Acap1	Up Regulation	2.30504	5.29777e-21	Nodiff	-0.918204	0.0168572
Tcf7l2	Nodiff	-0.935095	5.41226e-21	Nodiff	0.908699	0.000477485
Selenow	Nodiff	0.87667	5.4217e-21	Nodiff	-0.387164	0.0497921
Cep43	Nodiff	-0.783716	5.44278e-21	Nodiff	0.446707	0.0492284
Sar1b	Nodiff	0.893616	5.46654e-21	Nodiff	-0.403724	0.0320078
Dhrs7	Nodiff	0.857129	5.58115e-21	Nodiff	-0.0839011	0.671228
Slc1a4	Down Regulation	-1.95695	5.59015e-21	Up Regulation	1.31012	0.000477065
Ccl21a	Up Regulation	1.28692	5.74941e-21	Nodiff	-0.589803	0.0146978
Qsox1	Nodiff	0.624588	5.97116e-21	Nodiff	-0.324494	0.0752732
Zdhhc21	Down Regulation	-1.18716	6.36705e-21	Nodiff	0.86145	6.40142e-05
Ninl	Down Regulation	-1.64425	6.45499e-21	Up Regulation	1.05588	0.0104845
Cd300lb	Up Regulation	2.54024	6.74722e-21	Down Regulation	-1.65071	8.75916e-05
Tmem176b	Up Regulation	1.06021	6.90316e-21	Nodiff	-0.68258	0.000971791
Rab25	Nodiff	0.781111	7.06643e-21	Nodiff	-0.431274	0.019945
Prdx1	Nodiff	0.665071	7.17862e-21	Nodiff	-0.327155	0.0613333
Gm3233	Down Regulation	-13.5737	7.87115e-21	Up Regulation	11.6755	1.36403e-14
Rab38	Up Regulation	1.15082	8.16092e-21	Nodiff	-0.691055	0.00258825
Klf4	Up Regulation	1.06905	8.35124e-21	Nodiff	-0.253069	0.198964
Capza1	Nodiff	0.59915	8.4915e-21	Nodiff	-0.235547	0.189858
Sh3rf1	Down Regulation	-1.24196	9.34142e-21	Nodiff	0.905216	0.00202001
Lce1f	Up Regulation	1.90723	9.73834e-21	Nodiff	0.097642	0.609857
Reps1	Nodiff	-0.969231	9.98279e-21	Nodiff	0.497184	0.0301036
Ifitm3	Up Regulation	1.43324	1.06149e-20	Nodiff	-0.852139	2.03503e-05
Samhd1	Up Regulation	1.97622	1.12427e-20	Nodiff	-0.511542	0.432321
Penk	Down Regulation	-1.72555	1.14946e-20	Up Regulation	2.20161	1.26512e-10
Lpxn	Up Regulation	2.77903	1.16155e-20	Down Regulation	-1.09521	0.0111113
Gpsm3	Up Regulation	1.80326	1.16565e-20	Nodiff	-0.766891	0.0098013
Chp2	Up Regulation	1.62958	1.20663e-20	Nodiff	-0.614105	0.01323
Usp31	Nodiff	-0.807018	1.22435e-20	Nodiff	0.47107	0.0335731
Grap2	Up Regulation	1.85371	1.22909e-20	Nodiff	-0.35405	0.31941
Actbl2	Down Regulation	-13.4705	1.24766e-20	Up Regulation	12.621	2.07905e-17
Scai	Down Regulation	-1.13145	1.26506e-20	Nodiff	0.809714	0.00133462
Mmrn2	Up Regulation	1.36676	1.31047e-20	Nodiff	-0.769776	0.0047544
Ints7	Nodiff	-0.8844	1.37801e-20	Nodiff	0.531135	0.0183674
Dock10	Up Regulation	1.4628	1.38537e-20	Nodiff	-0.622273	0.00944199
Stx19	Up Regulation	1.49034	1.40226e-20	Nodiff	-0.314971	0.248727
Rassf4	Up Regulation	1.56079	1.42176e-20	Nodiff	-0.243048	0.349785
Gjb6	Up Regulation	1.31988	1.43106e-20	Down Regulation	-1.13754	2.5346e-07
Vcan	Down Regulation	-1.78359	1.44642e-20	Up Regulation	1.81724	2.88072e-11
Srsf7	Nodiff	-0.608244	1.52084e-20	Nodiff	0.431776	0.020989
Il2rb	Up Regulation	2.75994	1.59744e-20	Down Regulation	-1.06956	0.00464356
Apod	Nodiff	0.818576	1.73201e-20	Nodiff	-0.0295519	0.873336
Kif13b	Nodiff	0.831331	1.92114e-20	Nodiff	-0.339088	0.0882972
Macir	Up Regulation	1.05268	1.96251e-20	Nodiff	-0.404817	0.089321
Apobr	Up Regulation	1.65762	1.99845e-20	Down Regulation	-1.02704	0.00230037
Krtap9-1	Down Regulation	-13.4352	2.00197e-20	Up Regulation	11.5095	4.25259e-14
Tm6sf1	Up Regulation	1.84658	2.00663e-20	Nodiff	-0.56057	0.0755169
Zfp37	Down Regulation	-1.84703	2.04436e-20	Up Regulation	1.09851	0.0386838
Man1a	Nodiff	0.752236	2.05946e-20	Nodiff	-0.491366	0.00751881
Sele	Up Regulation	2.88409	2.06419e-20	Nodiff	-0.900638	0.00916733
Acer1	Nodiff	0.912122	2.08188e-20	Nodiff	-0.239039	0.228068
Clstn1	Nodiff	-0.916873	2.09982e-20	Nodiff	0.605531	0.00479094
Bbs2	Down Regulation	-1.28979	2.11979e-20	Nodiff	0.793784	0.0206143
Pira1	Up Regulation	2.84131	2.12937e-20	Nodiff	-0.787247	0.069665
Atp1b3	Nodiff	0.597618	2.1695e-20	Nodiff	-0.412826	0.0198028
Cox4i1	Nodiff	0.685919	2.1717e-20	Nodiff	-0.482996	0.00798974
Arid1b	Nodiff	-0.634596	2.28981e-20	Nodiff	0.290128	0.141141
Rasgrp4	Up Regulation	1.22252	2.44681e-20	Nodiff	-0.652141	0.0150254
Ankrd22	Up Regulation	1.24005	2.60415e-20	Nodiff	-0.875408	0.000146653
Cacna1d	Up Regulation	1.82516	2.67108e-20	Down Regulation	-1.09405	0.00202091
Zc3hav1l	Down Regulation	-1.26286	2.71341e-20	Up Regulation	1.02006	0.00192713
Pak6	Up Regulation	1.44853	2.83453e-20	Nodiff	-0.85265	0.000122483
Tmtc4	Down Regulation	-1.3073	2.88286e-20	Nodiff	0.932394	0.00298767
Rb1	Nodiff	-0.673683	2.95721e-20	Nodiff	0.394263	0.0430435
Ppp4r4	Down Regulation	-2.78619	2.95742e-20	Up Regulation	1.68325	0.0202526
Ppif	Nodiff	0.969303	2.9962e-20	Nodiff	-0.9387	1.30802e-06
Golt1b	Nodiff	0.74244	3.01038e-20	Nodiff	-0.207721	0.297684
Plppr3	Down Regulation	-1.32191	3.04039e-20	Nodiff	0.720919	0.06168
Stxbp4	Down Regulation	-1.58444	3.07332e-20	Up Regulation	1.13204	0.00375309
Nceh1	Up Regulation	1.06288	3.23665e-20	Nodiff	-0.712822	0.00256011
Prps2	Nodiff	-0.907778	3.32261e-20	Nodiff	0.713294	0.00123698
Milr1	Up Regulation	2.50365	3.46383e-20	Nodiff	-0.93427	0.020771
Pmvk	Up Regulation	1.01405	3.56467e-20	Nodiff	-0.421583	0.0399732
Unc119b	Nodiff	-0.868784	3.6003e-20	Nodiff	0.623544	0.00858156
Ascl4	Down Regulation	-3.972	3.64913e-20	Up Regulation	2.94445	0.00832343
Rif1	Nodiff	-0.680794	3.73002e-20	Nodiff	0.458269	0.0251484
Pgm2l1	Down Regulation	-1.34307	3.87331e-20	Nodiff	0.901641	0.000450751
Aloxe3	Up Regulation	1.35379	4.04248e-20	Nodiff	-0.317252	0.107129
Ulk4	Down Regulation	-2.35445	4.18336e-20	Up Regulation	1.59027	0.0200853
Rbp1	Up Regulation	1.3196	4.29275e-20	Nodiff	-0.77744	0.000188352
Runx2	Down Regulation	-1.19709	4.36676e-20	Nodiff	0.823669	0.016372
Lurap1l	Down Regulation	-1.8214	4.42483e-20	Up Regulation	1.1458	0.00071936
Retreg1	Up Regulation	1.10813	4.58159e-20	Nodiff	-0.331881	0.0803954
Mindy2	Nodiff	0.680828	4.62199e-20	Nodiff	-0.304985	0.103752
Mmp2	Nodiff	0.864627	4.91053e-20	Nodiff	-0.546807	0.00256058
Pfkfb4	Up Regulation	1.2813	5.01611e-20	Nodiff	-0.996128	3.23878e-05
Mtmr4	Nodiff	-0.679692	5.03982e-20	Nodiff	0.426662	0.0365786
Pcdh1	Nodiff	0.822213	5.06832e-20	Nodiff	-0.625999	0.00111989
Selenbp2	Down Regulation	-1.9453	5.39886e-20	Nodiff	1.03635	0.0604859
Clmn	Nodiff	0.995314	5.48166e-20	Nodiff	-0.264181	0.283428
F5	Down Regulation	-1.87135	5.6788e-20	Up Regulation	1.91166	4.23874e-07
Stard4	Nodiff	0.780698	6.01964e-20	Nodiff	-0.225394	0.233874
Gask1b	Down Regulation	-1.37348	6.0428e-20	Nodiff	0.913878	0.000556821
Hacd4	Up Regulation	1.55116	6.18957e-20	Nodiff	-0.73072	0.00558872
Adgrg6	Down Regulation	-1.33703	6.53867e-20	Nodiff	0.811983	0.00312639
Plbd1	Up Regulation	1.18821	6.87838e-20	Nodiff	-0.784562	0.000367663
N4bp2	Down Regulation	-1.03476	6.92432e-20	Nodiff	0.548388	0.0197281
Hgf	Up Regulation	2.18513	6.96619e-20	Down Regulation	-1.10346	0.000237903
Rab5if	Nodiff	0.818651	7.07693e-20	Nodiff	-0.419605	0.0348913
Hsd17b11	Up Regulation	1.14656	7.12031e-20	Nodiff	-0.560898	0.0230967
Ell2	Nodiff	0.736068	7.18976e-20	Nodiff	-0.433127	0.0221948
Cd302	Up Regulation	1.08857	7.42121e-20	Nodiff	-0.430612	0.0558044
Txndc17	Nodiff	0.819023	7.43338e-20	Nodiff	-0.522058	0.00627976
Gstm6	Up Regulation	2.65023	7.7263e-20	Down Regulation	-1.26769	0.000763298
Eda2r	Up Regulation	1.42625	7.93449e-20	Nodiff	-0.162256	0.595518
Ccdc106	Down Regulation	-2.99663	7.99099e-20	Up Regulation	2.18718	0.00824001
Grik1	Down Regulation	-6.30915	8.02569e-20	Up Regulation	5.2211	2.94221e-05
Lep	Down Regulation	-2.78796	8.20846e-20	Up Regulation	2.05513	3.49956e-08
Pkp2	Down Regulation	-2.85188	8.27802e-20	Up Regulation	1.92474	0.00162808
Tafa5	Down Regulation	-2.66693	8.3125e-20	Up Regulation	1.46592	0.0297302
Clcn3	Nodiff	0.598592	8.53981e-20	Nodiff	-0.308361	0.0914356
Cnbp	Nodiff	0.592471	8.64106e-20	Nodiff	-0.210752	0.223189
Cyp26b1	Nodiff	0.862317	8.70177e-20	Nodiff	-0.299039	0.131006
Mfap3l	Nodiff	0.786557	8.85714e-20	Nodiff	-0.241115	0.189443
Tcf7l1	Down Regulation	-1.33518	9.19561e-20	Up Regulation	1.28841	0.000169264
Hspb1	Down Regulation	-1.03519	9.30796e-20	Nodiff	0.425559	0.0406108
Axin2	Nodiff	-0.754564	9.67756e-20	Nodiff	0.285457	0.213105
Foxp4	Up Regulation	1.05418	9.73082e-20	Nodiff	-0.702842	0.0066267
B3galt5	Down Regulation	-2.12083	9.75485e-20	Up Regulation	1.42014	0.0112264
Wnk1	Nodiff	0.60694	9.8376e-20	Nodiff	-0.259741	0.137219
Gm9507	Down Regulation	-13.1966	1.02561e-19	Up Regulation	11.1886	3.83202e-13
Snx7	Nodiff	-0.915338	1.13616e-19	Nodiff	0.571181	0.0174018
Ckap4	Up Regulation	1.14208	1.17074e-19	Nodiff	-0.647277	0.00285861
Tead1	Nodiff	-0.693536	1.21242e-19	Nodiff	0.294914	0.129567
Krtap12-1	Down Regulation	-13.2283	1.28022e-19	Up Regulation	11.4132	8.22448e-14
Cflar	Nodiff	0.679093	1.31302e-19	Nodiff	-0.545099	0.00341413
Rgs9	Down Regulation	-2.30983	1.32671e-19	Up Regulation	1.51971	0.00893439
Chdh	Up Regulation	1.36269	1.34158e-19	Nodiff	-0.68433	0.00232703
P2ry1	Up Regulation	1.24871	1.34715e-19	Nodiff	-0.356428	0.15543
Mfsd11	Nodiff	0.796291	1.35619e-19	Nodiff	-0.456827	0.0346826
Ptar1	Nodiff	-0.713159	1.36327e-19	Nodiff	0.464002	0.0213492
Krtap4-8	Down Regulation	-13.1391	1.39962e-19	Up Regulation	11.6513	1.60977e-14
Chl1	Up Regulation	1.74238	1.40117e-19	Nodiff	-0.874805	0.000616699
[truncated: 15,381 more rows]

## Sheet: Table S3
Table S3. Compounds identified in pomegranate peel ethanol extract by using LC-MS/MS
Index	Compounds	Class I	Class II	Formula	Q1 (Da)	Q3 (Da)	Molecular weight (Da)	Ionization model	Level	CAS	cpd_ID	A24191568a
Sayp006468	Acutissimalignan B*	Lignans and Coumarins	Lignans	C20H20O6	357.13	307.1	356.126	[M+H]+	1	-	-	221441
zjbp110804	6,7-dimethoxy-2-[2-(4'-hydroxy-3'-methoxyphenyl)ethyl]chromone	Others	Chromone	C20H20O6	357.13	307.1	356.126	[M+H]+	1	-	-	229131
Lmjp002461	Quercetin-3-O-neohesperidoside*	Flavonoids	Flavonols	C27H30O16	611.16	303.05	610.153	[M+H]+	1	29662-79-1	-	9.66194e+06
Lmsp004166	Quercetin-3-O-glucoside-7-O-rhamnoside*	Flavonoids	Flavonols	C27H30O16	611.16	303.05	610.153	[M+H]+	1	-	-	8.42133e+06
Zbsp004301	Quercetin-7-O-rutinoside*	Flavonoids	Flavonols	C27H30O16	611.16	303.05	610.153	[M+H]+	1	147714-62-3	-	8.90825e+06
MWSHY0067	Quercetin-3-O-rutinoside (Rutin)*	Flavonoids	Flavonols	C27H30O16	611.16	303.05	610.153	[M+H]+	1	153-18-4	C05625	1.04722e+07
Lmmp003091	Quercetin-3-O-(4''-O-glucosyl)rhamnoside*	Flavonoids	Flavonols	C27H30O16	611.16	303.05	610.153	[M+H]+	1	59262-54-3	C17563	1.19929e+07
Zmgp004436	Okanin-4'-(6''-O-acetyl)glucoside*	Flavonoids	Chalcones	C23H24O13	509.13	347.08	508.122	[M+H]+	3	-	-	40110.8
HJAP006	Syringetin-7-O-glucoside*	Flavonoids	Flavonols	C23H24O13	509.13	347.08	508.122	[M+H]+	3	-	-	19527.8
Hmgp002327	3-amino-2-naphthoic acid*	Alkaloids	Alkaloids	C11H9NO2	188.07	118.06	187.063	[M+H]+	1	-	-	620825
Smcp001137	naphthisoxazol A*	Alkaloids	Alkaloids	C11H9NO2	188.07	118.06	187.063	[M+H]+	1	-	-	698040
zjmp122401	Aseleposide E*	Terpenoids	Monoterpenoids	C19H32O8	389.22	209.15	388.21	[M+H]+	3	-	-	241344
Wbmp003419	Dihydrovomifoliol-O-β-D-glucoside*	Terpenoids	Sesquiterpenoids	C19H32O8	389.216	209.154	388.21	[M+H]+	3	-	-	159111
Rfmb318	D-Proline betaine	Amino acids and derivatives	Amino acids and derivatives	C7H14NO2+	144.102	84.0813	144.102	[M]+	3	1195-94-4	C21514	2.27563e+06
Cmyp005222	Iristectorin A*	Flavonoids	Isoflavones	C23H24O12	493.13	331.08	492.127	[M+H]+	3	37744-61-9	-	57042.7
Lmhp206353	Tricin-4'-O-glucoside*	Flavonoids	Flavones	C23H24O12	493.13	331.08	492.127	[M+H]+	3	-	-	78651.4
Wcdp003364	1-Methyl-1,2,3,4-tetrahydro-β-carboline-3-carboxylic acid*	Alkaloids	Alkaloids	C13H14N2O2	231.113	158.098	230.106	[M+H]+	1	-	-	1.78356e+06
MWSHC2028	(1S,3S)-1-Methyl-1,2,3,4-tetrahydro-β-carboline-3-carboxylic acid*	Alkaloids	Plumerane	C13H14N2O2	231.114	158.099	230.106	[M+H]+	1	40678-46-4	-	2.54983e+06
Zmhp002734	5,7,2',5'-Tetrahydroxy-8,6'-dimethoxyflavone*	Flavonoids	Flavones	C17H14O8	347.08	332.06	346.069	[M+H]+	2	-	-	87571.9
MWStz382	Spinacetin*	Flavonoids	Flavonols	C17H14O8	347.08	332.06	346.069	[M+H]+	2	3153-83-1	-	75536
Zblp004717	3'-methoxyquercetin-3-O-L-rhamnosyl(1→2)-glucopyranoside*	Flavonoids	Flavonols	C28H32O16	625.17	317.07	624.169	[M+H]+	3	-	-	136988
HJAP120	Rhamnetin-3-O-Rutinoside*	Flavonoids	Flavonols	C28H32O16	625.17	317.07	624.169	[M+H]+	3	-	-	169637
Zjmp102705	3,29-Dihydroxyolean-12-en-28-oic acid (Mesembryanthemoidigenic acid)*	Terpenoids	Triterpene	C30H48O4	473.36	409.35	472.355	[M+H]+	1	4871-87-8	-	79972.3
Qmfp122301	Ilelatifol D*	Terpenoids	Triterpene	C30H48O4	473.36	409.35	472.355	[M+H]+	1	-	-	183646
Lskp211455	2,3-Dihydroxyurs-12-en-29-oic acid (Maslinic acid)*	Terpenoids	Triterpene	C30H48O4	473.361	409.347	472.355	[M+H]+	1	4373-41-5	C16939	242039
Lmdp007579	5,4'-Dihydroxy-6,7,8,3'-tetramethoxyflavone*	Flavonoids	Flavones	C19H18O8	375.11	345.06	374.1	[M+H]+	1	16520-78-8	-	61390.4
Lmjp007670	Hymenoxin*	Flavonoids	Flavones	C19H18O8	375.11	345.06	374.1	[M+H]+	1	56003-01-1	-	63753.7
Walp013004	Glycidyl Linoleate	Lipids	Glycerol ester	C21H36O3	337.27	263.24	336.266	[M+H]+	1	24305-63-3	-	6430.29
Qmdp112410	Vitetrifolin H	Terpenoids	Ditepenoids	C21H36O3	337.27	263.24	336.266	[M+H]+	3	-	-	10298
Smgp004575	Quercetin-5-O-β-D-glucoside*	Flavonoids	Flavonols	C21H20O12	465.1	303.05	464.096	[M+H]+	1	-	-	3.4188e+07
MWSHY0046	Quercetin-3-O-glucoside (Isoquercitrin)*	Flavonoids	Flavonols	C21H20O12	465.1	303.05	464.096	[M+H]+	1	482-35-9	C05623	3.7435e+07
Zbnp004170	Eriodictyol-3'-O-glucoside*	Flavonoids	Flavanones	C21H22O11	451.12	289.07	450.116	[M+H]+	2	-	-	1.84689e+06
Lmsp004301	3',5,5',7-Tetrahydroxyflavanone-7-O-glucoside*	Flavonoids	Flavanones	C21H22O11	451.12	289.07	450.116	[M+H]+	2	-	-	1.49686e+06
Wbjp002960	6-ethyl-1,10-dimethoxy-5,6,6a,7-tetrahydro-4H-dibenzo[de,g]quinoline-2,9-diol*	Alkaloids	Alkaloids	C20H23NO4	342.17	297.11	341.163	[M+H]+	2	-	-	20831.9
Hmdp003992	Corydalmine*	Alkaloids	Isoquinoline alkaloids	C20H23NO4	342.17	297.11	341.163	[M+H]+	2	30413-84-4	-	13627.5
Zbsp005869	7,4'-Dihydroxy-3,5,3'-trimethoxyflavone	Flavonoids	Flavonols	C18H16O7	345.1	315.05	344.09	[M+H]+	3	13459-09-1	-	50604.2
Wbmp005829	5,16-Dimethyl-3,9,12,18-tetraoxaheptacyclo[9.7.0.01,15.02,6.02,10.07,14.08,13]octadeca-5,15-diene-4,17-dione	Others	Others	C16H12O6	301.07	286.05	300.063	[M+H]+	1	-	-	606632
MWSHC20110	8-Methoxyapigenin*	Flavonoids	Flavones	C16H12O6	301.071	286.047	300.063	[M+H]+	3	57096-02-3	-	574503
Zmjp004795	5,6,7-Trihydroxy-8-methoxyflavone*	Flavonoids	Flavones	C16H12O6	301.07	286.05	300.063	[M+H]+	3	-	-	649191
MWSHY0069	Hispidulin (5,7,4'-Trihydroxy-6-methoxyflavone)*	Flavonoids	Flavones	C16H12O6	301.07	286.049	300.063	[M+H]+	3	1447-88-7	C10058	497676
MWSHY0009	Diosmetin (5,7,3'-Trihydroxy-4'-methoxyflavone)*	Flavonoids	Flavones	C16H12O6	301.071	286.048	300.063	[M+H]+	3	520-34-3	C10038	615341
pmp000593	Luteolin-7-O-rutinoside*	Flavonoids	Flavones	C27H30O15	595.17	287.06	594.159	[M+H]+	1	3563-98-2	-	2.2724e+07
MWSHY0080	Luteolin-7-O-neohesperidoside (Lonicerin)*	Flavonoids	Flavones	C27H30O15	595.17	287.06	594.159	[M+H]+	1	25694-72-8	C12630	3.5011e+07
MWSslk254	Kaempferol-3-O-glucorhamnoside*	Flavonoids	Flavonols	C27H30O15	595.166	287.06	594.159	[M+H]+	1	40437-72-7	-	3.47628e+07
Zbgp008380	5,7,8,4'-Tetramethoxyflavone	Flavonoids	Flavones	C19H18O6	343.12	282.09	342.11	[M+H]+	1	6601-66-7	-	37299.3
Ljmp121501	Mansonone N	Terpenoids	Sesquiterpenoids	C16H22O4	279.16	149.02	278.152	[M+H]+	3	-	-	4.17919e+07
Zmcp102203	Senkyunolide M*	Others	Lactones	C16H22O4	279.16	149.024	278.152	[M+H]+	3	146986-60-9	-	2.82264e+07
Wbmp011762	Dibutylphthalate*	Phenolic acids	Phenolic acids	C16H22O4	279.16	149.02	278.152	[M+H]+	1	-	-	5.96827e+07
Lmxp011770	Diisobutyl phthalate*	Phenolic acids	Phenolic acids	C16H22O4	279.159	149.023	278.152	[M+H]+	1	84-69-5	C15205	5.89433e+07
Zbbp005255	Aureusidin*	Flavonoids	Aurones	C15H10O6	287.06	153.02	286.048	[M+H]+	1	38216-54-5	C08576	296181
MWSHY0058	Luteolin (5,7,3',4'-Tetrahydroxyflavone)*	Flavonoids	Flavones	C15H10O6	287.055	153.019	286.048	[M+H]+	1	491-70-3	C01514	272307
MWSHC2053	5-Demethoxynobiletin; 3',4',6,7,8-Pentamethoxyflavone*	Flavonoids	Flavones	C20H20O7	373.13	312.1	372.121	[M+H]+	1	42206-91-7	-	7355.87
mws1313	Sinensetin (5,6,7,3',4'-pentamethoxyflavone)*	Flavonoids	Flavones	C20H20O7	373.13	312.1	372.121	[M+H]+	1	2306-27-6	C10186	10120.4
Wcdp010162	1-Monolinolenoyl-Rac-Glycerol*	Lipids	Glycerol ester	C21H36O4	353.27	261.22	352.261	[M+H]+	1	18465-99-1	-	289607
Lmfp009701	Glycerol 9,11,13-octadecatrienoyl ester*	Lipids	Glycerol ester	C21H36O4	353.27	261.22	352.261	[M+H]+	1	-	-	245078
Lmdp003509	Quercetin-3-O-xyloside (Reynoutrin)*	Flavonoids	Flavonols	C20H18O11	435.09	303.06	434.085	[M+H]+	1	549-32-6	-	2.00393e+06
MWSHY0100	Avicularin(Quercetin-3-O-α-L-arabinofuranoside)*	Flavonoids	Flavonols	C20H18O11	435.09	303.06	434.085	[M+H]+	1	572-30-5	C22608	4.75486e+06
pme3005	N,N-Dimethylformamide	Alkaloids	Alkaloids	C3H7NO	74.06	46.03	73.0528	[M+H]+	3	68-12-2	C03134	1.10198e+06
MWS2013	N-Ethylacetamide	Alkaloids	Alkaloids	C4H9NO	88.08	60.04	87.0684	[M+H]+	3	625-50-3	-	8236.34
MWSmce460	2-Piperidone	Alkaloids	Piperidine alkaloids	C5H9NO	100.08	56.05	99.0684	[M+H]+	3	675-20-7	-	25400.8
MWSmce671	Tiglic acid; 2-Methyl-2-Butenoic Acid	Organic acids	Organic acids	C5H8O2	101.06	55.05	100.052	[M+H]+	3	80-59-1	C08279	24109.9
pme3033	N,N-Dimethylglycine*	Amino acids and derivatives	Amino acids and derivatives	C4H9NO2	104.07	58.07	103.063	[M+H]+	2	1118-68-9	C01026	219734
pmb0484	Choline	Alkaloids	Alkaloids	C5H14NO+	104.11	60.08	104.107	[M]+	3	62-49-7	C00114	1.66819e+06
MWS1855	2,5-Dimethyl pyrazine	Alkaloids	Alkaloids	C6H8N2	109.08	67.04	108.069	[M+H]+	3	123-32-0	-	33707
mws0255	Cytosine	Nucleotides and derivatives	Nucleotides and derivatives	C4H5N3O	112.05	95.02	111.043	[M+H]+	3	71-30-7	C00380	38112
pme2122	Histamine	Alkaloids	Alkaloids	C5H9N3	112.09	95.06	111.08	[M+H]+	3	51-45-6	C00388	39399.6
MWS00330g	1-Amino-1-cyclobutane-carboxylic-acid	Amino acids and derivatives	Amino acids and derivatives	C5H9NO2	116.07	70.07	115.063	[M+H]+	3	22264-50-2	-	158293
Lamp000484	4-Methylazetidine-2-Carboxylic acid	Alkaloids	Alkaloids	C5H9NO2	116.07	70.06	115.063	[M+H]+	3	1779725-63-1	-	93175.7
Zasp102439	m-Aminophenylacetylene	Alkaloids	Alkaloids	C8H7N	118.06	91.05	117.058	[M+H]+	3	54060-30-9	-	87723.8
Hahp000801	alanine betaine	Alkaloids	Alkaloids	C5H11NO2	118.08	72.08	117.079	[M+H]+	3	-	-	15096.9
MWSmce548	Betaine	Alkaloids	Alkaloids	C5H11NO2	118.09	58.07	117.079	[M+H]+	3	107-43-7	C00719	259810
pmp001287	N-Benzylmethylene isomethylamine	Alkaloids	Alkaloids	C8H9N	120.08	103.05	119.073	[M+H]+	1	-	-	876928
Lcfp036464	Indoline	Alkaloids	Plumerane	C8H9N	120.08	103.05	119.073	[M+H]+	2	496-15-1	-	798130
pmb0069	Benzamide	Alkaloids	Alkaloids	C7H7NO	122.06	105.03	121.053	[M+H]+	3	55-21-0	C09815	10575
mws0133	Nicotinamide	Others	Vitamin	C6H6N2O	123.06	80.05	122.048	[M+H]+	1	98-92-0	C00153	3.38124e+06
pme0490	Nicotinic acid (Vitamin B3)	Others	Vitamin	C6H5NO2	124.04	78.03	123.032	[M+H]+	2	59-67-6	C00253	197057
MWS1749	p-Aminoanisole	Alkaloids	Phenolamine	C7H9NO	124.08	93.06	123.068	[M+H]+	3	104-94-9	C19326	128175
Lcfp013472	6-(hydroxymethyl)pyridin-3-ol	Alkaloids	Pyridine alkaloids	C6H7NO2	126.06	80.05	125.048	[M+H]+	1	40222-77-3	-	351810
mws0982	1-Methylhistamine	Alkaloids	Alkaloids	C6H11N3	126.1	68.05	125.095	[M+H]+	3	501-75-7	C05127	19360.7
HX1343	5-hydroxymethyl-2-furaldehyde	Others	Others	C6H6O3	127.04	97.03	126.032	[M+H]+	2	-	-	134705
NK10264324	Phloroglucinol	Others	Others	C6H6O3	127.04	81.03	126.032	[M+H]+	1	108-73-6	C02183	3.57824e+06
pmp000509	Maltol	Others	Ketone compounds	C6H6O3	127.04	109.03	126.032	[M+H]+	3	118-71-8	C11918	7.28041e+06
MWSmce448	Imidazol-1-yl-acetic acid	Alkaloids	Alkaloids	C5H6N2O2	127.05	81.04	126.043	[M+H]+	3	22884-10-2	-	55489.7
MWS1777	3-Chloroaniline	Alkaloids	Alkaloids	C6H6ClN	128.03	93.06	127.019	[M+H]+	1	108-42-9	-	3.10162e+06
MWS2027	Barbituric acid;Malonylurea;2,4,6-Pyrimidinetrione	Nucleotides and derivatives	Nucleotides and derivatives	C4H4N2O3	129.03	69	128.022	[M+H]+	2	67-52-7	C00813	127686
pme0152	5,6-Dihydro-5-methyluracil	Nucleotides and derivatives	Nucleotides and derivatives	C5H8N2O2	129.07	84.04	128.059	[M+H]+	3	696-04-8	C00906	15141.5
mws4516	Pyroglutamic acid	Amino acids and derivatives	Amino acids and derivatives	C5H7NO3	130.05	84.05	129.043	[M+H]+	1	4042-36-8	-	6.00392e+06
ML10181668	Cycloleucine*	Amino acids and derivatives	Amino acids and derivatives	C6H11NO2	130.09	84.08	129.079	[M+H]+	1	52-52-8	C03969	2.85432e+06
Yalp000545	N-Methyl-L-proline*	Amino acids and derivatives	Amino acids and derivatives	C6H11NO2	130.086	84.0812	129.079	[M+H]+	1	475-11-6	C22223	3.12481e+06
MWS0811	L-Pipecolic Acid	Alkaloids	Piperidine alkaloids	C6H11NO2	130.09	84.08	129.079	[M+H]+	2	3105-95-1	C00408	2.35161e+06
pma3649	5-Aminolevulinic Acid	Alkaloids	Alkaloids	C5H9NO3	132.07	86.06	131.058	[M+H]+	3	106-60-5	C00430	370443
pme0274	6-Aminocaproic acid	Organic acids	Organic acids	C6H13NO2	132.1	69.07	131.095	[M+H]+	3	60-32-2	C02378	18629.8
pmp001198	6-Deoxyfagomine	Alkaloids	Piperidine alkaloids	C6H13NO2	132.1	57.03	131.095	[M+H]+	1	197449-09-5	-	45346.6
mws0258	L-Isoleucine*	Amino acids and derivatives	Amino acids and derivatives	C6H13NO2	132.102	86.0964	131.095	[M+H]+	1	73-32-5	C00407	441356
MWS1926	DL-Leucine*	Amino acids and derivatives	Amino acids and derivatives	C6H13NO2	132.1	86.1	131.095	[M+H]+	1	328-39-2	-	46602.4
HX1349	dihydro-4-hydroxy-5-hydroxymethyl-2(3H)-furanone	Others	Others	C5H8O4	133.05	69.04	132.042	[M+H]+	2	-	-	10359.4
MWSmce314	Oxindole	Alkaloids	Plumerane	C8H7NO	134.06	106.07	133.053	[M+H]+	3	59-48-3	C12312	17286.9
pme0057	L-Homocysteine	Amino acids and derivatives	Amino acids and derivatives	C4H9NO2S	136.04	118.03	135.035	[M+H]+	3	6027-13-0	C00155	25472.5
mws5028	2-Benzoxazolinone	Alkaloids	Alkaloids	C7H5NO2	136.04	80.06	135.032	[M+H]+	2	59-49-4	-	65158.9
MWSHC2054	Adenine	Nucleotides and derivatives	Nucleotides and derivatives	C5H5N5	136.062	119.036	135.054	[M+H]+	3	73-24-5	C00147	6.1002e+06
HJKP000649	N-benzylformamide*	Alkaloids	Alkaloids	C8H9NO	136.07	91.05	135.068	[M+H]+	3	6343-54-0	C15561	147546
pme0033	Hypoxanthine	Nucleotides and derivatives	Nucleotides and derivatives	C5H4N4O	137.05	119.04	136.038	[M+H]+	3	68-94-0	C00262	181896
MWS1852	4-Methoxybenzaldehyde	Others	Aldehyde compounds	C8H8O2	137.06	94.04	136.052	[M+H]+	2	123-11-5	C10761	512291
MWSmce016	Nicotinic Acid Methyl Ester(Methyl Nicotinate)	Alkaloids	Pyridine alkaloids	C7H7NO2	138.05	78.03	137.048	[M+H]+	3	93-60-7	-	60283.3
mws1078	Anthranilic Acid	Phenolic acids	Phenolic acids	C7H7NO2	138.06	92.05	137.048	[M+H]+	3	118-92-3	C00108	12933.4
MWSmce584	L-Tyramine	Alkaloids	Alkaloids	C8H11NO	138.09	77.04	137.084	[M+H]+	3	51-67-2	C00483	99820
MWS2069	2-Methoxy-4-methylphenol	Others	Others	C8H10O2	139.08	77.04	138.068	[M+H]+	3	93-51-6	-	289440
Zblp003264	3-ethyl-4-methyl-pyrrole-2,5-dione	Alkaloids	Pyridine alkaloids	C7H9NO2	140.07	82.06	139.063	[M+H]+	2	20189-42-8	-	76805.2
pma2987	Histidinol	Alkaloids	Alkaloids	C6H11N3O	142.1	124.09	141.09	[M+H]+	3	501-28-0	C00860	1.51928e+06
MWStz135	Pseudotropine	Alkaloids	Tropan alkaloids	C8H15NO	142.12	96.09	141.115	[M+H]+	3	135-97-7	C02066	102731
Wbsp001035	1-(2-piperidyl)acetone*	Alkaloids	Alkaloids	C8H15NO	142.12	84.08	141.115	[M+H]+	1	2858-66-4	-	1.40298e+07
Lmsp000796	Pelletierine	Alkaloids	Piperidine alkaloids	C8H15NO	142.12	84.09	141.115	[M+H]+	2	4396-01-4	C06182	1.57452e+07
MWSCX001	5-hydroxymaltol	Others	Ketone compounds	C6H6O4	143.03	69.03	142.027	[M+H]+	1	1073-96-7	-	1.05657e+06
MWSmce582	Methyl L-pyroglutamate	Amino acids and derivatives	Amino acids and derivatives	C6H9NO3	144.07	84.04	143.058	[M+H]+	3	4931-66-2	-	758478
Hmsp000364	L-Cyclopentylglycine	Amino acids and derivatives	Amino acids and derivatives	C7H13NO2	144.1	98.09	143.095	[M+H]+	2	2521-84-8	-	300984
Hmcp000405	Dihydroisopelletierine	Alkaloids	Piperidine alkaloids	C8H17NO	144.14	84.08	143.131	[M+H]+	1	-	-	6.14044e+07
MWS4414	trans-2-Butene-1,4-dicarboxylic Acid	Organic acids	Organic acids	C6H8O4	145.05	57.03	144.042	[M+H]+	3	4436-74-2	-	55351.4
Wbmp002283	Α-hydroxyquinoline	Alkaloids	Alkaloids	C9H7NO	146.06	118.06	145.053	[M+H]+	3	-	-	83662.5
Lmqp000427	N-Methyl-Trans-4-Hydroxy-L-Proline	Amino acids and derivatives	Amino acids and derivatives	C6H11NO3	146.08	82.07	145.074	[M+H]+	3	4252-82-8	-	30843.1
mws0567	4-Guanidinobutyric acid	Organic acids	Organic acids	C5H11N3O2	146.09	87.04	145.085	[M+H]+	3	463-00-3	C01035	318780
mws0017	Spermidine	Alkaloids	Alkaloids	C7H19N3	146.17	72.08	145.158	[M+H]+	3	124-20-9	C00315	22895.3
Safp003571	5-Formylbenzofuran	Others	Others	C9H6O2	147.04	91.05	146.037	[M+H]+	1	10035-16-2	-	1.85331e+06
MWSmce190	4-Hydroxy-L-Isoleucine	Amino acids and derivatives	Amino acids and derivatives	C6H13NO3	148.09	74.02	147.089	[M+H]+	3	781658-23-9	-	10162.9
MWSmce557	2-Acetyl-3-ethylpyrazine	Alkaloids	Alkaloids	C8H10N2O	151.09	109.08	150.079	[M+H]+	3	32974-92-8	-	20697.3
pme1109	Guanine	Nucleotides and derivatives	Nucleotides and derivatives	C5H5N5O	152.06	135.03	151.049	[M+H]+	2	73-40-5	C00242	121929
Sasp000823	Oxypurinol	Nucleotides and derivatives	Nucleotides and derivatives	C5H4N4O2	153.04	110.03	152.033	[M+H]+	2	2465-59-0	C07599	282764
MWSmce040	Isovanillin	Others	Aldehyde compounds	C8H8O3	153.05	65.04	152.047	[M+H]+	1	621-59-0	-	972626
MWS1962	cis-Citral	Terpenoids	Monoterpenoids	C10H16O	153.13	83.05	152.12	[M+H]+	3	5392-40-5	C09847	35368.4
mws0596	3-Hydroxyanthranilic acid	Alkaloids	Alkaloids	C7H7NO3	154.05	136.04	153.043	[M+H]+	2	548-93-6	C00632	102738
Hmlp000935	Vanillylamine	Alkaloids	Alkaloids	C8H11NO2	154.09	137.06	153.079	[M+H]+	3	1196-92-5	C16666	6868.35
MWSslk102	6-Chloropurine	Nucleotides and derivatives	Nucleotides and derivatives	C5H3ClN4	155.01	119.04	154.005	[M+H]+	2	87-42-3	-	189701
mws0254	L-Histidine	Amino acids and derivatives	Amino acids and derivatives	C6H9N3O2	156.08	110.07	155.07	[M+H]+	1	71-00-1	C00135	76898.2
MWSslk051	Scopine	Alkaloids	Tropan alkaloids	C8H13NO2	156.102	84.0808	155.095	[M+H]+	3	498-45-3	-	6530.4
Zbzp000519	Retronecine	Alkaloids	Pyrrole alkaloids	C8H13NO2	156.1	110.07	155.095	[M+H]+	2	480-85-3	C06177	26943.5
MWSmce240	Triacetonamine	Alkaloids	Piperidine alkaloids	C9H17NO	156.13	58.06	155.131	[M+H]+	3	826-36-8	-	86354.7
MWStz051	Methylisopelletierine	Alkaloids	Piperidine alkaloids	C9H17NO	156.138	58.0698	155.131	[M+H]+	3	18747-42-7	C06184	12700.1
pme2867	3-Methylcrotonyl-L-glycine	Amino acids and derivatives	Amino acids and derivatives	C7H11NO3	158.08	83.05	157.074	[M+H]+	3	33008-07-0	C20828	10009
Zmbp000490	Valerine	Alkaloids	Alkaloids	C8H15NO2	158.12	112.08	157.11	[M+H]+	3	-	-	29912.5
Zmsp000758	1-(Hydroxymethyl)hexahydro-1h-pyrrolizin-2-ol	Alkaloids	Pyrrole alkaloids	C8H15NO2	158.12	70.07	158.117	[M+H]+	2	-	-	65435.5
Smbp002161	8-ethylnorlobelol	Alkaloids	Piperidine alkaloids	C9H19NO	158.15	84.08	157.147	[M+H]+	3	-	-	818812
Zmdp000917	δ-Guanidinovaleric acid	Organic acids	Organic acids	C6H13N3O2	160.11	114.04	159.101	[M+H]+	3	462-93-1	-	41192.3
Lmqp003022	2,3-Dihydro-1,4-naphthoquinone	Quinones	Quinones	C10H8O2	161.06	133.07	160.052	[M+H]+	1	21545-31-3	-	68167.2
mws0005	Tryptamine	Alkaloids	Plumerane	C10H12N2	161.11	144.08	160.1	[M+H]+	3	61-54-1	C00398	13028
Zmdp002020	S-1-Propenyl-L-cysteine	Amino acids and derivatives	Amino acids and derivatives	C6H11NO2S	162.06	73.01	161.051	[M+H]+	3	52438-09-2	-	13789.5
MWS201054	O-Acetyl-L-homoserine	Amino acids and derivatives	Amino acids and derivatives	C6H11NO4	162.08	56.05	161.069	[M+H]+	2	250736-84-6	C01077	97435
MWSHY0141	7-Hydroxy-4-chromone	Others	Chromone	C9H6O3	163.04	107.05	162.032	[M+H]+	3	59887-89-7	-	42376.6
zjgp122320	6-hydroxycoumarin	Lignans and Coumarins	Coumarins	C9H6O3	163.04	89.04	162.032	[M+H]+	3	6093-68-1	-	60399.2
WaTKp05525	4a-Methyl-4a,5,8,8a-tetrahydro-2(1H)-naphthalenone	Others	Ketone compounds	C11H14O	163.11	79.05	162.105	[M+H]+	2	17429-21-9	-	172536
pme1439	p-Coumaric acid	Phenolic acids	Phenolic acids	C9H8O3	165.05	119.05	164.047	[M+H]+	1	501-98-4	C00811	543928
pme0021	L-Phenylalanine	Amino acids and derivatives	Amino acids and derivatives	C9H11NO2	166.09	120.08	165.079	[M+H]+	1	63-91-2	C00079	5.68853e+06
Lmdp003146	Rhododendrol	Others	Alcohol compounds	C10H14O2	167.11	93.07	166.099	[M+H]+	2	501-96-2	C17690	63180.1
NK10253223	2-Amino-3-methoxybenzoic acid	Phenolic acids	Phenolic acids	C8H9NO3	168.06	94.06	167.058	[M+H]+	3	3177-80-8	C05831	49275.3
pmp001073	Synephrine; 4-[1-Hydroxy-2-(methylamino)ethyl]phenol	Alkaloids	Alkaloids	C9H13NO2	168.1	150.09	167.095	[M+H]+	3	94-07-5	C04548	84703.6
Hmbp001276	Gallacetophenone	Others	Ketone compounds	C8H8O4	169.05	65.03	168.042	[M+H]+	1	528-21-2	-	60248.1
MWSslk066	3-Hydroxy-4-methoxybenzoic acid; Isovanillic Acid	Phenolic acids	Phenolic acids	C8H8O4	169.05	65.04	168.042	[M+H]+	2	645-08-9	-	172773
MWSmce208	Norharmane; Beta-Carboline	Alkaloids	Plumerane	C11H8N2	169.07	115.05	168.069	[M+H]+	3	244-63-3	-	20436
pme1383	Pyridoxine	Others	Vitamin	C8H11NO3	170.08	134.06	169.074	[M+H]+	2	65-23-6	C00314	90589.4
Xmbp001692	2,4,6-Trihydroxybenzoic acid	Phenolic acids	Phenolic acids	C7H6O5	171.03	81.03	170.022	[M+H]+	1	83-30-7	-	2.5617e+06
MWS1936	2-Methyl-5-nitroimidazole-1-ethanol	Alkaloids	Alkaloids	C6H9N3O3	172.07	128.05	171.064	[M+H]+	3	443-48-1	C07203	15767.3
MWSslk038	6-Acetamidohexanoic acid	Organic acids	Organic acids	C8H15NO3	174.11	114.09	173.105	[M+H]+	3	57-08-9	-	104826
MWS20987	N5-(1-Iminoethyl)-L-ornithine	Amino acids and derivatives	Amino acids and derivatives	C7H15N3O2	174.12	70.07	173.116	[M+H]+	3	36889-13-1	-	48880.2
mws1401	L-Theanine	Amino acids and derivatives	Amino acids and derivatives	C7H14N2O3	175.11	84.04	174.1	[M+H]+	3	3081-61-6	C01047	74642.9
mws0260	L-Arginine	Amino acids and derivatives	Amino acids and derivatives	C6H14N4O2	175.12	116.07	174.112	[M+H]+	1	74-79-3	C00062	142959
mws0620	N-Methyltryptamine	Alkaloids	Plumerane	C11H14N2	175.12	144.08	174.116	[M+H]+	3	61-49-4	C06213	9457.49
pme0008	L-Citrulline	Amino acids and derivatives	Amino acids and derivatives	C6H13N3O3	176.1	113.07	175.096	[M+H]+	3	372-75-8	C00327	20364.3
Lhfp112915	Dihydrojuglone	Quinones	Quinones	C10H8O3	177.05	131.05	176.047	[M+H]+	3	-	-	11862.6
Wagp002530	2-Methoxy-1-benzofuran-5-carbaldehyde	Others	Aldehyde compounds	C10H8O3	177.06	117.03	176.047	[M+H]+	2	-	-	49585.9
mws1500	Ethyl cinnamate	Phenolic acids	Phenolic acids	C11H12O2	177.09	131.05	176.084	[M+H]+	3	103-36-6	C06359	28419.7
pmb0774	N-Hydroxytryptamine*	Alkaloids	Plumerane	C10H12N2O	177.1	160.08	176.095	[M+H]+	2	-	C17203	17462.9
Zmdp000441	3-(Allylsulphinyl)-L-alanine; Alliin	Amino acids and derivatives	Amino acids and derivatives	C6H11NO3S	178.05	88.04	177.046	[M+H]+	3	17795-26-5	C08265	309967
pme2836	5-Hydroxytryptophol	Alkaloids	Plumerane	C10H11NO2	178.09	160.08	177.079	[M+H]+	3	154-02-9	-	36166.7
mws0009	Coniferaldehyde*	Others	Aldehyde compounds	C10H10O3	179.07	91.06	178.063	[M+H]+	1	20649-42-7	C02666	117584
Wayp003244	3-Succinoylpyridine	Alkaloids	Pyridine alkaloids	C9H9NO3	180.06	134.06	179.058	[M+H]+	3	4192-31-8	C19569	23744.3
MWSmce001	5-Acetylsalicylic acid	Phenolic acids	Phenolic acids	C9H8O4	181.05	107.05	180.042	[M+H]+	2	13110-96-8	-	33058.2
Safp001974	3-(4-Hydroxy-3-methoxyphenyl)propanal	Phenolic acids	Phenolic acids	C10H12O3	181.09	137.06	180.079	[M+H]+	2	80638-48-8	-	47275.9
MWStz588	Dihydroactinidiolide*	Others	Lactones	C11H16O2	181.12	135.12	180.115	[M+H]+	1	17092-92-1	-	132197
Wasdp05532	5-hydroxy-4a-methyl-4,4a,5,6,7,8-hexahydronaphthalen-2(3h)-one	Terpenoids	Monoterpenoids	C11H16O2	181.12	107.09	180.115	[M+H]+	3	4242-00-6	-	185704
mws0250	L-Tyrosine*	Amino acids and derivatives	Amino acids and derivatives	C9H11NO3	182.08	136.08	181.074	[M+H]+	1	60-18-4	C00082	357815
MWS04559g	3-Hydroxy-L-phenylalanine*	Amino acids and derivatives	Amino acids and derivatives	C9H11NO3	182.08	136.08	181.074	[M+H]+	1	587-33-7	C20807	326063
Lasp003640	2,4-Dihydroxy-6-methoxyacetophenone	Others	Ketone compounds	C9H10O4	183.06	77.04	182.058	[M+H]+	1	3602-54-8	-	445533
MWSmce229	3,4-Dimethoxybenzoic acid; Veratric acid	Phenolic acids	Phenolic acids	C9H10O4	183.06	165.05	182.058	[M+H]+	3	93-07-2	-	36636.2
MWSHY0042	Syringaldehyde; 4-Hydroxy-3,5-Dimethoxybenzaldehyde	Others	Aldehyde compounds	C9H10O4	183.07	140.05	182.058	[M+H]+	1	134-96-3	-	166394
pme2596	4-Pyridoxic acid	Others	Vitamin	C8H9NO4	184.06	148.04	183.053	[M+H]+	3	82-82-6	C00847	32474.9
MWStz389	Cyclo(Ser-Pro)	Amino acids and derivatives	Amino acids and derivatives	C8H12N2O3	185.092	70.0662	184.085	[M+H]+	3	1355217-25-2	-	15572.3
Lmcp003764	Ecgonine	Alkaloids	Alkaloids	C9H15NO3	186.11	70.07	185.105	[M+H]+	2	481-37-8	-	21386.4
Lcsp000520	Alanylproline	Amino acids and derivatives	Amino acids and derivatives	C8H14N2O3	187.11	70.07	186.1	[M+H]+	3	13485-59-1	-	26055.7
Hmmp001310	3-Indoleacrylic acid*	Alkaloids	Plumerane	C11H9NO2	188.071	118.065	187.063	[M+H]+	1	1204-06-4	C21283	753191
Zkep0460	N8-Acetylspermidine	Amino acids and derivatives	Amino acids and derivatives	C9H21N3O	188.18	114.09	187.168	[M+H]+	2	13431-24-8	C01029	92796.8
Wasdp04684	Methyl 5-phenyl-4-pentynoate	Others	Others	C12H12O2	189.09	129.07	188.084	[M+H]+	1	-	-	70312.8
YC512114	Acetylmyosmine	Alkaloids	Pyridine alkaloids	C11H12N2O	189.102	144.08	188.095	[M+H]+	3	-	-	21700.3
Zbkp000480	N2-Acetyl-L-lysine	Amino acids and derivatives	Amino acids and derivatives	C8H16N2O3	189.12	84.08	188.116	[M+H]+	2	1946-82-3	C12989	318243
mws0736	N-Glycyl-L-leucine	Amino acids and derivatives	Amino acids and derivatives	C8H16N2O3	189.12	86.1	188.116	[M+H]+	3	869-19-2	C02155	87367.9
Zmjp000182	N-Monomethyl-L-arginine*	Amino acids and derivatives	Amino acids and derivatives	C7H16N4O2	189.13	70.07	188.127	[M+H]+	1	17035-90-4	C03884	46422
Zmdp000292	Arginine methyl ester*	Amino acids and derivatives	Amino acids and derivatives	C7H16N4O2	189.14	70.07	188.127	[M+H]+	1	-	-	50076.5
Lcsp000659	Rubusine	Alkaloids	Alkaloids	C10H7NO3	190.05	128.05	189.043	[M+H]+	3	-	-	15892.9
pme2244	3-Indolepropionic acid	Alkaloids	Plumerane	C11H11NO2	190.09	118.07	189.079	[M+H]+	3	830-96-6	C22236	11724.5
MWSmce241	Castanospermine	Alkaloids	Alkaloids	C8H15NO4	190.104	172.094	189.1	[M+H]+	3	79831-76-8	C02256	28160.8
MWSmce301	Coumarin-3-carboxylic Acid	Lignans and Coumarins	Coumarins	C10H6O4	191.03	173.02	190.027	[M+H]+	3	531-81-7	-	15206.5
pme0278	L-Diaminopimelic acid	Amino acids and derivatives	Amino acids and derivatives	C7H14N2O4	191.1	128.07	190.095	[M+H]+	3	583-93-7	C00666	7927.71
pmp001232	Neoligustilide	Others	Lactones	C12H14O2	191.11	135.08	190.099	[M+H]+	2	-	-	15955.6
Lcsp001671	2-oxindole-3-acetic acid	Alkaloids	Plumerane	C10H9NO3	192.06	146.06	191.058	[M+H]+	3	2971-31-5	C22202	22713.5
MWSmce159	6,7-Dihydroxy-4-methylcoumarin	Lignans and Coumarins	Coumarins	C10H8O4	193.05	147.04	192.042	[M+H]+	3	529-84-0	-	26576.5
Lhhp120823	Eugenyl formate	Others	Others	C11H12O3	193.08	105.07	192.079	[M+H]+	1	-	-	287248
Lasp003143	1,4-Benzodioxin-6-propanol	Lignans and Coumarins	Lignans	C11H12O3	193.09	105.07	192.078	[M+H]+	1	-	-	241747
Wcgp003276	5-(2-hydroxypropyl)-3H-2-benzofuran-1-one	Others	Others	C11H12O3	193.09	133.06	192.079	[M+H]+	3	-	-	89156.3
Wcgp004153	(1R,2R)-2-hydroxy-1-methyl-2,3-dihydro-1H-indene-5-carboxylic acid	Others	Others	C11H12O3	193.09	105.07	192.079	[M+H]+	3	-	-	67687.1
MWSslk144	p-Coumaric acid ethyl ester	Phenolic acids	Phenolic acids	C11H12O3	193.09	147.04	192.079	[M+H]+	2	7362-39-2	-	313687
MWS0722	Cotinine N-Oxide	Alkaloids	Pyridine alkaloids	C10H12N2O2	193.097	70.9567	192.09	[M+H]+	3	36508-80-2	-	21638.4
Yamp002097	1-[2-(Furan-2-yl)-2-oxoethyl]pyrrolidin-2-One	Alkaloids	Alkaloids	C10H11NO3	194.08	136.07	193.074	[M+H]+	3	-	-	93054.5
Waptp03409	6-Hydroxy-7-Methoxychromanon*	Lignans and Coumarins	Coumarins	C10H10O4	195.06	117.03	194.057	[M+H]+	1	-	-	368626
MWSmce632	Vanillin acetate	Others	Aldehyde compounds	C10H10O4	195.06	93.03	194.058	[M+H]+	3	881-68-5	-	145651
Lmjp101403	3ξ-(1ξ-Hydroxyethyl)-7-hydroxy-1-isobenzofuranone	Others	Others	C10H10O4	195.07	117.03	194.058	[M+H]+	3	-	-	128403
MWStz331	Cyclo(Pro-Pro)	Amino acids and derivatives	Amino acids and derivatives	C10H14N2O2	195.113	70.0647	194.106	[M+H]+	3	1756239	-	30980
Lcfp121226	Tetraethyleneglycol	Others	Alcohol compounds	C8H18O5	195.12	89.06	194.115	[M+H]+	1	112-60-7	-	29290.7
Wasdp07799	5-hydroxy-1,4a-dimethyl-3,4,5,6,7,8-hexahydronaphthalen-2-one	Terpenoids	Monoterpenoids	C12H18O2	195.14	81.07	194.131	[M+H]+	3	-	-	698964
MWSHC20102	3-Hydroxy-1-(4-Hydroxy-3-Methoxyphenyl)Propan-1-One	Others	Ketone compounds	C10H12O4	197.08	151.04	196.074	[M+H]+	1	2196-18-1	-	681923
MWSslk006	Ethyl Vanillate	Phenolic acids	Phenolic acids	C10H12O4	197.08	65.04	196.074	[M+H]+	3	617-05-0	-	25758.6
Lmlp002205	Isololiolide	Terpenoids	Monoterpenoids	C11H16O3	197.12	161.1	196.11	[M+H]+	3	38274-00-9	-	64793.3
HX1340	epiloliolide	Others	Others	C11H16O3	197.12	133.1	196.11	[M+H]+	3	-	-	203434
Lmrj002698	Cyclo(Pro-Val)	Amino acids and derivatives	Amino acids and derivatives	C10H16N2O2	197.13	72.08	196.121	[M+H]+	3	5654-87-5	-	31534.7
pme3827	3,4-Dihydroxy-L-phenylalanine (L-Dopa)	Amino acids and derivatives	Amino acids and derivatives	C9H11NO4	198.08	152.07	197.069	[M+H]+	3	59-92-7	C00355	53276.7
Lmgp001948	N-Hydroxytyrosine	Amino acids and derivatives	Amino acids and derivatives	C9H11NO4	198.08	142.95	197.069	[M+H]+	3	63577-99-1	C03004	5358.54
Lmxp000429	Hercynine	Alkaloids	Alkaloids	C9H15N3O2	198.12	95.06	197.116	[M+H]+	3	534-30-5	-	23654.4
MWSmce113	Guaifenesin	Others	Saccharides	C10H14O4	199.09	122.03	198.089	[M+H]+	3	93-14-1	-	72082.3
MWSmce068	Dictamine	Alkaloids	Quinoline alkaloids	C12H9NO2	200.07	185.05	199.063	[M+H]+	1	484-29-7	C10660	88920.5
Wbjp001317	vasicinone	Alkaloids	Alkaloids	C11H10N2O2	203.08	130.07	202.074	[M+H]+	3	486-64-6	C10744	6018.31
mws5037	L-Alanyl-L-leucine	Amino acids and derivatives	Amino acids and derivatives	C9H18N2O3	203.14	86.1	202.132	[M+H]+	3	3303-34-2	-	106833
MWS5164	N,N'-Dimethylarginine;SDMA*	Amino acids and derivatives	Amino acids and derivatives	C8H18N4O2	203.15	70.07	202.143	[M+H]+	1	30344-00-4	-	16157.5
Zbqp001029	3-(triazan-2-yl)propyl L-prolinate	Amino acids and derivatives	Amino acids and derivatives	C8H18N4O2	203.15	70.0652	202.143	[M+H]+	3	-	-	18586
MWS201444	Gln-Gly	Amino acids and derivatives	Amino acids and derivatives	C7H13N3O4	204.1	84.04	203.091	[M+H]+	3	2650-65-9	-	3.77037e+06
Zbqp000949	5-methyl 1-propyl L-glutamate	Amino acids and derivatives	Amino acids and derivatives	C9H17NO4	204.12	85.03	203.116	[M+H]+	3	-	-	103526
MWS201419	Lys-Gly	Amino acids and derivatives	Amino acids and derivatives	C8H17N3O3	204.13	84.08	203.127	[M+H]+	3	7563-03-3	-	3.9765e+06
Zmmp002661	(3-hydroxybutyl)-L-leucine	Amino acids and derivatives	Amino acids and derivatives	C10H21NO3	204.16	140.14	203.152	[M+H]+	3	-	-	44868
MWSmce056	DL-Tryptophan*	Amino acids and derivatives	Amino acids and derivatives	C11H12N2O2	205.09	146.06	204.09	[M+H]+	1	54-12-6	C00806	408432
Wcdp002433	L-Tryptophan*	Amino acids and derivatives	Amino acids and derivatives	C11H12N2O2	205.1	146.06	204.09	[M+H]+	1	73-22-3	C00078	356320
Ladp002110	4-hydroxy-2-oxo-1,2-dihydroquinoline-3-carboxylic acid	Alkaloids	Quinoline alkaloids	C10H7NO4	206.04	160.04	205.037	[M+H]+	3	73776-24-6	-	641459
Cmqp003383	Gentianamine	Alkaloids	Pyridine alkaloids	C11H11NO3	206.08	146.06	205.074	[M+H]+	3	22952-54-1	C09961	13001.3
MWS20966	S-methyl-L-thiocitrulline	Amino acids and derivatives	Amino acids and derivatives	C7H15N3O2S	206.1	116.07	205.089	[M+H]+	2	209589-59-3	-	56263.1
Lchp000221	(Z)-3-Ethylidene-7-hydroxy-6-methoxyphthalide	Others	Lactones	C11H10O4	207.06	91.05	206.058	[M+H]+	3	-	-	30800.6
pma6599	6-Hydroxymethylherniarin	Lignans and Coumarins	Coumarins	C11H10O4	207.065	85.0284	206.058	[M+H]+	3	117597-79-2	-	535865
Wcfp003695	Oleracone B	Others	Others	C13H18O2	207.14	95.08	206.131	[M+H]+	3	-	-	9.95139e+06
MWSslk120	N-Acetyl-DL-phenylalanine	Amino acids and derivatives	Amino acids and derivatives	C11H13NO3	208.1	120.08	207.089	[M+H]+	3	2901-75-9	-	37345
mws1014	Fraxetin (7,8-Dihydroxy-6-methoxycoumarin)	Lignans and Coumarins	Coumarins	C10H8O5	209.04	149.02	208.037	[M+H]+	2	574-84-5	C09265	245218
Yalp002471	6-Methoxymellein	Lignans and Coumarins	Coumarins	C11H12O4	209.08	165.06	208.074	[M+H]+	3	13410-15-6	C02381	8825.1
Lmtp004382	Sinapinaldehyde	Others	Aldehyde compounds	C11H12O4	209.08	149.06	208.074	[M+H]+	1	4206-58-0	C05610	179497
mws1212	Ferulic acid methyl ester	Phenolic acids	Phenolic acids	C11H12O4	209.08	177.05	208.074	[M+H]+	3	2309-07-1	-	214904
Hmcp003783	1-Acetyl-β-carboline	Alkaloids	Plumerane	C13H10N2O	211.09	193.07	210.079	[M+H]+	2	-	-	105671
Lmhp002764	Cyclo(Pro-Leu)*	Amino acids and derivatives	Amino acids and derivatives	C11H18N2O2	211.13	70.07	210.137	[M+H]+	3	5654-86-4	-	166382
MWStz261	Cyclo(D-Leu-L-Pro)*	Amino acids and derivatives	Amino acids and derivatives	C11H18N2O2	211.14	70.07	210.137	[M+H]+	3	36238-67-2	-	119923
Hmlp008487	Blumenol C	Terpenoids	Monoterpenoids	C13H22O2	211.17	81.07	210.162	[M+H]+	3	36151-02-7	-	127290
pme0109	Methyldopa	Amino acids and derivatives	Amino acids and derivatives	C10H13NO4	212.09	166.09	211.084	[M+H]+	3	555-30-6	C07194	23371.6
Yhjp000315	C-Veratroylglycol	Phenolic acids	Phenolic acids	C10H12O5	213.07	114.89	212.069	[M+H]+	2	168293-10-5	-	28517.7
Hmcp001824	Ailanindole	Alkaloids	Plumerane	C12H8N2O2	213.07	167.06	212.059	[M+H]+	2	159903-51-2	-	537984
pme3437	Eudesmic acid (3,4,5-trimethoxybenzoic acid)	Phenolic acids	Phenolic acids	C10H12O5	213.08	154.06	212.069	[M+H]+	3	118-41-2	-	12863.1
Lcsp000522	Prolylproline	Amino acids and derivatives	Amino acids and derivatives	C10H16N2O3	213.12	70.07	212.116	[M+H]+	3	20488-28-2	-	20809.2
pmb0128	δ-Tridecalactone	Others	Lactones	C13H24O2	213.18	81.07	212.178	[M+H]+	3	7370-92-5	-	17878.1
Wbkp006131	Bruceolline E	Alkaloids	Alkaloids	C13H11NO2	214.09	158.1	213.079	[M+H]+	3	-	-	42678.6
Walp004752	2-Aminododecane-1,4-diol*	Lipids	Sphingolipids	C12H27NO2	218.212	88.0758	217.204	[M+H]+	1	-	-	368547
Wagp005832	7-Methoxy-coumarin-8-yl-acetaldehyde	Lignans and Coumarins	Coumarins	C12H10O4	219.065	161.065	218.058	[M+H]+	3	55136-75-9	-	69985.5
Lmcp003522	Baldrinal	Terpenoids	Monoterpenoids	C12H10O4	219.065	173.06	218.058	[M+H]+	3	18234-46-3	C16811	57740.1
Wcfp003211	1,1'-(6-hydroxy-2,3-dihydro-1H-indene-2,5-diyl)bis(ethan-1-one)	Terpenoids	Sesquiterpenoids	C13H14O3	219.1	189.09	218.094	[M+H]+	3	-	-	192644
Wahp002483	N-Cis-Cinnamoylputrescine	Alkaloids	Phenolamine	C13H18N2O	219.15	131.05	218.143	[M+H]+	3	-	-	8647.5
Lahp003147	N,N-cinnamoylbutanediamine*	Alkaloids	Phenolamine	C13H18N2O	219.15	131.05	218.142	[M+H]+	2	-	-	136887
pmb0426	N,N-Dimethyl-5-methoxytryptamine	Alkaloids	Plumerane	C13H18N2O	219.15	174.09	218.142	[M+H]+	3	1019-45-0	C08309	203633
Lhfp110832	Furanoeremophilane	Terpenoids	Sesquiterpenoids	C15H22O	219.18	203.14	218.167	[M+H]+	3	6750-13-6	-	98426.9
mws1337	D-Pantothenic Acid	Others	Vitamin	C9H17NO5	220.12	90.05	219.111	[M+H]+	1	79-83-4	C00864	1.13497e+06
MWSprf117	5-Hydroxy-DL-tryptophan(5-HTP)	Amino acids and derivatives	Amino acids and derivatives	C11H12N2O3	221.09	130.06	220.085	[M+H]+	1	56-69-9	C01017	12766.8
Qmyp101308	Anhydro-β-rotunol	Terpenoids	Sesquiterpenoids	C15H24O	221.19	95.08	220.183	[M+H]+	3	-	-	44683.3
Wdzp006786	alismol	Terpenoids	Sesquiterpenoids	C15H24O	221.19	107.09	220.183	[M+H]+	3	87827-55-2	-	203595
MWSslk194	7-Hydroxy-4-methyl-8-nitrocoumarin	Lignans and Coumarins	Coumarins	C10H7NO5	222.04	148.05	221.032	[M+H]+	3	19037-69-5	-	23993.5
Hmyp002656	Methyl dioxindole-3-acetate	Alkaloids	Plumerane	C11H11NO4	222.08	130.06	221.069	[M+H]+	3	57061-18-4	-	25327.4
mws1639	Isofraxidin	Lignans and Coumarins	Coumarins	C11H10O5	223.06	190.03	222.053	[M+H]+	3	486-21-5	C17480	10312.1
Safp013233	Acetamiprid	Alkaloids	Alkaloids	C10H11ClN4	223.08	126.01	222.067	[M+H]+	3	135410-20-7	C18507	1.69613e+06
mws5042	L-Glycyl-L-phenylalanine*	Amino acids and derivatives	Amino acids and derivatives	C11H14N2O3	223.11	120.09	222.1	[M+H]+	3	721-66-4	-	63515
MWSHC2042	(2E)-3-(1-Hydroxy-2,6,6-trimethyl-4-oxo-2-cyclohexen-1-yl)-2-propenoic acid	Terpenoids	Sesquiterpenoids	C12H16O4	225.11	123.04	224.105	[M+H]+	3	26690-86-8	-	167824
Lacp003427	Grasshopper ketone	Terpenoids	Monoterpenoids	C13H20O3	225.15	123.12	224.141	[M+H]+	3	-	-	44608.4
Lmmp003517	Solatuberenol A	Others	Others	C13H20O3	225.15	95.08	224.141	[M+H]+	3	-	-	35144.7
Lssp210412	Cuscohygrine	Alkaloids	Pyrrole alkaloids	C13H24N2O	225.2	100.11	224.189	[M+H]+	1	454-14-8	C06521	173481
Cmsp002787	3,4'-Dihydroxy-3',5'-dimethoxypropiophenone	Others	Ketone compounds	C11H14O5	227.09	181.05	226.084	[M+H]+	1	136196-47-9	-	825759
HJAP051	3-(3,4,5-Trimethoxyphenyl)propan-1-ol	Others	Alcohol compounds	C12H18O4	227.13	181.09	226.12	[M+H]+	3	-	-	19406.4
Lsmp010418	Corchoionol A	Terpenoids	Monoterpenoids	C13H22O3	227.16	131.08	226.157	[M+H]+	3	189351-22-2	-	46450.1
Wacyp08016	2,5,8-trimethyldeca-2,4,7-triene-1,10-diol	Terpenoids	Monoterpenoids	C13H22O2	228.2	95.09	210.162	[M+NH4]+	3	-	-	504512
MWSmce325	Urolithin A	Lignans and Coumarins	Coumarins	C13H8O4	229.05	157.06	228.042	[M+H]+	3	1143-70-0	C22595	15817.3
Walbp05751	12-Hydroxy-4,4-bisnor-4,8,11,13-podocarpatetraen-3-one	Others	Others	C15H16O2	229.12	187.11	228.115	[M+H]+	3	-	-	139388
MW0107840	Leucylproline	Amino acids and derivatives	Amino acids and derivatives	C11H20N2O3	229.15	142.09	228.147	[M+H]+	3	6403-35-6	-	854429
Lcsp001861	Leu-Pro	Amino acids and derivatives	Amino acids and derivatives	C11H20N2O3	229.15	116.07	228.147	[M+H]+	1	-	-	242568
WaYp007548	2-Aminotetradecan-1-ol*	Lipids	Sphingolipids	C14H31NO	230.25	62.06	229.241	[M+H]+	1	-	-	20623
MWS201415	Pro-Asp	Amino acids and derivatives	Amino acids and derivatives	C9H14N2O5	231.1	70.07	230.09	[M+H]+	3	85227-98-1	-	45949
Qmjp080901	Atractylenolide I	Terpenoids	Sesquiterpenoids	C15H18O2	231.14	170.11	230.131	[M+H]+	3	73069-13-3	C17885	43317.4
Lmcp007750	Furanodienone*	Terpenoids	Sesquiterpenoids	C15H18O2	231.14	185.13	230.131	[M+H]+	3	24268-41-5	C16960	26383.6
MWS201406	Gly-Arg	Amino acids and derivatives	Amino acids and derivatives	C8H17N5O3	232.14	158.09	231.133	[M+H]+	3	18635-55-7	-	21424.8
Lcfp121114	N-Cyclohexyl-1,3-benzothiazol-2-amine	Alkaloids	Alkaloids	C13H16N2S	233.11	151.03	232.103	[M+H]+	1	28291-75-0	-	255154
MW0150489	Gly-Thr-Gly	Amino acids and derivatives	Amino acids and derivatives	C8H15N3O5	234.11	172.07	233.101	[M+H]+	3	85774-49-8	-	1.03352e+06
MWS5209	N-Methyl-α-aminoisobutyric acid	Amino acids and derivatives	Amino acids and derivatives	C5H11NO2	235.16	118.09	117.079	[2M+H]+	3	2566-34-9	-	3694.31
Qatp005980	Watsonol A	Terpenoids	Sesquiterpenoids	C15H22O2	235.17	159.12	234.162	[M+H]+	3	90548-06-4	-	9442.67
Zjyp102908	Ligucyperonol	Terpenoids	Sesquiterpenoids	C15H22O2	235.17	105.07	234.162	[M+H]+	3	105108-20-1	-	15996.2
Qmjp081305	Shizukafuranol	Terpenoids	Sesquiterpenoids	C15H22O2	235.17	189.16	234.162	[M+H]+	3	90332-93-7	-	13178.5
Latp010375	Dihydroisoalantolactone	Terpenoids	Sesquiterpenoids	C15H22O2	235.169	133.101	234.161	[M+H]+	3	1856-58-2	-	13060.6
Sasp003107	Lidocain	Alkaloids	Alkaloids	C14H22N2O	235.18	86.1	234.173	[M+H]+	3	137-58-6	C07073	3.11758e+06
MWSmce061	Dimethylfraxetin; 6,7,8-Trimethoxycoumarin*	Lignans and Coumarins	Coumarins	C12H12O5	237.07	176.05	236.069	[M+H]+	1	6035-49-0	-	41295.8
mws4176	L-Alanyl-L-Phenylalanine	Amino acids and derivatives	Amino acids and derivatives	C12H16N2O3	237.12	120.09	236.116	[M+H]+	3	3061-90-3	-	142047
MWSCX010	Humula-3(12),7(13),9(E)-triene-2,6-diol	Terpenoids	Sesquiterpenoids	C15H24O2	237.18	107.08	236.178	[M+H]+	3	-	-	10815.1
MWS20645	Gly-Tyr*	Amino acids and derivatives	Amino acids and derivatives	C11H14N2O4	239.103	136.076	238.095	[M+H]+	1	658-79-7	-	64590.9
Lcfp121227	Pentaethyleneglycol	Others	Alcohol compounds	C10H22O6	239.15	89.06	238.142	[M+H]+	2	4792-15-8	-	40777.6
Lskp211292	selin-4(15)-en-3β,11-diol	Terpenoids	Sesquiterpenoids	C15H26O2	239.2	81.07	238.193	[M+H]+	3	-	-	25393.8
MWSHC2083	1,6-Dihydroxy-4(14)-eudesmene	Terpenoids	Sesquiterpenoids	C15H26O2	239.2	105.07	238.193	[M+H]+	3	70389-88-7	-	26351
mws0221	L-Cystine	Amino acids and derivatives	Amino acids and derivatives	C6H12N2O4S2	241.03	151.98	240.024	[M+H]+	3	56-89-3	C00491	7735.55
Zblp006626	5-Hydroxyflavanone	Flavonoids	Flavanones	C15H12O3	241.086	137.02	240.078	[M+H]+	3	-	-	3746.39
Zkep143812	6-Deoxy-6-sulfoglucono-1,5-lactone	Others	Lactones	C6H10O8S	243.02	225.01	242.01	[M+H]+	1	-	C21064	469078
Lafp002342	2,3-Dihydroxy-1-(4-hydroxy-3,5-dimethoxyphenyl)propan-1-one	Others	Ketone compounds	C11H14O6	243.09	140.05	242.078	[M+H]+	1	33900-74-2	-	83037.9
pme0264	Thymidine	Nucleotides and derivatives	Nucleotides and derivatives	C10H14N2O5	243.1	127.05	242.09	[M+H]+	3	50-89-5	C00214	16731.3
ML10180524	Cytarabine	Nucleotides and derivatives	Nucleotides and derivatives	C9H13N3O5	244.09	112.05	243.085	[M+H]+	2	147-94-4	C02961	181702
pme2266	Biotin	Others	Vitamin	C10H16N2O3S	245.1	227.08	244.088	[M+H]+	1	58-85-5	C00120	11894.3
MW0107797	Leu-Ile	Amino acids and derivatives	Amino acids and derivatives	C12H24N2O3	245.18	86.1	244.179	[M+H]+	3	36077-41-5 | 91605-03-7	-	388064
Lmhp002031	L-Leucyl-L-Leucine	Amino acids and derivatives	Amino acids and derivatives	C12H24N2O3	245.19	86.1	244.179	[M+H]+	1	3303-31-9	-	719163
Lcsp000959	Gly-Val-Ala	Amino acids and derivatives	Amino acids and derivatives	C10H19N3O4	246.14	72.08	245.138	[M+H]+	3	-	-	15375.7
Wcdp005264	Tetradecasphinganine	Others	Others	C14H31NO2	246.24	88.08	245.236	[M+H]+	1	-	-	282507
Wbtp003318	3,4,5,3'-tetrahydroxybenzophenone	Flavonoids	Other Flavonoids	C13H10O5	247.06	153.02	246.053	[M+H]+	3	-	-	24959.6
MWSmce265	Decursinol	Lignans and Coumarins	Coumarins	C14H14O4	247.09	229.09	246.089	[M+H]+	3	23458-02-8	C09259	94688.3
MWSmce617	Marmesin*	Lignans and Coumarins	Coumarins	C14H14O4	247.099	175.042	246.089	[M+H]+	3	13849-08-6	C09276	44583.6
MWS201437	Leu-Asp	Amino acids and derivatives	Amino acids and derivatives	C10H18N2O5	247.13	86.1	246.122	[M+H]+	3	32949-40-9	-	150898
Lmrj002087	L-Isoleucyl-L-Aspartate	Amino acids and derivatives	Amino acids and derivatives	C10H18N2O5	247.13	86.09	246.122	[M+H]+	2	-	-	175610
Lhnp111719	Zaluzanin C	Terpenoids	Sesquiterpenoids	C15H18O3	247.13	131.08	246.126	[M+H]+	3	-	C09606	274635
Smjp001498	Hypaphorine	Alkaloids	Plumerane	C14H18N2O2	247.144	146.061	246.137	[M+H]+	3	487-58-1	C09213	184437
Wayp005068	N-Hexanoyl nornicotine	Alkaloids	Pyridine alkaloids	C15H22N2O	247.18	149.108	246.173	[M+H]+	3	-	-	257394
Zbqp003116	Thr-Lys	Amino acids and derivatives	Amino acids and derivatives	C10H21N3O4	248.16	202.16	247.153	[M+H]+	3	-	-	14083.3
Yalp003517	30-Hydroxyfraxinellone	Terpenoids	Sesquiterpenoids	C14H16O4	249.11	159.08	248.105	[M+H]+	3	-	-	773555
pme2812	6-Hydroxymelatonin	Alkaloids	Plumerane	C13H16N2O3	249.123	190.086	248.116	[M+H]+	3	2208-41-5	C05643	14967.2
Hmsp005892	[4]-Shogaol	Phenolic acids	Phenolic acids	C15H20O3	249.14	137.06	248.141	[M+H]+	3	-	-	7952.55
pma1840	4-Coumaroylcholine	Alkaloids	Phenolamine	C14H20NO3+	250.14	147.04	250.144	[M]+	3	-	-	9132.66
mws1715	Cordycepin (3'-Deoxyadenosine)	Nucleotides and derivatives	Nucleotides and derivatives	C10H13N5O3	252.11	136.06	251.102	[M+H]+	3	73-03-0	C08431	9261.7
Lahp008617	N-2-Phenylethyl-cinnamamide	Alkaloids	Phenolamine	C17H17NO	252.137	131.048	251.131	[M+H]+	3	-	-	6643.31
MWS201478	Phe-Ser	Amino acids and derivatives	Amino acids and derivatives	C12H16N2O4	253.12	120.09	252.111	[M+H]+	3	16053-39-7	-	80809.7
Lacp005908	1-Hydroxy-3-Methoxy-9,10-Anthraquinone	Quinones	Anthraquinone	C15H10O4	255.065	181.065	254.057	[M+H]+	3	20733-99-7	-	47973.4
Lmyp007641	Rubiadin	Quinones	Anthraquinone	C15H10O4	255.065	227.071	254.058	[M+H]+	3	117-02-2	C10402	20234.1
pma3101	Nicotinate D-ribonucleoside	Others	Vitamin	C11H14NO6+	256.08	124.04	256.082	[M]+	3	17720-18-2	C05841	72211.5
Lmjp005664	8-Hydroxydehydroiso-α-lapachone	Quinones	Quinones	C15H12O4	257.08	173.02	256.074	[M+H]+	3	-	-	7765.31
Lmmp007480	2,4,4'-trihydroxychalcone*	Flavonoids	Chalcones	C15H12O4	257.08	137.02	256.074	[M+H]+	3	83616-07-3	-	3383.09
MWStz058	7-Hydroxy-β-carboline-1-propionic acid	Alkaloids	Plumerane	C14H12N2O3	257.09	211.09	256.085	[M+H]+	3	215934-15-9	-	77723
mws0120	Choline Alfoscerate	Lipids	PC	C8H20NO6P	258.11	104.11	257.103	[M+H]+	1	28319-77-9	C00670	801439
MWS4412	Menadiol Diacetate	Others	Vitamin	C15H14O4	259.1	175.08	258.089	[M+H]+	3	573-20-6	-	35969.1
MWSslk191	Linderane	Terpenoids	Sesquiterpenoids	C15H16O4	261.11	173.1	260.105	[M+H]+	3	13476-25-0	C09495	18491.1
MWSHC20182	Cyclo(L-tyrosyl-D-proline)	Amino acids and derivatives	Amino acids and derivatives	C14H16N2O3	261.12	136.08	260.116	[M+H]+	3	61117-56-4	-	8865
pmp000626	Baptifoline	Alkaloids	Quinorisidine alkaloids	C15H20N2O2	261.16	243.15	260.152	[M+H]+	3	732-50-3	C10755	364272
MWS20633g	O-phosphate-L-tyrosine	Amino acids and derivatives	Amino acids and derivatives	C9H12NO6P	262.05	216.04	261.04	[M+H]+	2	21820-51-9	C06501	596096
Zbkp000425	Heterodendrin	Alkaloids	Alkaloids	C11H19NO6	262.13	216.12	261.121	[M+H]+	1	66465-22-3	C08332	927516
MWS201455	Asp-Lys*	Amino acids and derivatives	Amino acids and derivatives	C10H19N3O5	262.14	84.08	261.132	[M+H]+	2	5891-51-0	-	625243
Walp004906	2-Aminotetradecane-1,11,13-triol	Lipids	Sphingolipids	C14H31NO3	262.24	88.08	261.23	[M+H]+	1	-	-	115869
MWS201408	Asp-Glu	Amino acids and derivatives	Amino acids and derivatives	C9H14N2O7	263.09	136.04	262.08	[M+H]+	2	6157-06-8	-	62248
Lahp005735	3-[3'-(4''-methoxyphenyl)-2'-acrylate]-2-oxotetrahydrofuran	Others	Lactones	C14H14O5	263.09	131.05	262.084	[M+H]+	3	-	-	12515.3
Wagp007852	Osthol hydrate	Lignans and Coumarins	Coumarins	C15H18O4	263.13	131.05	262.12	[M+H]+	3	69219-24-5	-	8028.34
Wcdp010708	Octadeca-2,9,12,15-tetraen-1-ol	Others	Others	C18H30O	263.24	81.07	262.23	[M+H]+	1	-	-	84382.1
MWStz287	Lycodoline	Alkaloids	Quinorisidine alkaloids	C16H25NO2	264.19	246.19	263.188	[M+H]+	2	6900-92-1	-	105885
Lcwp000595	9alpha-Hydroxy-11beta,13-Dihydrozaluzanin C	Terpenoids	Sesquiterpenoids	C15H20O4	265.14	119.08	264.136	[M+H]+	3	-	-	516028
Qmqp102532	Artecalin	Terpenoids	Sesquiterpenoids	C15H20O4	265.14	187.11	264.136	[M+H]+	3	-	-	66406.2
Ljmp121502	Mansonone Q	Terpenoids	Sesquiterpenoids	C15H20O4	265.14	121.06	264.136	[M+H]+	3	-	-	94865.3
Lmlp003161	N-Feruloylputrescine	Alkaloids	Phenolamine	C14H20N2O3	265.15	177.06	264.147	[M+H]+	3	501-13-3	C10497	281258
Latp005276	Granilin	Terpenoids	Sesquiterpenoids	C15H20O4	265.15	131.09	264.136	[M+H]+	3	40737-97-1	C09470	18599.2
pmp001244	Caffeoylcholine	Alkaloids	Phenolamine	C14H20NO4+	266.14	207.07	266.139	[M]+	3	87189-10-4	-	63969.7
Qmzp101810	Dimethoxysamin	Lignans and Coumarins	Lignans	C14H18O5	267.123	189.085	266.115	[M+H]+	3	-	-	10274.6
Zmmp001941	Hydroxythreonine xyloside	Amino acids and derivatives	Amino acids and derivatives	C9H17NO8	268.104	136.062	267.095	[M+H]+	1	-	-	1.34524e+07
Zmsp001773	9-Arabinosyladenine*	Nucleotides and derivatives	Nucleotides and derivatives	C10H13N5O4	268.11	136.07	267.097	[M+H]+	1	-	-	1.46661e+07
Lacp001431	N-(3-hydroxy-4-methoxyphenethyl)-4-hydroxybutanamide	Alkaloids	Alkaloids	C14H21NO4	268.15	136.06	267.147	[M+H]+	3	-	-	1.52456e+07
pme2890	L-Homocystine	Amino acids and derivatives	Amino acids and derivatives	C8H16N2O4S2	269.06	136.04	268.055	[M+H]+	3	626-72-2	C01817	25205.1
pme1119	Inosine	Nucleotides and derivatives	Nucleotides and derivatives	C10H12N4O5	269.09	137.05	268.081	[M+H]+	3	58-63-9	C00294	32130
pmp000086	1-Feruloyl-sn-glycerol	Phenolic acids	Phenolic acids	C13H16O6	269.1	177.05	268.095	[M+H]+	3	-	-	19872.7
Wdzp006596	11-hydroxy-8-oxo-alismoxide	Terpenoids	Sesquiterpenoids	C15H24O4	269.17	107.08	268.168	[M+H]+	3	-	-	18306.6
Lmsp102219	Aloe emodin	Quinones	Anthraquinone	C15H10O5	271.06	197.06	270.053	[M+H]+	3	481-72-1	C10294	20257.8
pmp000344	3',4',7-Trihydroxyflavone	Flavonoids	Flavones	C15H10O5	271.06	243.06	270.053	[M+H]+	2	2150-11-0	-	10255
MWS20151	Apigenin; 4',5,7-Trihydroxyflavone*	Flavonoids	Flavones	C15H10O5	271.06	153.02	270.053	[M+H]+	1	520-36-5	C01477	218658
mws0041	Baicalein	Flavonoids	Flavones	C15H10O5	271.06	123.01	270.053	[M+H]+	1	491-67-8	C10023	116005
Zbbp006656	4,4'-Dihydroxy-2-methoxychalcone; Echinatin	Flavonoids	Chalcones	C16H14O4	271.09	121.03	270.089	[M+H]+	1	34221-41-5	-	24239.5
mws4067	Isomedicarpin*	Flavonoids	Isoflavones	C16H14O4	271.1	167.07	270.089	[M+H]+	3	74560-05-7	-	32593.7
MWSslk036	Alpinetin*	Flavonoids	Flavanones	C16H14O4	271.097	167.046	270.089	[M+H]+	3	36052-37-6	-	21137
Wbkp005691	3-(4-methoxy-9H-pyrido[3,4-b]indol-1-yl)propanoic acid	Alkaloids	Alkaloids	C15H14N2O3	271.109	225.102	270.1	[M+H]+	3	-	-	96599.5
Zblp001009	3-pyridine-methanol-O-β-D-glucopyranosyl	Alkaloids	Pyridine alkaloids	C12H17NO6	272.11	110.06	271.106	[M+H]+	2	-	-	126494
Sasp007401	2-Aminohexadecanoic acid	Lipids	Free fatty acids	C16H33NO2	272.26	254.25	271.251	[M+H]+	2	7769-79-1	-	145251
pme2960	Naringenin chalcone; 2',4,4',6'-Tetrahydroxychalcone	Flavonoids	Chalcones	C15H12O5	273.08	153.02	272.068	[M+H]+	1	73692-50-9	C06561	919188
Lcsp001337	Ala-Ile-Ala	Amino acids and derivatives	Amino acids and derivatives	C12H23N3O4	274.18	86.1	273.169	[M+H]+	3	-	-	63223.1
pmp001264	Hexadecylsphingosine	Lipids	Sphingolipids	C16H35NO2	274.27	256.27	273.267	[M+H]+	1	-	-	3.48888e+06
Walp007182	2-Aminohexadecane-1,15-diol	Lipids	Sphingolipids	C16H35NO2	274.27	88.08	273.267	[M+H]+	1	-	-	5.61992e+06
pme3285	Afzelechin (3,5,7,4'-Tetrahydroxyflavan)	Flavonoids	Flavanols	C15H14O5	275.09	139.04	274.084	[M+H]+	3	2545-00-8	C09320	162528
Lmjp101205	Coumurrayin	Lignans and Coumarins	Coumarins	C16H18O4	275.13	219.05	274.12	[M+H]+	3	17245-25-9	-	3641.62
Zbqp003191	5-(carbamoyloxy)-2-oxopentyl L-leucinate	Amino acids and derivatives	Amino acids and derivatives	C12H22N2O5	275.16	86.1	274.153	[M+H]+	2	-	-	636430
Wbhp009515	Tagalsin Q	Terpenoids	Terpene	C18H26O2	275.2	275.2	274.193	[M+H]+	3	-	-	46963.4
pmb0034	L-α-Glutamyl-L-Glutamic Acid	Amino acids and derivatives	Amino acids and derivatives	C10H16N2O7	277.1	148.06	276.096	[M+H]+	3	3929-61-1	C01425	82988.7
MWSslk154	Triethyl citrate	Organic acids	Organic acids	C12H20O7	277.13	115.04	276.121	[M+H]+	3	77-93-0	-	5328
Wbsp007290	Lycoposerramine E	Others	Ketone compounds	C17H24O3	277.18	137.06	276.173	[M+H]+	3	-	-	121272
Zbsp010595	[4]-Shogaol dimethyl	Phenolic acids	Phenolic acids	C17H24O3	277.18	137.06	276.173	[M+H]+	3	-	-	100090
pma0461	14,15-Dehydrocrepenynic acid	Lipids	Free fatty acids	C18H28O2	277.22	93.07	276.209	[M+H]+	3	4154-44-3	-	21265.6
Wcsp009602	(5E,9E)-6,10,14-trimethylpentadeca-5,9,13-triene-2,12-dione	Others	Others	C18H28O2	277.22	107.08	276.209	[M+H]+	3	-	-	171783
Safp017918	(diphenylphosphoroso)benzene	Others	Others	C18H15OP	279.09	201.05	278.086	[M+H]+	2	791-28-6	-	294355
Smjp002712	1β,13-dihydrolactucin	Terpenoids	Sesquiterpenoids	C15H18O5	279.12	149.02	278.115	[M+H]+	3	-	-	515032
MWS201458	Phe-Ile	Amino acids and derivatives	Amino acids and derivatives	C15H22N2O3	279.17	120.09	278.163	[M+H]+	3	22951-94-6	-	169947
Zbqp003125	Ile-Phe	Amino acids and derivatives	Amino acids and derivatives	C15H22N2O3	279.17	86.1	278.163	[M+H]+	3	-	-	185283
Safp022031	Gorlic acid*	Lipids	Free fatty acids	C18H30O2	279.23	81.07	278.225	[M+H]+	1	-	-	267861
pmb1650	Octadeca-11E,13E,15Z-trienoic acid	Lipids	Free fatty acids	C18H30O2	279.23	149.13	278.225	[M+H]+	3	25575-00-2	-	5.34776e+07
Wayp001024	N-(1-Deoxy-1-fructosyl)Valine	Amino acids and derivatives	Amino acids and derivatives	C11H21NO7	280.14	216.12	279.132	[M+H]+	1	-	-	1.04068e+06
Zahp012577	Octadecadienamide	Alkaloids	Alkaloids	C18H33NO	280.26	81.07	279.256	[M+H]+	1	-	-	65406.4
mws0629	L-Aspartyl-L-Phenylalanine	Amino acids and derivatives	Amino acids and derivatives	C13H16N2O5	281.11	166.09	280.106	[M+H]+	1	13433-09-5	-	33854.9
MW0144098	(9E,11E)-Octadecadienoic acid	Lipids	Free fatty acids	C18H32O2	281.25	97.1	280.24	[M+H]+	3	1839-11-8	-	20320.8
Hmhp001812	2'-O-Methyladenosine	Nucleotides and derivatives	Nucleotides and derivatives	C11H15N5O4	282.12	136.06	281.112	[M+H]+	1	2140-79-6	-	98542.8
Zahp013600	Octadec-2-enamide*	Alkaloids	Alkaloids	C18H35NO	282.28	69.07	281.272	[M+H]+	1	-	-	32823.1
YC512118	Oleamide (9-Octadecenamide)	Lipids	Free fatty acids	C18H35NO	282.28	247.24	281.272	[M+H]+	1	301-02-0	C19670	1138.88
MWS201394	Thr-Tyr	Amino acids and derivatives	Amino acids and derivatives	C13H18N2O5	283.13	136.08	282.122	[M+H]+	3	145295-02-9	-	7357.83
pme1178	Guanosine	Nucleotides and derivatives	Nucleotides and derivatives	C10H13N5O5	284.1	152.06	283.092	[M+H]+	1	118-00-3	C00387	1.07624e+06
Wmcp000011	Rheic Acid	Quinones	Anthraquinone	C15H8O6	285.038	257.041	284.032	[M+H]+	3	478-43-3	C10401	31941.7
Wbjp005910	peganoneⅠ	Quinones	Anthraquinone	C16H12O5	285.07	285.07	284.068	[M+H]+	1	-	-	156140
MWSHY0110	Calycosin	Flavonoids	Isoflavones	C16H12O5	285.076	225.055	284.068	[M+H]+	3	20575-57-9	C01562	38021.4
MWSslk110	Helecin	Phenolic acids	Phenolic acids	C13H16O7	285.1	123.04	284.09	[M+H]+	3	618-65-5	-	15719.5
Jmwp003339	2-Phenylethy-1-O-β-D-glucoside	Others	Alcohol compounds	C14H20O6	285.13	123.04	284.126	[M+H]+	1	18997-54-1	-	17045.4
Walbp01749	N-Glucosylpicolinate	Alkaloids	Pyridine alkaloids	C12H16NO7+	286.09	124.04	286.093	[M]+	1	-	-	944949
pmp001269	Hexadecyl ethanolamine	Alkaloids	Alkaloids	C18H39NO	286.31	268.3	285.303	[M+H]+	1	-	-	105587
mws0062	Isoluteolin (Orobol)(5,7,3',4'-tetrahydroxyisoflavone)	Flavonoids	Isoflavones	C15H10O6	287.06	241.05	286.048	[M+H]+	1	480-23-9	C10510	140054
Lmyp003408	Orcinol glucoside	Phenolic acids	Phenolic acids	C13H18O7	287.113	125.059	286.105	[M+H]+	3	21082-33-7	-	44567.5
Lmcp002933	Pilosine	Alkaloids	Alkaloids	C16H18N2O3	287.14	209.11	286.132	[M+H]+	1	13640-28-3	C10610	21167.7
Lcsp001414	Ile-Val-Gly	Amino acids and derivatives	Amino acids and derivatives	C13H25N3O4	288.19	86.1	287.185	[M+H]+	3	-	-	46899.1
Lcsp002329	Gly-Leu-Val	Amino acids and derivatives	Amino acids and derivatives	C13H25N3O4	288.19	143.12	287.185	[M+H]+	1	-	-	46715
MWS201461	Leu-Arg	Amino acids and derivatives	Amino acids and derivatives	C12H25N5O3	288.2	175.12	287.196	[M+H]+	3	26607-15-8	-	32809.6
Lmdp003110	2,6,7,4'-Tetrahydroxyisoflavanone	Flavonoids	Isoflavones	C15H12O6	289.07	243.07	288.063	[M+H]+	1	-	C16233	262890
Lmsp004137	3,4,2',4',6'-Pentahydroxychalcone	Flavonoids	Chalcones	C15H12O6	289.07	163.04	288.063	[M+H]+	3	73692-51-0	C15525	30985.6
MWStz329	Isookanin	Flavonoids	Flavanones	C15H12O6	289.071	163.039	288.063	[M+H]+	3	1036-49-3	-	42066.2
WaYp006462	2-Aminohexadecane-1,5,15-triol	Lipids	Sphingolipids	C16H35NO3	290.27	228.23	289.262	[M+H]+	1	-	-	447358
Wbsp103327	(8R)-9-hydroxy-8-(hydroxymethyl)-6-methoxy-8-methylpyrano[2,3-f]chromen-2-one	Terpenoids	Terpene	C15H14O6	291.09	139.04	290.079	[M+H]+	3	-	-	3.53389e+06
MWSHY0203	Catechin*	Flavonoids	Flavanols	C15H14O6	291.086	123.042	290.079	[M+H]+	3	154-23-4	C06562	1.96442e+06
Zmjp002244	5,7,3',4',5'-Pentahydroxyflavan (Tricetiflavan)*	Flavonoids	Flavanols	C15H14O6	291.09	139.04	290.079	[M+H]+	1	-	-	4.79758e+06
Lmgp004167	3',4,4',5,7-Pentahydroxyflavan (Luteoforol)	Flavonoids	Flavanols	C15H14O6	291.09	139.04	290.079	[M+H]+	3	13392-26-2	C05907	51378.2
Zmdp001928	γ-L-Glutamyl-S-(trans-1-propenyl)-L-cysteine	Amino acids and derivatives	Amino acids and derivatives	C11H18N2O5S	291.1	130.05	290.094	[M+H]+	3	-	-	35827.6
MW0156620	Ser-Ala-Asn	Amino acids and derivatives	Amino acids and derivatives	C10H18N4O6	291.13	146.06	290.123	[M+H]+	3	-	-	205936
MW0105460	Ala-Asp-Ser	Amino acids and derivatives	Amino acids and derivatives	C10H17N3O7	292.12	103.04	291.107	[M+H]+	3	-	-	1.12965e+06
Lhzp102811	Lasubine I*	Alkaloids	Quinorisidine alkaloids	C17H25NO3	292.19	84.08	291.183	[M+H]+	3	-	-	15504.5
Hmjp003400	1,7-Bis-(4-hydroxyphenyl)-2,4,6-heptatrienone	Others	Ketone compounds	C19H16O3	293.12	107.04	292.11	[M+H]+	2	-	-	21796.9
Wafp002664	1-O-p-Coumaroyllysine	Alkaloids	Phenolamine	C15H20N2O4	293.16	147.04	292.142	[M+H]+	3	-	-	24133.9
Hmsp006240	[6]-Gingerdione	Phenolic acids	Phenolic acids	C17H24O4	293.171	137.06	292.168	[M+H]+	3	61871-71-4	C10459	9062.08
Wagp003404	N-cis-Feruloyl-1,6-Hexanediamine	Alkaloids	Phenolamine	C16H24N2O3	293.19	177.05	292.179	[M+H]+	2	-	-	432148
Wcop007436	8-hydroxy-8-(hydroxymethyl)-11b-methyldodecahydro-6a,9-methanocyclohepta[a]naphthalen-3(2H)-one	Terpenoids	Ditepenoids	C18H28O3	293.21	201.13	292.204	[M+H]+	3	-	-	15724.7
MW0012312	9s,13r-12-Oxophytodienoic Acid	Lipids	Free fatty acids	C18H28O3	293.21	275.2	292.204	[M+H]+	3	71606-07-0 | 67204-66-4	-	69344.6
Qmyp101336	JiangxiBaiyingsu I	Terpenoids	Sesquiterpenoids	C18H28O3	293.21	149.1	292.204	[M+H]+	3	-	-	130880
MWSmce689	Methyl linolenate	Lipids	Free fatty acids	C19H32O2	293.25	95.09	292.24	[M+H]+	3	301-00-8	-	15535.4
MW0105671	H-Arg-Pro-OH	Amino acids and derivatives	Amino acids and derivatives	C11H21N5O3	294.15	230.14	271.164	[M+Na]+	3	2325-51-1	-	525985
MWS201464	Lys-Phe	Amino acids and derivatives	Amino acids and derivatives	C15H23N3O3	294.18	84.08	293.174	[M+H]+	2	6235-35-4	-	165450
Wccp002543	γ-Glu-Phe	Amino acids and derivatives	Amino acids and derivatives	C14H18N2O5	295.13	120.08	294.122	[M+H]+	3	7432-24-8	-	63692.6
mws4006	Tanshinone IIA	Quinones	PhenAnthraquinones	C19H18O3	295.13	277.12	294.126	[M+H]+	3	568-72-9	-	74786
pmb0494	Sinapoylputrescine	Alkaloids	Phenolamine	C15H22N2O4	295.17	207.07	294.158	[M+H]+	3	70185-57-8	-	17766.7
MWS20185	[6]-Gingerol	Others	Ketone compounds	C17H26O4	295.19	137.06	294.183	[M+H]+	2	23513-14-6	C10462	125780
Wcdp007789	9-Oxooctadeca-10,12-Dienoic Acid	Lipids	Free fatty acids	C18H30O3	295.23	81.07	294.219	[M+H]+	2	-	-	36729.3
Zjjp092610	Dendronobilin I	Terpenoids	Sesquiterpenoids	C18H30O3	295.23	179.14	294.219	[M+H]+	3	-	-	340441
WaQzp10481	(9R,13R)-10,11-dihydro-12-oxo-15-phytoenoic acid	Lipids	Free fatty acids	C18H30O3	295.23	151.11	294.219	[M+H]+	1	136845-14-2	-	270658
Lmqp000329	5-Aminoimidazole ribonucleotide	Nucleotides and derivatives	Nucleotides and derivatives	C8H14N3O7P	296.07	104.11	295.057	[M+H]+	1	25635-88-5	C03373	433514
Hmqp005411	9-Oxo-12Z-Octadecenoic acid*	Lipids	Free fatty acids	C18H32O3	297.24	81.07	296.235	[M+H]+	2	112543-32-5	-	192806
pmb0197	N7-Methylguanosine	Nucleotides and derivatives	Nucleotides and derivatives	C11H15N5O5	298.11	166.07	297.107	[M+H]+	3	20244-86-4	C20674	14003.1
Hmmp001541	3-(3',5'-Dimethoxy-4'-hydroxy-benzylidene')-2-indolinone	Alkaloids	Plumerane	C17H15NO4	298.11	136.06	297.1	[M+H]+	3	-	-	91719.9
Zbjp002538	1,7-bis(4-hydroxypheny)hept-1-ene-3-ol	Phenolic acids	Phenolic acids	C19H22O3	299.16	107.05	298.157	[M+H]+	3	-	-	26792.4
Zmbp006041	6-methyl luteolin	Flavonoids	Flavones	C16H12O6	301.07	167.03	300.063	[M+H]+	1	-	-	16575.9
Zmhp003514	6,7,8-Tetrahydroxy-5-methoxyflavone*	Flavonoids	Flavones	C16H12O6	301.07	286.05	300.063	[M+H]+	3	-	-	501329
MWSHY0176	Farrerol (6,8-Dimethyl-5,7,4'-trihydroxyflavanone)*	Flavonoids	Flavanones	C17H16O5	301.11	181.05	300.1	[M+H]+	3	24211-30-1	C09734	19285.7
mws1349	Dihydrosphingosine	Lipids	Sphingolipids	C18H39NO2	302.31	109.1	301.298	[M+H]+	1	764-22-7	C00836	15114.7
Wbtp004753	1,2,3,7,8-pentahydroxy-6-methylanthracene-9,10-dione	Flavonoids	Other Flavonoids	C15H10O7	303.05	229.05	302.043	[M+H]+	2	-	-	535513
MWStz487	3,3',4',5',7-Pentahydroxyflavone; Robinetin	Flavonoids	Flavonols	C15H10O7	303.05	137.02	302.043	[M+H]+	2	490-31-3	C10177	157201
MWSHY0029	Quercetin	Flavonoids	Flavonols	C15H10O7	303.05	229.05	302.043	[M+H]+	1	117-39-5	C00389	133429
Cmsp004086	Dihydrokaempferide	Flavonoids	Flavanonols	C16H14O6	303.09	229.08	302.079	[M+H]+	3	137225-59-3	-	336908
WaXYp05322	2',4',6',3-Tetrahydroxy-4-methoxychalcone	Flavonoids	Chalcones	C16H14O6	303.09	153.02	302.078	[M+H]+	2	75679-30-0	-	173797
MWStz505	Blumeatin*	Flavonoids	Flavanones	C16H14O6	303.087	167.037	302.079	[M+H]+	3	118024-26-3	-	44493.4
Yshj000012	Isotachioside	Phenolic acids	Phenolic acids	C13H18O8	303.106	141.054	302.1	[M+H]+	3	31427-08-4	-	6896.8
Hmlp006426	4,4'-dihydroxy-2,6-dimethoxydihydrochalcone	Flavonoids	Chalcones	C17H18O5	303.12	167.07	302.115	[M+H]+	3	151752-08-8	-	65375.2
Qmxp101525	11β-Hydroxy-8,15-isopimaradiene-4-one	Terpenoids	Ditepenoids	C20H30O2	303.23	257.22	302.225	[M+H]+	3	-	-	46939.3
MWSmce549	1-Monomyristin	Lipids	Glycerol ester	C17H34O4	303.25	57.07	302.246	[M+H]+	1	589-68-4	-	85284.8
mws1375	Nicotianamine	Alkaloids	Alkaloids	C12H21N3O6	304.15	185.09	303.143	[M+H]+	3	34441-14-0	C05324	11099.5
MWSslk026	Scopolamine	Alkaloids	Tropan alkaloids	C17H21NO4	304.155	138.093	303.147	[M+H]+	3	51-34-3	C01851	81696.5
Zmyp00416	(4S,5S,6R)-2-(((1S,7aR)-hexahydro-1H-pyrrolizin-1-yl)methoxy)-6-(hydroxymethyl)tetrahydro-2H-pyran-3,4,5-triol	Alkaloids	Pyrrole alkaloids	C14H25NO6	304.17	142.12	303.168	[M+H]+	3	-	-	376402
Lmmp003109	3'-O-Methyl-epicatechin	Flavonoids	Flavanols	C16H16O6	305.1	139.04	304.095	[M+H]+	2	76549-34-3	-	14182
mws0049	Gallocatechin	Flavonoids	Flavanols	C15H14O7	307.08	139.04	306.074	[M+H]+	1	970-73-0	C12127	1.00548e+07
Walp004391	7-C-Glucosylcoumarin	Lignans and Coumarins	Coumarins	C15H16O7	309.1	147.04	308.09	[M+H]+	1	-	-	471676
WaYp005219	1-O-(p-coumaroyl) 3-Hydroxy-3-methylglutaric acid	Phenolic acids	Phenolic acids	C15H16O7	309.1	147.04	308.09	[M+H]+	1	-	-	651165
MWSslk211	Toddalolactone	Lignans and Coumarins	Coumarins	C16H20O6	309.13	205.05	308.126	[M+H]+	2	483-90-9	-	105838
pma1839	N-Sinapoylcadaverine	Alkaloids	Phenolamine	C16H24N2O4	309.18	207.07	308.174	[M+H]+	3	-	-	11151.3
Qmyp101406	solajiangxins H	Terpenoids	Sesquiterpenoids	C18H28O4	309.21	119.09	308.199	[M+H]+	3	-	-	17646.8
Lcsp001896	Ser-Gly-Phe	Amino acids and derivatives	Amino acids and derivatives	C14H19N3O5	310.14	166.09	309.132	[M+H]+	3	-	-	91371.7
MW0151061	His-Pro-Gly	Amino acids and derivatives	Amino acids and derivatives	C13H19N5O4	310.15	219.03	309.144	[M+H]+	3	-	-	1.09271e+06
MWStz617	Sinapine	Alkaloids	Phenolamine	C16H24NO5+	310.166	207.067	310.165	[M]+	3	18696-26-9	C00933	43238.4
Wcdp006870	13(s)-hydroperoxy-(9z,11e,15z)-octadecatrienoic acid	Lipids	Free fatty acids	C18H30O4	311.221	155.106	310.214	[M+H]+	3	67597-26-6	C04785	7301.89
Lmcp002302	N6-(2-Hydroxyethyl)adenosine*	Nucleotides and derivatives	Nucleotides and derivatives	C12H17N5O5	312.13	180.09	311.123	[M+H]+	3	4338-48-1	-	265891
Lcsp001646	Pro-Pro-Val	Amino acids and derivatives	Amino acids and derivatives	C15H25N3O4	312.19	169.13	311.185	[M+H]+	3	-	-	6580.65
Lmbp007051	6-Hydroxy-2-[2-(3'-methoxy-4'-hydroxyphenylethyl)]chromone	Others	Chromone	C18H16O5	313.107	137.06	312.1	[M+H]+	3	-	-	7516.96
Lahp005029	5-hydroxy-1,7-di-(4-hydroxyphenyl)-1-heptene-3-ketone	Flavonoids	Flavanones	C19H20O4	313.144	147.045	312.136	[M+H]+	3	-	-	14078.6
pmp000804	Isobavachalcone D	Flavonoids	Chalcones	C19H20O4	313.144	277.2	312.136	[M+H]+	3	-	-	29138.7
Qmyp101415	Septemlobin D	Terpenoids	Sesquiterpenoids	C18H32O4	313.24	135.12	312.23	[M+H]+	3	-	-	26032.9
Lcsp002026	Pro-Val-Val	Amino acids and derivatives	Amino acids and derivatives	C15H27N3O4	314.21	169.13	313.2	[M+H]+	3	-	-	17685.3
Lcsp003132	Ala-Ile-Leu	Amino acids and derivatives	Amino acids and derivatives	C15H29N3O4	316.22	157.13	315.216	[M+H]+	3	-	-	21895.3
Wasyqp6350	Dehydrophytosphingosine	Lipids	Sphingolipids	C18H37NO3	316.29	60.04	315.277	[M+H]+	1	-	-	864852
Wbtp006564	4,8,10-trihydroxy-2-methoxy-1h,2h-furo[3,2-a]xanthen-11-one*	Flavonoids	Other Flavonoids	C16H12O7	317.07	302.04	316.058	[M+H]+	1	-	-	69175.3
Rahp002201	Maplexin B (4-O-Galloyl-1,5-Anhydro-D-Glucitol)*	Tannins	Tannin	C13H16O9	317.09	153.02	316.079	[M+H]+	2	-	-	59065.3
Zmqp003920	Ile-Trp	Amino acids and derivatives	Amino acids and derivatives	C17H23N3O3	318.18	188.07	317.174	[M+H]+	3	13589-06-5	-	27968.4
Wdmp007253	1-(1-aminoethyl)-9a,11a-dimethyl-tetradecahydrocyclopenta[a]phenanthren-7-one	Alkaloids	Plumerane	C21H35NO	318.28	219.17	317.272	[M+H]+	2	-	-	31483.2
MWSHY0151	Quercetagetin; 3,3',4',5,6,7-Hexahydroxyflavone	Flavonoids	Flavonols	C15H10O8	319.04	273.04	318.038	[M+H]+	1	90-18-6	C10122	55060.3
Yshj000013	4,6-dimethoxy-2-methoxyphenyl-1-O-beta-D-glucopyranoside	Others	Others	C13H18O9	319.1	125.02	318.095	[M+H]+	3	-	-	32380.8
Wbjp002336	N,N-diethyl-5-hydroxytryptamineoxalate	Alkaloids	Alkaloids	C16H18N2O5	319.13	301.12	318.122	[M+H]+	2	-	-	13894.6
MWS201405	His-Tyr	Amino acids and derivatives	Amino acids and derivatives	C15H18N4O4	319.14	110.07	318.133	[M+H]+	3	35979-00-1	-	30861.7
pmp000970	Hispanolone	Terpenoids	Ditepenoids	C20H30O3	319.22	301.22	318.219	[M+H]+	3	18676-07-8	-	7090.33
MW0107084	Gly-Met-Leu	Amino acids and derivatives	Amino acids and derivatives	C13H25N3O4S1	320.17	158.12	319.157	[M+H]+	3	-	-	807760
pmb0751	Trans-5-O-(p-Coumaroyl)shikimate	Phenolic acids	Phenolic acids	C16H16O7	321.1	147.04	320.09	[M+H]+	3	-	C02947	2.10255e+06
Wafp003601	N-Feruloylmethylagmatine	Alkaloids	Phenolamine	C16H24N4O3	321.19	177.06	320.185	[M+H]+	3	-	-	19336.5
MW0156907	Ser-Ser-Glu	Amino acids and derivatives	Amino acids and derivatives	C11H19N3O8	322.13	177.06	321.117	[M+H]+	3	-	-	28690
MW0145608	Arg-Phe	Amino acids and derivatives	Amino acids and derivatives	C15H23N5O3	322.19	160.13	321.18	[M+H]+	3	2047-13-4	-	928775
pmb0325	Feruloylspermidine	Alkaloids	Phenolamine	C17H27N3O3	322.21	177.05	321.205	[M+H]+	3	-	-	42675.4
Lajp002709	3,3',4',5,6,7,8-Heptahydroxyflavan	Flavonoids	Flavanols	C15H14O8	323.07	139.04	322.069	[M+H]+	3	-	-	27078.2
Wacyp05500	3-Cinnamoylquinic acid	Phenolic acids	Phenolic acids	C16H18O7	323.11	131.05	322.105	[M+H]+	2	-	-	35375.7
Wafp002988	1-O-Feruloyllysine	Alkaloids	Phenolamine	C16H22N2O5	323.16	177.06	322.153	[M+H]+	2	-	-	48999.1
MW0012491	15-OxoEDE	Lipids	Free fatty acids	C20H34O3	323.26	71.08	322.251	[M+H]+	3	-	-	70371.9
Wagp002617	D-Glucosyl Indole-3-Carboxylate	Alkaloids	Plumerane	C15H17NO7	324.11	162.06	323.101	[M+H]+	1	-	-	21405
Lcsp013328	linoleoyl ethanolamine	Lipids	LPE	C20H37NO2	324.29	62.06	323.282	[M+H]+	1	68171-52-8	-	127471
Lcfp121029	4-O-beta-L-Galactopyranosyl-3,6-anhydro-L-galactose	Others	Saccharides	C12H20O10	325.11	163.06	324.106	[M+H]+	2	-	-	43429.2
Wcfp003475	6,7-dimethyl-4-(2,3,4,5-tetrahydroxypentyl)-1H-quinoxaline-2,3-dione	Others	Others	C15H20N2O6	325.14	191.08	324.132	[M+H]+	3	-	-	6.08512e+06
Wbsp000107	2-[(5s)-5-hydroxyhexa-1,3-dien-1-yl]-5-methoxy-4-[(3r)-3-methoxybutanoyl]-2-methylfuran-3-one	Others	Ketone compounds	C17H24O6	325.16	191.29	324.157	[M+H]+	3	-	-	5.9155e+06
Wagp002074	3-(1-hydroxyethyl)-4-methylpentane-1,4-diol O-Glucoside	Others	Alcohol compounds	C14H28O8	325.19	163.13	324.178	[M+H]+	2	-	-	19974.7
Zmsp000494	2-O-α-D-glucosyl-1-deoxynojirimycin	Alkaloids	Piperidine alkaloids	C12H23NO9	326.146	164.092	325.137	[M+H]+	3	-	-	42743.4
MW0144202	Abu-Asp-OH	Amino acids and derivatives	Amino acids and derivatives	C13H14N2O8	327.09	147.04	326.075	[M+H]+	3	-	-	1.55688e+06
Lcfp121065	N-(4-aminobutyl)hexadecanamide	Alkaloids	Alkaloids	C20H42N2O	327.34	310.31	326.33	[M+H]+	2	-	-	53628.2
Lcsp003475	Pro-Val-Leu	Amino acids and derivatives	Amino acids and derivatives	C16H29N3O4	328.22	169.14	327.216	[M+H]+	1	-	-	90318
Lskp211378	3,4-Methylenedioxyellagic Acid	Tannins	Tannin	C16H8O8	329.03	297	328.022	[M+H]+	1	-	-	690817
Hmxp006108	3-Hydroxy-5,7,8-trimethoxyflavone*	Flavonoids	Flavonols	C18H16O6	329.1	314.07	328.095	[M+H]+	3	103393-10-8	-	10978
Hmxp006586	5-Hydroxy-7,3',4'-trimethoxyflavone	Flavonoids	Flavones	C18H16O6	329.1	299.05	328.095	[M+H]+	3	29080-58-8	-	106827
WaYp002866	3-(4-hydroxyphenyl)-3-oxopropyl beta-D-glucopyranoside	Phenolic acids	Phenolic acids	C15H20O8	329.12	121.03	328.116	[M+H]+	3	53170-92-6	-	5662.84
MWStz591	Androsin	Phenolic acids	Phenolic acids	C15H20O8	329.122	167.069	328.116	[M+H]+	3	531-28-2	-	78330.9
Labp004612	3,4'-Di-O-methylellagic acid	Tannins	Tannin	C16H10O8	331.05	299.02	330.038	[M+H]+	1	57499-59-9	-	2.14784e+06
Lmcp004369	Quercetin-3',4'-dimethyl ether	Flavonoids	Flavonols	C17H14O7	331.08	287.05	330.074	[M+H]+	3	3306-29-4	-	30220
Wagp007602	Demethoxysudachitin*	Flavonoids	Flavones	C17H14O7	331.082	316.09	330.074	[M+H]+	3	4323-80-2	-	161448
Wcop004647	6a-methyl-10-methylene-5,11-dioxododecahydro-9H-9,11a-methanonaphtho[1',2':1,7]cyclohepta[1,2-b]oxirene-3-carboxylic acid	Terpenoids	Ditepenoids	C19H22O5	331.15	151.08	330.147	[M+H]+	3	-	-	372802
Zbkp004768	Schizonepetoside A	Terpenoids	Ditepenoids	C16H26O7	331.17	151.11	330.168	[M+H]+	3	-	C17634	674122
pmp001284	Monopalmitin*	Lipids	Glycerol ester	C19H38O4	331.28	313.27	330.277	[M+H]+	1	542-44-9	-	39030.6
Layp000971	Hydroxymenisdaurin D	Alkaloids	Alkaloids	C14H21NO8	332.13	152.07	331.127	[M+H]+	3	-	-	365391
Lcsp001100	Val-Val-Asp	Amino acids and derivatives	Amino acids and derivatives	C14H25N3O6	332.18	171.15	331.174	[M+H]+	3	-	-	8621.93
Lcsp003090	Ser-Leu-Leu	Amino acids and derivatives	Amino acids and derivatives	C15H29N3O5	332.22	173.13	331.211	[M+H]+	3	10329-74-5	-	18244.2
Zbtp004722	Mearnsetin	Flavonoids	Flavonols	C16H12O8	333.06	318.03	332.053	[M+H]+	3	16805-10-0	-	33667.9
Lmjp004404	Quercetagetin-3-Methyl Ether	Flavonoids	Flavonols	C16H12O8	333.06	318.04	332.053	[M+H]+	3	64190-88-1	-	15852.5
MWS20201	1-O-Galloyl-β-D-glucose*	Phenolic acids	Phenolic acids	C13H16O10	333.08	171.03	332.074	[M+H]+	1	58511-73-2	C01158	278277
Lmsp008443	3,3',5-Trihydroxy-4',7-dimethoxyflavanone	Flavonoids	Flavanones	C17H16O7	333.1	167.03	332.09	[M+H]+	3	-	-	65807.8
Yshj000011	2,6-dimethoxy-4-hydroxyphenyl-1-O-beta-D-glucopyranoside*	Others	Others	C14H20O9	333.119	171.065	332.111	[M+H]+	1	-	-	255379
Zamp004554	crataegifin C	Others	Others	C18H20O6	333.13	167.07	332.126	[M+H]+	3	-	-	112874
Lcsp002225	L-Glutaminyl-L-tryptophan	Amino acids and derivatives	Amino acids and derivatives	C16H20N4O4	333.16	188.07	332.149	[M+H]+	3	66851-83-0	-	11147.7
Lmzp003207	(3R,4R)-p-Menth-1-ene-3,4-diol-3-O-β-D-glucoside*	Terpenoids	Monoterpenoids	C16H28O7	333.19	153.13	332.183	[M+H]+	3	-	-	68066.4
Zbqp005507	N-(9-oxonanoyl)nornicotine	Alkaloids	Pyridine alkaloids	C19H28N2O3	333.215	149.108	332.21	[M+H]+	3	-	-	6089.03
Zmmp003443	γ-Glu-Trp	Amino acids and derivatives	Amino acids and derivatives	C16H19N3O5	334.14	188.07	333.132	[M+H]+	1	66471-20-3	-	60004.3
Lhkp101533	Byakangelicin	Lignans and Coumarins	Coumarins	C17H18O7	335.11	275.09	334.105	[M+H]+	2	482-25-7	C09141	144543
Yalp008000	(2S,3S,5R)-2-[[(1R,4aR,8aR)-5,5,8a-trimethyl-2-methylene-decalin-1-yl]methyl]-5-methoxy-tetrahydrofuran-3-carbaldehyde	Terpenoids	Ditepenoids	C21H34O3	335.26	81.07	334.251	[M+H]+	3	-	-	7464.44
MWSmce232	Dicumarol	Lignans and Coumarins	Coumarins	C19H12O6	337.06	163.04	336.063	[M+H]+	3	66-76-2	C00796	28849.5
MWSmce151	Psoralidin	Lignans and Coumarins	Coumarins	C20H16O5	337.1	281.039	336.1	[M+H]+	3	18642-23-4	C10523	9191.82
ZbWp000212	N-(1-deoxy-1-fructosyl)arginine	Amino acids and derivatives	Amino acids and derivatives	C12H24N4O7	337.17	70.07	336.164	[M+H]+	1	-	-	121088
pmb0498	Sinapoylagmatine	Alkaloids	Phenolamine	C16H24N4O4	337.19	207.07	336.18	[M+H]+	3	-	-	51331
Zbsp010536	Methyl-[8]-gingerol	Phenolic acids	Phenolic acids	C20H32O4	337.245	137.06	336.23	[M+H]+	3	-	-	20137.9
pmb1207	O-Feruloyl 3-hydroxycoumarin*	Lignans and Coumarins	Coumarins	C19H14O6	339.09	177.05	338.079	[M+H]+	2	-	-	358400
MWStz342	5-O-Coumaroylquinic acid	Phenolic acids	Phenolic acids	C16H18O8	339.109	147.047	338.1	[M+H]+	3	32451-86-8	C10441	31628.3
Cmhp005227	1,4,8-Trihydroxynaphthalene-1-O-glucoside	Quinones	Quinones	C16H18O8	339.11	177.05	338.1	[M+H]+	2	39015-63-9	-	131626
Cmcp004879	Vinervine	Alkaloids	Plumerane	C20H22N2O3	339.18	307.15	338.163	[M+H]+	2	1963-86-6	-	37306
Layp002880	5,7-Dihydroxychromone glucoside	Others	Chromone	C15H16O9	341.09	179.03	340.079	[M+H]+	3	-	-	534287
MWStz526	Daphnin*	Lignans and Coumarins	Coumarins	C15H16O9	341.088	179.037	340.079	[M+H]+	3	486-55-5	C01421	559795
Wdhp003692	2,9,10-trimethoxy-6-methyl-5,6,6a,7-tetrahydro-4H-dibenzo[de,g]quinolin-1-ol*	Alkaloids	Isoquinoline alkaloids	C20H23NO4	342.17	265.08	341.163	[M+H]+	1	-	-	9141
Zmbp102502	Baihuaqianhuoside	Others	Others	C16H22O8	343.14	135.08	342.132	[M+H]+	1	-	-	531984
Lazn006152	Isoshonanin	Lignans and Coumarins	Lignans	C20H22O5	343.15	105.03	342.147	[M+H]+	3	-	-	2.89667e+06
Lcfp224172	Dipropyleneglycoldibenzoate	Others	Others	C20H22O5	343.15	163.08	342.147	[M+H]+	1	20109-39-1	-	2.78914e+06
zjbp111026	tetrahydrochromone M	Others	Chromone	C20H22O5	343.15	163.07	342.147	[M+H]+	3	-	-	2.88299e+06
Wayp001104	N-(1-Deoxy-1-fructosyl)Tyrosine	Amino acids and derivatives	Amino acids and derivatives	C15H21NO8	344.13	182.08	343.126	[M+H]+	2	-	-	220865
Lcsp003135	Leu-Val-Leu	Amino acids and derivatives	Amino acids and derivatives	C17H33N3O4	344.25	185.16	343.247	[M+H]+	3	58337-01-2	-	63537.9
Hmhp005846	Tenaxin I*	Flavonoids	Flavones	C18H16O7	345.09	330.07	344.09	[M+H]+	2	86926-52-5	-	535199
Lhfp110807	Petasiphenol	Tannins	Tannin	C18H16O7	345.097	163.039	344.09	[M+H]+	3	145904-50-3	-	112596
MWSslk060	Eupatilin (5,7-Dihydroxy-3',4',6-Trimethoxyflavone)*	Flavonoids	Flavones	C18H16O7	345.098	330.083	344.09	[M+H]+	2	22368-21-4	C10040	2.47465e+06
HJAP058	5,6,7,4'-Tetramethoxyflavanone	Flavonoids	Flavanones	C19H20O6	345.1	284.07	344.126	[M+H]+	3	2569-77-9	C15118	5916.58
Zmap009745	Ayanin*	Flavonoids	Flavonols	C18H16O7	345.1	330.07	344.09	[M+H]+	3	572-32-7	C04444	57979.8
Wbkp004828	9-hydroxy-4-methoxy-3-methyl-5,6-dioxo-2,3,5,6,9,10-hexahydro-1H-indolo[3,2,1-de][1,5]naphthyridine-1-carboxylic acid	Alkaloids	Alkaloids	C17H16N2O6	345.11	309.09	344.101	[M+H]+	1	-	-	118507
Lazp005033	Divanillyltetrahydrofuran*	Lignans and Coumarins	Lignans	C20H24O5	345.169	137.059	344.162	[M+H]+	2	-	-	276241
Lmmp003530	3,4-Divanillyltetrahydrofuran*	Lignans and Coumarins	Lignans	C20H24O5	345.17	137.06	344.162	[M+H]+	2	34730-78-4	-	238883
pmb0801	4-Pyridoxic acid-O-glucoside	Others	Vitamin	C14H19NO9	346.11	184.06	345.106	[M+H]+	3	-	-	10464.8
Lcsp002545	Val-Asp-Ile	Amino acids and derivatives	Amino acids and derivatives	C15H27N3O6	346.2	215.1	345.19	[M+H]+	3	-	-	21071.9
Zmjp004875	3',4',5,6-Tetrahydroxy-3,7-dimethoxyflavone; 3,7-Dimethylquercetagetin	Flavonoids	Flavonols	C17H14O8	347.07	315.06	346.069	[M+H]+	3	59171-23-2	C04581	49424.5
Wagp007665	3,3',4',5'-Tetrahydroxy-5,7-Dimethoxyflavone*	Flavonoids	Flavonols	C17H14O8	347.08	332.05	346.069	[M+H]+	3	-	-	46552
Lmqp001457	Methyl gallate-4-O-β-D-glucoside	Phenolic acids	Phenolic acids	C14H18O10	347.1	153.02	346.09	[M+H]+	2	-	-	13513
Lhhp101902	Polygoacetophenoside	Tannins	Tannin	C14H18O10	347.098	185.049	346.09	[M+H]+	3	-	-	19639.7
Sayp008275	cedrusin	Lignans and Coumarins	Lignans	C19H22O6	347.15	167.07	346.142	[M+H]+	3	-	-	4.12714e+06
MWStz187	Calycanthine	Alkaloids	Pyridine alkaloids	C22H26N4	347.224	285.14	346.216	[M+H]+	3	595-05-1	C10573	17336.5
MW0155821	Pro-Cys-Glu	Amino acids and derivatives	Amino acids and derivatives	C13H21N3O6S1	348.12	304.1	347.115	[M+H]+	3	-	-	18306.2
Qmxp101615	Ent-3β-Acetoxyisopimar-15-8β-ol*	Terpenoids	Ditepenoids	C22H36O3	349.272	179.142	348.266	[M+H]+	3	-	-	111805
Lmyp003934	Anacardic acid	Phenolic acids	Phenolic acids	C22H36O3	349.27	123.08	348.266	[M+H]+	1	16611-84-0	C10759	22283.3
pmb1562	1-Stearidonoyl-Glycerol	Lipids	Glycerol ester	C21H34O4	351.25	147.12	350.246	[M+H]+	2	-	-	8419.85
Latp003285	2,5-Dimethyl-7-hydroxychromone glucoside	Others	Chromone	C17H20O8	353.123	191.075	352.115	[M+H]+	3	-	-	17183.9
mws4108	1-Methoxyphaseollin	Flavonoids	Isoflavones	C21H20O5	353.14	189.09	352.131	[M+H]+	3	157226-48-7	-	10013.5
Lcfp002468	Sinapoyllysine	Alkaloids	Phenolamine	C17H24N2O6	353.17	207.07	352.163	[M+H]+	2	-	-	20523.8
Wbhp008068	(1R,4aS,4bR,7R,8R,8aR,9S,10aR)-7-ethenyl-8,8a,9-trihydroxy-1,4a,7-trimethyl-2,3,4,4b,5,6,8,9,10,10a-decahydrophenanthrene-1-carboxylic acid	Terpenoids	Terpene	C20H32O5	353.23	353.23	352.225	[M+H]+	3	-	-	293585
Waqkp05977	2-g-linolenoyl-glycerol	Lipids	Glycerol ester	C21H36O4	353.27	261.22	352.261	[M+H]+	1	-	-	251034
Hasp010605	MG(18:3(9Z,12Z,15Z)/0:0/0:0)	Lipids	Glycerol ester	C21H36O4	353.27	261.22	352.261	[M+H]+	1	129828-41-7	-	149827
Ladp005441	Elliptinol	Flavonoids	Isoflavones	C20H18O6	355.12	305.08	354.11	[M+H]+	3	-	-	96187
pmd0209	Sesamin*	Lignans and Coumarins	Lignans	C20H18O6	355.118	135.044	354.11	[M+H]+	1	607-80-7	C10882	42604.9
MWSprf012	Asarinin*	Lignans and Coumarins	Lignans	C20H18O6	355.12	135.04	354.11	[M+H]+	1	133-04-0	-	47123.5
Hmpp003343	1,7-Bis(4-Hydroxy-3-Methoxyphenyl)Hepta-4,6-Dien-3-One	Others	Ketone compounds	C21H22O5	355.154	137.05	354.147	[M+H]+	3	-	-	16880.4
MWSHY0112	Xanthohumol	Flavonoids	Chalcones	C21H22O5	355.15	179.04	354.147	[M+H]+	3	6754-58-1	C16417	9451.68
Lmhp112042	1-Linoleoylglycerol*	Lipids	Glycerol ester	C21H38O4	355.28	263.24	354.277	[M+H]+	1	2277-28-3	-	123745
Waqkp07598	2-g-Linoleoyl-glycerol*	Lipids	Glycerol ester	C21H38O4	355.29	263.24	354.277	[M+H]+	1	-	-	17500.3
Hajp008435	Ageconyflavone A (3',4'-methylenedioxy-5,6,7-trimethoxyflavone)	Flavonoids	Flavones	C19H16O7	357.098	342.077	356.09	[M+H]+	3	106636-80-0	-	5562
Wdtp003420	1-O-Feruloyl-beta-D-glucose	Phenolic acids	Phenolic acids	C16H20O9	357.12	177.05	356.111	[M+H]+	3	-	-	2.42789e+06
Walp003918	1-O-p-Coumaroylsedoheptulose	Phenolic acids	Phenolic acids	C16H20O9	357.12	147.04	356.111	[M+H]+	3	-	-	53897.7
Lhhp102904	Horsfieldin*	Lignans and Coumarins	Lignans	C20H20O6	357.13	307.09	356.126	[M+H]+	1	-	-	293945
Walp005923	Isopropyl 6-MethylSalicylate Glucoside	Phenolic acids	Phenolic acids	C17H24O8	357.155	195.101	356.147	[M+H]+	3	-	-	12443.6
pmb0296	1-Oleoyl-Sn-Glycerol	Lipids	Glycerol ester	C21H40O4	357.3	265.25	356.293	[M+H]+	1	129784-87-8	-	259573
Lcsp001439	Pro-Leu-Glu	Amino acids and derivatives	Amino acids and derivatives	C16H27N3O6	358.2	183.15	357.19	[M+H]+	3	-	-	10135.5
Wagp006511	7-Demethyltangeretin	Flavonoids	Flavones	C19H18O7	359.114	344.09	358.105	[M+H]+	3	73213-66-8	-	115239
Zbdp007159	5-Hydroxy-7,2',4',5'-tetramethoxyisoflavone; Robustigenin*	Flavonoids	Isoflavones	C19H18O7	359.112	329.066	358.105	[M+H]+	3	-	-	116524
Zbgp008956	5-Hydroxy-7,8,2',6'-Tetramethoxyflavone (Altisin)	Flavonoids	Flavones	C19H18O7	359.11	326.08	358.105	[M+H]+	2	-	-	397455
Lhjp111622	Dehydroxysecologanic acid	Terpenoids	Monoterpenoids	C16H22O9	359.13	151.04	358.126	[M+H]+	3	-	-	208172
Qmyp081607	10-Deoxygeniposidic acid	Terpenoids	Monoterpenoids	C16H22O9	359.133	121.1	358.126	[M+H]+	3	-	C11672	32528.2
Zbjp006152	1-(3,4-dihydroxyphenyl)-5-hydroxy-7-(4-hydroxy-3-methoxyphenyl)hept-1-en-3-one	Others	Ketone compounds	C20H22O6	359.148	163.038	358.142	[M+H]+	3	-	-	22830.9
Hmcp002575	Clemaphenol A*	Lignans and Coumarins	Lignans	C20H22O6	359.15	327.12	358.142	[M+H]+	1	362606-60-8	C17808	462135
Lahp003733	Clausenaglycoside A	Phenolic acids	Phenolic acids	C17H26O8	359.17	197.12	358.163	[M+H]+	3	-	-	102320
Zbjp002681	1,7-bis(4-hydroxy-3-methoxyphenyl)hept-1-ene-3-ol	Others	Ketone compounds	C21H26O5	359.18	137.06	358.178	[M+H]+	3	-	-	23494.6
Rap0011209	Monostearin	Lipids	Glycerol ester	C21H42O4	359.32	71.09	358.308	[M+H]+	1	123-94-4	-	10638.8
Zbqp003309	Asp-Ile-Leu	Amino acids and derivatives	Amino acids and derivatives	C16H29N3O6	360.21	201.12	359.206	[M+H]+	3	-	-	14821.7
Jmbp005389	Thymonin (5,6,4'-Trihydroxy-7,8,3'-trimethoxyflavone)	Flavonoids	Flavones	C18H16O8	361.09	331.05	360.084	[M+H]+	2	76844-67-2	C10191	13093.4
MWSslk210	Irigenin*	Flavonoids	Isoflavones	C18H16O8	361.09	346.07	360.084	[M+H]+	2	548-76-5	C17957	433684
Lagp006112	5,2',5'-Trihydroxy-3,7,4'-trimethoxyflavone	Flavonoids	Flavonols	C18H16O8	361.09	329.07	360.084	[M+H]+	2	549-17-7	-	115915
pmp001048	Ixoroside	Terpenoids	Monoterpenoids	C16H24O9	361.15	199.1	360.142	[M+H]+	3	58514-30-0	-	14345.7
HX1371	(7S,8R)-dihydrodehydrodiconferyl alcohol	Lignans and Coumarins	Lignans	C20H24O6	361.16	189.09	360.157	[M+H]+	1	-	-	108264
Lhmp110119	Magnostellin D	Others	Others	C20H24O6	361.16	161.06	360.157	[M+H]+	3	-	-	184294
Lhbp111734	Isolariciresinol	Lignans and Coumarins	Lignans	C20H24O6	361.16	137.06	360.157	[M+H]+	1	548-29-8	-	98349.5
HX1188	1,7-Bis-(3,4-dihydroxyphenyl)-5-methoxy-3-heptanone	Others	Ketone compounds	C20H24O6	361.16	189.09	360.157	[M+H]+	1	-	-	157242
Zmxp005324	Dihydrodehydrodiconiferyl alcohol	Lignans and Coumarins	Lignans	C20H24O6	361.16	189.09	360.157	[M+H]+	2	126253-41-6	-	184229
Safp023636	Tributyl citrate	Organic acids	Organic acids	C18H32O7	361.22	129.02	360.215	[M+H]+	1	77-94-1	-	134593
Lazn002918	Demethyl-erythro-Guaiacylglycerol β-Coniferyl Ether	Phenolic acids	Phenolic acids	C19H22O7	363.14	151.04	362.137	[M+H]+	3	-	-	44219.4
HX1417	Oxychelerythrine	Alkaloids	Alkaloids	C21H17NO5	364.12	349.1	363.111	[M+H]+	2	28342-33-8	C12225	10206.5
Wasdp05820	20-hydroxy-N-isopropylicosa-5,8,11-trienamide	Lipids	Free fatty acids	C23H41NO2	364.32	305.25	363.314	[M+H]+	2	-	-	36986.5
Zkep00434	Turanose	Others	Saccharides	C12H22O11	365.11	203.05	342.116	[M+Na]+	2	547-25-1	C19636	427693
MW0156844	Ser-Lys-Met	Amino acids and derivatives	Amino acids and derivatives	C14H28N4O5S1	365.19	281.15	364.178	[M+H]+	3	-	-	640748
Wbjp003103	2-(hydroxymethyl)-6-[3-(4-hydroxyquinazolin-2-yl)propoxy]oxane-3,4,5-triol	Alkaloids	Alkaloids	C17H22N2O7	367.15	205.1	366.143	[M+H]+	3	-	-	22815.7
MWStz545	5-O-Feruloylquinic acid*	Phenolic acids	Phenolic acids	C17H20O9	369.119	177.057	368.111	[M+H]+	3	40242-06-6	C02572	16990.6
MW0156937	Ser-Thr-Tyr	Amino acids and derivatives	Amino acids and derivatives	C16H23N3O7	370.16	177.05	369.154	[M+H]+	3	-	-	153385
Cmxp004147	Cryptopine	Alkaloids	Isoquinoline alkaloids	C21H23NO5	370.17	188.07	369.158	[M+H]+	1	482-74-6	-	466938
Lmbp002309	Sinapaldehyde-4-O-Glucoside	Others	Aldehyde compounds	C17H22O9	371.102	209.048	370.126	[M+H]+	3	154461-65-1	-	27545.5
Sazp007578	Paulownin*	Lignans and Coumarins	Lignans	C20H18O7	371.113	149.024	370.105	[M+H]+	1	13040-46-5	-	188667
Lhhp102922	Fargesin*	Lignans and Coumarins	Lignans	C21H22O6	371.15	167.07	370.142	[M+H]+	1	31008-19-2	C16957	135743
Lmsp102909	Deoxysappanol	Others	Others	C19H30O7	371.21	133.1	370.199	[M+H]+	1	-	-	198343
Lafp004228	(6R,9R)-3-Oxo-α-ionol-β-D-glucoside*	Terpenoids	Sesquiterpenoids	C19H30O7	371.207	209.154	370.199	[M+H]+	3	-	-	483013
Lacp005171	3-(3'-Hydroxybutyl)-2,4,4-trimethylcyclohexa-2,5-dienone glucoside	Terpenoids	Sesquiterpenoids	C19H30O7	371.21	133.1	370.199	[M+H]+	3	-	-	525318
Lskp211380	3,4-Methylenedioxy-3',4'-dimethoxy-5'-hydroxyellagic Acid	Others	Others	C18H12O9	373.06	358.04	372.048	[M+H]+	1	-	-	1.40026e+07
mws0055	Tangeretin (4',5,6,7,8-Pentamethoxyflavone)*	Flavonoids	Flavones	C20H20O7	373.13	343.09	372.121	[M+H]+	1	481-53-8	C10190	9.66144e+06
Lafp006517	Arctigenin	Lignans and Coumarins	Lignans	C21H24O6	373.166	137.06	372.157	[M+H]+	3	7770-78-7	C10545	26799
Lmmp004541	Byzantionoside B	Others	Others	C19H32O7	373.22	135.12	372.215	[M+H]+	3	189109-45-3	-	57912.2
Smhn002274	Blumenol C glucoside; Byzantionoside B	Terpenoids	Terpene	C19H32O7	373.22	211.17	372.215	[M+H]+	3	135820-80-3	-	64381.9
Wasyqp2836	3-O-Feruloyl Aminogalactitol	Phenolic acids	Phenolic acids	C16H23NO9	374.14	177.06	373.137	[M+H]+	2	-	-	187392
pmb0108	Feruloyl syringic acid	Phenolic acids	Phenolic acids	C19H18O8	375.11	137.1	374.1	[M+H]+	3	-	-	329695
MWSHY0096	Chrysosplenetin (5,4'-Dihydroxy-3,6,7,3'-tetramethoxyflavone)	Flavonoids	Flavonols	C19H18O8	375.11	342.07	374.1	[M+H]+	3	603-56-5	C10030	51370
MWStz383	Gardenin D*	Flavonoids	Flavones	C19H18O8	375.107	345.068	374.1	[M+H]+	1	29202-00-4	-	141497
Cmlp002163	Gentioflavoside	Terpenoids	Monoterpenoids	C16H22O10	375.13	213.08	374.121	[M+H]+	3	34239-17-3	-	9233.62
Hmlp002744	Nortrachelogenin	Lignans and Coumarins	Lignans	C20H22O7	375.14	137.06	374.137	[M+H]+	2	34444-37-6	C10725	65916.8
MW0153118	Lys-Pro-Met	Amino acids and derivatives	Amino acids and derivatives	C16H30N4O4S1	375.21	172.13	374.199	[M+H]+	3	-	-	278611
mws0232	Riboflavin (Vitamin B2)	Others	Vitamin	C17H20N4O6	377.15	243.09	376.138	[M+H]+	1	83-88-5	C00255	160714
HX1372	guaiacylglycerol-β-coniferyl ether	Lignans and Coumarins	Lignans	C20H24O7	377.16	163.08	376.152	[M+H]+	1	-	-	86039
Sayp008349	(7S,8R)-5'-methoxyl cedrusin	Lignans and Coumarins	Lignans	C20H24O7	377.16	167.07	376.152	[M+H]+	1	-	-	9.63171e+06
MW0146174	Asp-Leu-Met	Amino acids and derivatives	Amino acids and derivatives	C15H27N3O6S1	378.17	137.06	377.162	[M+H]+	3	-	-	212209
MW0109069	alphaS-Amino-2-[[4S-amino-4-carboxybutyl]amino]-4H-imidazo[4,5-b]pyridine-4-hexanoic acid	Amino acids and derivatives	Amino acids and derivatives	C17H26N6O4	379.21	295.16	378.202	[M+H]+	3	-	-	864328
MW0156037	Pro-Tyr-Thr	Amino acids and derivatives	Amino acids and derivatives	C18H25N3O6	380.19	183.1	379.174	[M+H]+	3	-	-	536096
WaXYp01907	N-[(R)-2-Hydroxy-3,3-dimethyl-4-(β-D-glucopyranosyloxy)butyryl]-β-alanine	Alkaloids	Alkaloids	C15H27NO10	382.17	220.12	381.163	[M+H]+	1	29493-59-2	-	416044
Lcfp001119	cis-Zeatin-O-glucoside*	Alkaloids	Alkaloids	C16H23N5O6	382.17	220.12	381.165	[M+H]+	1	71866-93-8	-	433042
pmb0891	Cis-Zeatin-7-N-glucoside*	Alkaloids	Alkaloids	C16H23N5O6	382.172	220.119	381.165	[M+H]+	1	38165-56-9	C16443	1.03572e+06
MW0155854	Pro-Glu-His	Amino acids and derivatives	Amino acids and derivatives	C16H23N5O6	382.17	220.12	381.165	[M+H]+	3	-	-	287873
Lmxp005865	Ningposide B	Phenolic acids	Phenolic acids	C18H22O9	383.133	177.053	382.126	[M+H]+	3	307318-00-9	-	7134.77
MWStz175	Aricine	Alkaloids	Plumerane	C22H26N2O4	383.197	351.174	382.189	[M+H]+	3	482-91-7	C09037	8206.5
pme3337	Succinyladenosine	Nucleotides and derivatives	Nucleotides and derivatives	C14H17N5O8	384.12	252.07	383.108	[M+H]+	1	4542-23-8	-	835143
Zmcp001750	Eleutheroside B1*	Lignans and Coumarins	Coumarins	C17H20O10	385.11	223.06	384.106	[M+H]+	2	16845-16-2	-	34191.8
Wdtp004683	3,4,5-Trihydroxy-6-[1-(4-methoxyphenyl)-4-methylpentan-3-yl]oxyoxane-2-carboxylic acid	Phenolic acids	Phenolic acids	C19H28O8	385.18	149.074	384.178	[M+H]+	3	-	-	20045.3
MW0150927	His-Glu-Thr	Amino acids and derivatives	Amino acids and derivatives	C15H23N5O7	386.16	177.05	385.16	[M+H]+	3	-	-	2.42252e+06
MW0150161	Glu-Thr-His	Amino acids and derivatives	Amino acids and derivatives	C15H23N5O7	386.16	177.05	385.16	[M+H]+	3	-	-	2.89339e+06
Lasp006411	5'-Demethylaquillochin	Lignans and Coumarins	Lignans	C20H18O8	387.11	191.07	386.1	[M+H]+	2	305364-91-4	-	199276
Lalp008642	5,6,7,5'-Tetramethoxy-3',4'-methylenedioxyflavone	Flavonoids	Flavones	C20H18O8	387.107	357.06	386.1	[M+H]+	3	89029-10-7	-	7914.3
MW0150884	His-Cys-Gln	Amino acids and derivatives	Amino acids and derivatives	C14H22N6O5S1	387.14	191.07	386.137	[M+H]+	3	-	-	261799
MW0148036	Cys-Lys-His	Amino acids and derivatives	Amino acids and derivatives	C15H26N6O4S1	387.18	167.07	386.174	[M+H]+	3	-	-	79815.3
Lmzp006972	Dimethylmatairesinol*	Lignans and Coumarins	Lignans	C22H26O6	387.18	151.08	386.173	[M+H]+	2	25488-59-9	-	25381.9
Sahp003947	Staphylionoside A	Terpenoids	Sesquiterpenoids	C19H30O8	387.2	207.14	386.194	[M+H]+	3	-	-	2.95634e+06
Cmyp003257	Icariside B1	Terpenoids	Terpene	C19H30O8	387.2	225.14	386.194	[M+H]+	3	109062-00-2	-	32238.4
MW0155776	Pro-Arg-Asp	Amino acids and derivatives	Amino acids and derivatives	C15H26N6O6	387.2	207.13	386.191	[M+H]+	3	-	-	2.84802e+06
MWStz435	3'-Demethylnobiletin*	Flavonoids	Flavones	C20H20O8	389.123	359.078	388.116	[M+H]+	3	112448-39-2	-	5741.89
Wagp009533	5-Hydroxy-6,7,3',4',5'-Pentamethoxyflavone	Flavonoids	Flavones	C20H20O8	389.12	359.08	388.116	[M+H]+	2	29215-55-2	-	143375
Lafp002722	3-Hydroxy-1-(4-hydroxy-3,5-dimethoxy-phenyl)-propan-1-one glucoside	Phenolic acids	Phenolic acids	C17H24O10	389.15	155.07	388.136	[M+H]+	1	-	-	751758
Yaap006468	Medioresinol B	Lignans and Coumarins	Lignans	C21H24O7	389.16	327.12	388.152	[M+H]+	3	-	-	343473
Zmsp005060	Cornifins B	Others	Others	C21H24O7	389.16	181.05	388.152	[M+H]+	3	-	-	1.83129e+06
MW0153525	Met-Cys-His	Amino acids and derivatives	Amino acids and derivatives	C14H23N5O4S2	390.12	205.05	389.119	[M+H]+	3	-	-	2.08678e+06
Walp008255	2-aminodocoSane-1,5,7,21-tetraol	Lipids	Sphingolipids	C22H47NO4	390.36	328.32	389.351	[M+H]+	1	-	-	91230.4
Cmjp004550	Loganin	Terpenoids	Monoterpenoids	C17H26O10	391.159	179.07	390.153	[M+H]+	3	18524-94-2	C01433	16067
MW0151400	Ile-Gln-Met	Amino acids and derivatives	Amino acids and derivatives	C16H30N4O5S1	391.2	303.01	390.194	[M+H]+	3	-	-	882723
Lmwp011196	Bis(2-ethylhexyl)phthalate*	Phenolic acids	Phenolic acids	C24H38O4	391.28	149.02	390.277	[M+H]+	3	117-81-7	C03690	2.29122e+06
Zmdp004973	Syripinnalignan C	Lignans and Coumarins	Lignans	C21H28O7	393.19	137.06	392.183	[M+H]+	3	-	-	34239.7
MW0145457	Arg-Phe-Ala	Amino acids and derivatives	Amino acids and derivatives	C18H28N6O4	393.22	309.18	392.217	[M+H]+	3	-	-	386823
MW0109086	Phe-Ala-Arg	Amino acids and derivatives	Amino acids and derivatives	C18H28N6O4	393.22	309.18	392.217	[M+H]+	3	-	-	1.23432e+06
Latp003876	2-Methyl-5-(2'-hydroxypropyl)-7-hydroxy-chromone-2'-O-β-D-glucopyranoside	Others	Chromone	C19H24O9	397.149	235.097	396.142	[M+H]+	3	-	-	15471.3
Zbqp011507	N-(heptaco-16-enoyl)nornicotine	Alkaloids	Pyridine alkaloids	C26H42N2O	399.338	149.108	398.33	[M+H]+	3	-	-	1712.19
MW0155336	Phe-Ser-Phe	Amino acids and derivatives	Amino acids and derivatives	C21H25N3O5	400.18	238.13	399.179	[M+H]+	3	-	-	1.0183e+06
Safp009309	N-hexanoylsphinganine	Lipids	Free fatty acids	C24H49NO3	400.38	338.34	399.371	[M+H]+	1	-	-	40635.1
Cmbp005948	1-O-p-Hydroxycinnamoyl-3-O-caffeoylglycerol	Phenolic acids	Phenolic acids	C21H20O8	401.12	163.04	400.116	[M+H]+	3	-	-	12752.1
Sayp004610	urinaligran	Lignans and Coumarins	Lignans	C22H24O7	401.16	177.06	400.152	[M+H]+	3	-	-	6559.66
MWStz085	Aurantiamide	Alkaloids	Alkaloids	C25H26N2O3	403.2	117.07	402.194	[M+H]+	1	58115-31-4	-	9389.83
MWSslk197	Secoxyloganin	Terpenoids	Monoterpenoids	C17H24O11	405.14	165.05	404.132	[M+H]+	3	58822-47-2	-	17740.1
Safp010408	Difenoconazole	Alkaloids	Alkaloids	C19H17Cl2N3O3	406.07	251	405.065	[M+H]+	1	119446-68-3	C18459	2.93206e+06
Zbqp008335	N-(hexahydro-1H-benzo[de]anthracene-5-formyl)nornicotine	Alkaloids	Pyridine alkaloids	C27H38N2O	407.303	149.108	406.298	[M+H]+	3	-	-	55674.9
Zmcp102504	Marmesinin	Lignans and Coumarins	Coumarins	C20H24O9	409.15	247.1	408.142	[M+H]+	3	495-30-7	-	49343.9
Sasp010921	4-carbamoyl-2-(octadeca-9,12-dienamido)butanoic acid	Lipids	Free fatty acids	C23H40N2O4	409.31	130.05	408.299	[M+H]+	1	-	-	49894.1
pmp000262	3-Hydroxy-28-norurs-17,19,21-trien	Terpenoids	Triterpene	C29H44O	409.35	187.15	408.339	[M+H]+	2	-	-	28143.9
Zbqp011279	N-(Octadecyldienyl)nornicotine	Alkaloids	Pyridine alkaloids	C27H42N2O	411.339	149.108	410.33	[M+H]+	3	-	-	52264.3
Lmsp013224	Stigmasta-4,22-Dien-3-One	Steroids	Steroid	C29H46O	411.36	163.15	410.355	[M+H]+	1	20817-72-5	-	121956
Wcfp002357	N6-Threonylcarbamoyladenosine	Nucleotides and derivatives	Nucleotides and derivatives	C15H20N6O8	413.14	162.04	412.134	[M+H]+	1	24719-82-2	-	74060
Hmbp000568	Asperuloside	Phenolic acids	Phenolic acids	C18H22O11	415.12	235.05	414.116	[M+H]+	2	14259-45-1	C09769	30883.2
Walbp07454	3-Hydrocinnamyl-6-CinnamylGlucose	Others	Alcohol compounds	C24H30O6	415.21	119.09	414.204	[M+H]+	1	-	-	1.21705e+07
Zbsp004739	Chrysin-8-C-glucoside	Flavonoids	Flavones	C21H20O9	417.12	297.08	416.111	[M+H]+	3	160880-89-7	-	19756
Lmsp102505	Chrysophanol-8-O-glucoside*	Quinones	Anthraquinone	C21H20O9	417.12	255.06	416.111	[M+H]+	2	13241-28-6	C10316	19832
Lmyp005841	Chrysin-7-O-glucoside*	Flavonoids	Flavones	C21H20O9	417.12	255.06	416.111	[M+H]+	1	31025-53-3	-	185422
Walp009488	2-aminotetracoSane-1,6,7,23-tetraol*	Lipids	Sphingolipids	C24H51NO4	418.386	356.352	417.382	[M+H]+	2	-	-	19249.3
Zmtp102903	Kaempferol-3-O-arabinoside (Juglanin)	Flavonoids	Flavonols	C20H18O10	419.1	287.06	418.09	[M+H]+	1	-	-	1.08742e+07
pma6218	O-MethylNaringenin-8-C-arabinoside	Flavonoids	Flavanones	C21H22O9	419.13	383.1	418.126	[M+H]+	3	-	-	44511
MWStz619	Pinocembroside*	Flavonoids	Flavanones	C21H22O9	419.13	257.09	418.126	[M+H]+	1	75829-43-5	-	798483
Lhmp121010	Olivil Monoacetate	Lignans and Coumarins	Lignans	C22H26O8	419.17	205.09	418.163	[M+H]+	2	1016974-78-9	-	6534.62
pmp001014	1-Glycosyloxy-2-hydroxy-4-methoxyxanthone	Flavonoids	Other Flavonoids	C20H20O10	421.11	259.1	420.106	[M+H]+	3	-	-	21943.5
Cmyp005063	Grandidentatin	Phenolic acids	Phenolic acids	C21H28O9	425.18	147.04	424.173	[M+H]+	3	15732-48-6	C10463	322535
Wbkp012886	(1S,3R,3a1S,8R,10S,11aS)-1,5,10-trihydroxy-3,3a1,8,11a-tetramethyl-2,11-dioxohexadecahydrodibenzo[de,g]chromen-4-yl acetate*	Terpenoids	Ditepenoids	C22H32O8	425.21	365.19	424.21	[M+H]+	3	-	-	423918
Wayp002574	N-Hydroxyhexanoyl nornicotine glucoside	Alkaloids	Pyridine alkaloids	C21H32N2O7	425.226	263.175	424.22	[M+H]+	3	-	-	15265.7
Qmdp112412	(Rel 5S,6R,8R,9R,10S,13S,15S,16R)-6-Acetoxy-9,13;15,16 diepoxy-15,16-dimethoxylabdane	Terpenoids	Ditepenoids	C24H40O6	425.29	261.22	424.283	[M+H]+	3	-	-	42327.2
Hmcp005697	Olean-13(18)-en-3-one (δ-Amyrenone)	Terpenoids	Triterpene	C30H48O	425.37	191.18	424.37	[M+H]+	1	20248-08-2	-	14987.3
Hmcp005535	α-Amyrenone	Terpenoids	Triterpene	C30H48O	425.38	191.17	424.37	[M+H]+	1	638-96-0	-	15895.4
Zbsp011022	Lup-20(29)-en-3-one (Lupenone)	Terpenoids	Triterpene	C30H48O	425.38	191	424.37	[M+H]+	1	1617-70-5	C16990	13751.7
Lmhp008337	LysoPE 14:0(2n isomer)*	Lipids	LPE	C19H40NO7P	426.26	285.24	425.254	[M+H]+	1	-	-	42041.1
mad1424	Ditartaroyl-hydroxycoumarin	Lignans and Coumarins	Coumarins	C17H14O13	427.05	295.05	426.043	[M+H]+	3	-	-	58492
Xmqp004074	Peucedanol 3'-O-glucoside	Lignans and Coumarins	Coumarins	C20H26O10	427.16	247.096	426.153	[M+H]+	3	65891-61-4	-	12953.3
Wagp004803	Abscisic acid D-glucopyranosyl ester	Terpenoids	Sesquiterpenoids	C21H30O9	427.2	247.13	426.189	[M+H]+	3	-	-	37125.2
WaXYp02482	Feruloylputrescine glucoside	Alkaloids	Phenolamine	C20H30O8N2	427.21	177.05	426.199	[M+H]+	1	-	-	202991
Wcdp010989	29-Norcycloartane-3,24-dione	Terpenoids	Triterpene	C29H46O2	427.36	83.09	426.35	[M+H]+	3	207850-22-4	-	26431
pmf0085	9,19-Cyclolanost-24-en-3-ol (Cycloartenol)	Terpenoids	Triterpene	C30H50O	427.39	345.32	426.386	[M+H]+	3	469-38-5	C01902	2363.94
Wahlp07899	Norephedrin 3-O-(2''-Phenylpropanyl)Glucoside	Alkaloids	Phenolamine	C24H33NO6	432.24	119.09	431.231	[M+H]+	1	-	-	4.36138e+06
Zbsp002199	Pelargonidin-3-O-glucoside	Flavonoids	Anthocyanidins	C21H21O10+	433.11	271.06	433.113	[M]+	3	47684-27-5	C12137	331160
Zbrp003982	Sulfurein; Sulfuretin-6-O-glucoside	Flavonoids	Aurones	C21H20O10	433.11	271.06	432.106	[M+H]+	2	531-63-5	-	28560.7
mws0072	Apigenin-5-O-glucoside	Flavonoids	Flavones	C21H20O10	433.11	271.06	432.106	[M+H]+	3	28757-27-9	-	2.02043e+07
Lmlp005572	Galangin 7-glucoside	Flavonoids	Flavonols	C21H20O10	433.11	271.06	432.106	[M+H]+	1	-	-	3.32444e+07
MWSHY0189	Apigenin-7-O-glucoside(Cosmosiin)*	Flavonoids	Flavones	C21H20O10	433.11	271.07	432.106	[M+H]+	1	578-74-5	C04608	2.83064e+07
MWSslk002	Sophoricoside*	Flavonoids	Isoflavones	C21H20O10	433.11	271.06	432.106	[M+H]+	1	152-95-4	-	2.94886e+07
Lacp004926	3,8-Dihydroxy-1-methoxy-9,10-anthraquinone glucoside	Quinones	Anthraquinone	C21H20O10	433.11	271.06	432.105	[M+H]+	2	-	-	267780
pmp000117	3,5,6,7,8,3',4'-Heptamethoxyflavone	Flavonoids	Flavonols	C22H24O9	433.15	403.11	432.142	[M+H]+	3	1178-24-1	-	8776.59
Wacyp04090	Phenylethyl Primeveroside	Others	Alcohol compounds	C19H28O10	434.2	163.06	416.168	[M+NH4]+	2	-	-	94181.5
Lhfp110342	Fukinolic acid	Tannins	Tannin	C20H18O11	435.093	163.038	434.085	[M+H]+	3	50982-40-6	-	67664.6
Smnp004764	7-hydroxyaloin	Quinones	Anthraquinone	C21H22O10	435.12	255.06	434.121	[M+H]+	3	82461-12-9	-	41520.6
Lahp003509	Tadehaginoside	Phenolic acids	Phenolic acids	C21H22O10	435.13	147.04	434.121	[M+H]+	2	-	-	65328
Lahp003986	3,4-Dihydro-4-(4'-hydroxyphenyl)-5,7-dihydroxycoumarin glucoside	Lignans and Coumarins	Coumarins	C21H22O10	435.13	273.08	434.121	[M+H]+	1	-	-	2.50825e+06
pmp000604	Rubrofusarin-6-O-glucoside	Others	Ketone compounds	C21H22O10	435.13	273.07	434.121	[M+H]+	2	132922-80-6	-	2.71546e+06
Wbtp003131	Irisxanthone	Flavonoids	Other Flavonoids	C20H20O11	437.11	275.06	436.101	[M+H]+	2	51419-56-8	C10067	1.41205e+06
Wbtp004648	Swertianolin*	Flavonoids	Other Flavonoids	C20H20O11	437.11	275.06	436.101	[M+H]+	2	-	-	57519.6
Walbsp2993	Epiafzelechin 5-O-beta-D-glucopyranoside	Flavonoids	Flavanols	C21H24O10	437.14	275.09	436.137	[M+H]+	2	-	-	1.13616e+06
Lmhp008273	LysoPE 15:1(2n isomer)	Lipids	LPE	C20H40NO7P	438.26	297.24	437.254	[M+H]+	3	-	-	7808.22
MWSmce435	Neoline	Alkaloids	Terpenoid alkaloids	C24H39NO6	438.29	420.28	437.278	[M+H]+	2	466-26-2	-	66817.8
Wtmp004296	2,3,6,7-tetrahydroxy-4-{[(2s,3r,4s,5s,6r)-3,4,5-trihydroxy-6-(hydroxymethyl)oxan-2-yl]oxy}xanthen-9-one	Flavonoids	Other Flavonoids	C19H18O12	439.09	277.04	438.08	[M+H]+	2	-	-	177100
MWSHY0044	Kurarinone*	Flavonoids	Flavanones	C26H30O6	439.21	303.16	438.204	[M+H]+	1	34981-26-5	C17446	32754.4
Lskp211459	Olean-12-ene-3,16-dione (Maniladione)	Terpenoids	Triterpene	C30H46O2	439.356	203.178	438.35	[M+H]+	3	-	-	31960.5
Ymjm000095	13,28-Epoxyolean-11-en-3-one	Terpenoids	Triterpene	C30H46O2	439.36	203.18	438.35	[M+H]+	1	-	-	804542
Lmhp008885	LysoPE 15:0(2n isomer)*	Lipids	LPE	C20H42NO7P	440.28	299.26	439.27	[M+H]+	1	-	-	53698.5
Lahp003063	3,5-Dihydroxyphenyl1-O-(6-O-Galloyl-β-D-Glucopyranoside)	Phenolic acids	Phenolic acids	C19H20O12	441.1	127.04	440.096	[M+H]+	1	94356-21-5	-	185700
Lmhp005550	N,N'-Diferuloylputrescine	Alkaloids	Phenolamine	C24H28N2O6	441.2	177.05	440.195	[M+H]+	3	42369-86-8	-	12761.5
Lszp210001	3-Hydroxylup-20(29)-en-28-al (Betulinaldehyde)	Terpenoids	Triterpene	C30H48O2	441.37	177.16	440.365	[M+H]+	1	13159-28-9	-	8904.46
Lmqp012453	3-Hydroxyurs-12-en-28-aldehyde (Ursolaldehyde)	Terpenoids	Triterpene	C30H48O2	441.373	191.179	440.365	[M+H]+	3	-	-	27703.9
Lahp004470	5,7,3',4',5'-Pentahydroxyflavan-7-gallate	Flavonoids	Other Flavonoids	C22H18O10	443.1	139.04	442.09	[M+H]+	3	-	-	23856.7
pmp000438	3,28-Dihydroxylup-20(29)-ene (Betulin)	Terpenoids	Triterpene	C30H50O2	443.39	425.38	442.381	[M+H]+	1	473-98-3	C08618	156896
Satp005088	5-hydroxy-7-(2-hydroxypropyl)-2-(3-hydroxy-2-(4-hydroxy-3,5-dimethoxybenzyl)propyl)-chromone	Flavonoids	Other Flavonoids	C24H28O8	445.18	167.07	444.178	[M+H]+	3	-	-	29722.5
pmp001131	Dendromoniliside B	Terpenoids	Sesquiterpenoids	C21H32O10	445.21	409.26	444.2	[M+H]+	3	-	-	82157.3
MWStz079	Aurantiamide acetate	Alkaloids	Alkaloids	C27H28N2O4	445.21	224.11	444.205	[M+H]+	1	56121-42-7	-	65985.7
Wbsp011768	lycojaponicuminol A	Terpenoids	Terpene	C29H48O3	445.36	409.35	444.36	[M+H]+	3	-	-	120900
mws0052	Baicalin	Flavonoids	Flavones	C21H18O11	447.09	271.06	446.085	[M+H]+	1	21967-41-9	C10025	486801
mws0894	Glycitin	Flavonoids	Isoflavones	C22H22O10	447.13	285.08	446.121	[M+H]+	2	40246-10-4	C16195	12950
pmp000878	Swertisin	Flavonoids	Flavones	C22H22O10	447.13	411.11	446.121	[M+H]+	3	6991-10-2	C17835	22352.1
MWSprf034	Gaultherin	Phenolic acids	Phenolic acids	C19H26O12	447.15	153.055	446.142	[M+H]+	3	490-67-5	-	38456.1
Lmlp001118	3'-Glucosyl-6,7-dihydroxy-N-methyl-benzyltetrahydroisoquinoline	Alkaloids	Isoquinoline alkaloids	C23H29NO8	448.197	286.146	447.189	[M+H]+	3	-	-	280169
Zblp002068	Cyanidin-3-O-glucoside*	Flavonoids	Anthocyanidins	C21H21O11+	449.11	287.06	449.108	[M]+	3	47705-70-4	C08604	352935
Lmwp003442	Amoenin	Flavonoids	Flavonols	C21H20O11	449.11	287.06	448.101	[M+H]+	1	-	-	109931
Lhjp111605	Dehydroxypaederosidic Acid	Terpenoids	Monoterpenoids	C18H24O11S	449.11	303.05	448.104	[M+H]+	3	-	-	1.3981e+06
Zbkp004763	Plantaginin	Flavonoids	Other Flavonoids	C21H20O11	449.11	153.02	448.101	[M+H]+	1	-	C17056	96848.4
Xmyp005654	Kaempferol-4'-O-glucoside*	Flavonoids	Flavonols	C21H20O11	449.106	287.056	448.101	[M+H]+	1	52222-74-9	-	6.72456e+07
Hmpp003270	Luteolin-4'-O-glucoside*	Flavonoids	Flavones	C21H20O11	449.11	287.05	448.101	[M+H]+	1	6920-38-3	-	6.05599e+07
Hmcp002316	Isorhamnetin-3-O-arabinoside	Flavonoids	Flavonols	C21H20O11	449.11	317.06	448.101	[M+H]+	3	-	-	75530.3
Safp009165	Homobutein 4-glucoside	Flavonoids	Chalcones	C22H24O10	449.14	287.06	448.137	[M+H]+	2	-	-	7.36418e+07
Safp008433	Dichotosin	Flavonoids	Flavones	C23H28O9	449.19	287.06	448.173	[M+H]+	3	-	-	6.52982e+07
Lahp003408	2-(3,4-dihydroxyphenyl)-4h-chromene-3,5,7-triol-glucoside	Flavonoids	Flavanols	C21H22O11	451.12	243.06	450.116	[M+H]+	1	-	-	405866
zjtp120202	Tomentodione E	Others	Others	C30H42O3	451.32	405.32	450.313	[M+H]+	3	-	-	128005
Lmhp009034	LysoPE 16:1*	Lipids	LPE	C21H42NO7P	452.28	311.26	451.27	[M+H]+	1	-	-	100152
Smgp105565	Cinchonain Ib*	Flavonoids	Flavanols	C24H20O9	453.11	343.08	452.111	[M+H]+	3	85081-24-9	C10217	56444.8
Wayp003359	N-Hydroxyoctanoyl nornicotine glucoside	Alkaloids	Pyridine alkaloids	C23H36N2O7	453.259	291.212	452.252	[M+H]+	3	-	-	180540
pmp000439	3-Hydroxyurs-5(6),12,18(19)-trien-28-oic acid (Uncargenin B)	Terpenoids	Triterpene	C30H44O3	453.34	435.33	452.329	[M+H]+	3	-	-	1.1482e+06
pmb0876	LysoPE 16:0	Lipids	LPE	C21H44NO7P	454.29	313.27	453.286	[M+H]+	1	53862-35-4	-	8.42305e+06
Lmhp005872	Diferuloylcadaverine	Alkaloids	Phenolamine	C25H30N2O6	455.22	177.05	454.21	[M+H]+	3	-	-	608430
pmp000263	3-Hydroxyurs-12,19-dien-28-oic acid (Sanguisorbigenin)	Terpenoids	Triterpene	C30H46O3	455.35	409.35	454.345	[M+H]+	1	-	-	640866
Zmjp011592	Kanerodione	Terpenoids	Triterpene	C30H46O3	455.35	437.34	454.345	[M+H]+	3	-	-	134024
Lssp210312	3-Hydroxylup-12(13),20(29)-diene-28-oic acid	Terpenoids	Triterpene	C30H46O3	455.35	247.17	454.345	[M+H]+	3	-	-	20746.6
Yshs000050	Lupane-20(29)-en-3-on-28-oic acid	Terpenoids	Triterpene	C30H46O3	455.35	437.35	454.345	[M+H]+	1	-	-	34437.7
Zjmp102714	2,3-Dihydroxy-30-norolean-12,20(29)-dien-28-oic acid	Terpenoids	Triterpene	C29H44O4	457.33	109.1	456.324	[M+H]+	1	-	-	9769.87
Wcgp012959	10-hydroxy-5a,5b,8,11a,13b-pentamethyl-3-(prop-1-en-2-yl)-hexadecahydrocyclopenta[a]chrysene-8-carboxylic acid	Others	Others	C30H48O3	457.37	191.18	456.36	[M+H]+	3	-	-	208951
Lssp210084	3-Hydroxyurs-12-en-28-oic acid (Ursolic acid)	Terpenoids	Triterpene	C30H48O3	457.37	203.18	456.36	[M+H]+	1	77-52-1	C08988	172904
Wcqp013026	Epikatonic acid	Terpenoids	Triterpene	C30H48O3	457.37	439.36	456.36	[M+H]+	2	76035-62-6	-	54216.4
Lhjp111612	Methylpaederoside	Terpenoids	Monoterpenoids	C19H24O11S	461.11	147.04	460.104	[M+H]+	3	-	-	128425
pmp000577	Acacetin-7-O-glucuronide	Flavonoids	Flavones	C26H20O8	461.12	285.08	460.116	[M+H]+	2	-	-	191407
Lagp004798	Kuzubutenolide A	Others	Lactones	C23H24O10	461.14	107.05	460.137	[M+H]+	3	-	-	11446.4
Waptp05073	6,8-Dimethylapigenin-7-O-glucoside	Flavonoids	Flavones	C23H24O10	461.14	299.09	460.137	[M+H]+	1	-	-	922058
Ladp005389	portulacanone D glucoside	Flavonoids	Other Flavonoids	C23H24O10	461.15	299.09	460.137	[M+H]+	2	-	-	988154
Wbmp002986	n-methylcoclaurine-glucose	Alkaloids	Alkaloids	C24H31NO8	462.21	300.16	461.205	[M+H]+	2	-	-	2.46574e+06
Zblp002396	Peonidin-3-O-glucoside	Flavonoids	Anthocyanidins	C22H23O11+	463.12	301.07	463.123	[M]+	3	68795-37-9	C12141	407789
Lmdp003171	Azalein (Azaleatin-3-O-rhamnoside)	Flavonoids	Flavonols	C22H22O11	463.12	317.07	462.116	[M+H]+	3	29028-02-2	-	18721.3
Zmgp004060	paratensein-7-O-glucoside*	Flavonoids	Isoflavones	C22H22O11	463.12	301.07	462.116	[M+H]+	1	-	-	771980
Zbsp005030	Tricin-5-O-arabinoside	Flavonoids	Flavones	C22H22O11	463.12	331.08	462.116	[M+H]+	3	-	-	17364.4
pmp000579	Diosmetin-7-O-galactoside*	Flavonoids	Flavones	C22H22O11	463.12	301.07	462.116	[M+H]+	1	-	-	728893
Lmnp002845	Hispidulin-8-C-glucoside*	Flavonoids	Flavones	C22H22O11	463.13	343.09	462.116	[M+H]+	3	-	-	13728.7
MWSslk237	Hispidulin-7-O-glucoside(Homoplantaginin)*	Flavonoids	Flavones	C22H22O11	463.13	301.07	462.116	[M+H]+	1	17680-84-1	C17762	639977
Zblp001862	Delphinidin-3-O-galactoside	Flavonoids	Anthocyanidins	C21H21O12+	465.1	303.05	465.103	[M]+	3	28500-00-7	-	85727
Wasyqp3263	Quercetin 6-C-Glucoside	Flavonoids	Flavones	C21H20O12	465.1	315.05	464.096	[M+H]+	2	-	-	71801.5
Zkep143847	6-Hydroxyluteolin 7-glucoside*	Flavonoids	Flavones	C21H20O12	465.1	303.05	464.096	[M+H]+	1	-	C17763	1.14238e+07
pmp001309	6-Hydroxykaempferol-7-O-glucoside*	Flavonoids	Flavonols	C21H20O12	465.1	303.1	464.096	[M+H]+	1	-	-	17477162
Wbtp005060	2,3,5-trimethoxy-1-{[(2s,3r,4s,5s,6r)-3,4,5-trihydroxy-6-(hydroxymethyl)oxan-2-yl]oxy}xanthen-9-one*	Flavonoids	Other Flavonoids	C22H24O11	465.13	303.05	464.132	[M+H]+	2	-	-	1.88315e+06
Safp011373	Homoeriodictyolchalcone 2'-glucoside*	Flavonoids	Chalcones	C22H24O11	465.14	303.09	464.132	[M+H]+	2	-	-	1.52546e+06
MWStz394	Homoeriodictyol 7-O-glucoside*	Flavonoids	Flavanones	C22H24O11	465.139	303.089	464.132	[M+H]+	2	14982-11-7	-	1.91742e+06
Lmhp009464	LysoPE 17:1(2n isomer)*	Lipids	LPE	C22H44NO7P	466.29	325.27	465.286	[M+H]+	1	-	-	206537
MWSprf134	Plantagoside	Flavonoids	Flavanones	C21H22O12	467.12	305.07	466.111	[M+H]+	3	78708-33-5	C17531	470549
Lmhp010162	LysoPE 17:0	Lipids	LPE	C22H46NO7P	468.31	327.29	467.301	[M+H]+	2	-	-	102203
MWSmce446	Cimifugin-7-O-glucoside	Others	Chromone	C22H28O11	469.17	307.12	468.163	[M+H]+	3	80681-45-4	-	28966.8
pmb0504	N-(4'-O-glycosyl)-feruloyl agmatine	Alkaloids	Phenolamine	C21H32N4O8	469.23	177.05	468.222	[M+H]+	3	-	-	8797.21
Ymjm000101	6-Hydroxy-3-oxooleana-11,13(18)-dien-28-oic acid	Terpenoids	Triterpene	C30H44O4	469.33	407.33	468.324	[M+H]+	1	-	-	102813
MWStz410	Ganoderic acid DM	Terpenoids	Triterpene	C30H44O4	469.33	469.34	468.324	[M+H]+	2	173075-45-1	-	325352
Llhp011701	11,12-epoxy-13-hydroxy-3-Oxooleanane-28-oic acid gamma-lactone (Liquidambaric Lactone)	Terpenoids	Triterpene	C30H44O4	469.33	423.33	468.324	[M+H]+	1	185051-75-6	-	11304.7
Lhzp102807	Valoneaic acid dilactone	Tannins	Tannin	C21H10O13	471.02	407	470.012	[M+H]+	1	-	-	822408
zjmp120215	3,25-Epoxy-3-hydroxyurs-12-en-28-oic acid (Lantic acid)	Terpenoids	Triterpene	C30H46O4	471.34	435.32	470.34	[M+H]+	3	-	-	29695.7
Zjmp102713	2,3-Dihydroxylup-20(29)-en-28-oic acid*	Terpenoids	Triterpene	C30H46O4	471.34	201.16	470.34	[M+H]+	1	-	-	651841
Yshs000048	6-Hydroxy-lupane-20(29)-en-3-one-28-oic acid*	Terpenoids	Triterpene	C30H46O4	471.34	407.33	470.34	[M+H]+	1	-	-	152797
zjmp120214	22-Hydroxy-oleanonic acid	Terpenoids	Triterpene	C30H46O4	471.35	435.33	470.34	[M+H]+	3	-	-	29452
pmp000529	21,23:24,25-Diepoxy-21-hydroxylanost-7-en-3-one (Melianone)	Terpenoids	Triterpene	C30H46O4	471.35	425.2	470.34	[M+H]+	3	6553-27-1	-	14705
Lhwp110301	19-Hydroxy-2-(hydroxymethyl)-A(1)-norursa-2,12-dien-28-oic acid (Coleonolic acid)	Terpenoids	Triterpene	C30H46O4	471.35	205.16	470.34	[M+H]+	3	-	-	234997
HX1191	3,4-Secodammara-4(28),20,24-trien-3,26-dioic acid	Terpenoids	Triterpene	C30H46O4	471.35	407.33	470.34	[M+H]+	1	-	-	567703
pmp000441	3-Hydroxy-11-oxours-12-en-28-oic acid (11-Keto-ursolic acid)*	Terpenoids	Triterpene	C30H46O4	471.35	453.34	470.34	[M+H]+	1	105870-59-5	-	565797
Yhjp010205	Virgatic acid	Terpenoids	Triterpene	C30H46O4	471.35	471.35	470.34	[M+H]+	3	14356-51-5	-	2.33069e+06
Zjmp102710	3-Hydroxy-29(or30)-al-olean-12-en-28-oic acid	Terpenoids	Triterpene	C30H46O4	471.35	201.16	470.34	[M+H]+	1	-	-	57342.9
zjgp122315	4-O-(6''-P-coumaroyl-β-D-glucopyranosyl)-P-coumaric acid	Others	Others	C24H24O10	473.14	147.04	472.137	[M+H]+	2	-	-	192240
Qmfp122302	Ilelatifol D(ISO)	Terpenoids	Triterpene	C30H48O4	473.36	409.35	472.355	[M+H]+	2	-	-	62144.7
Zagp009085	Ilelic acid A*	Terpenoids	Triterpene	C30H48O4	473.36	191.18	472.355	[M+H]+	1	-	-	24249.2
Lajp010867	13-Hydroxy oleanolic acid-3-oxo-28-acid*	Terpenoids	Triterpene	C30H48O4	473.362	427.358	472.355	[M+H]+	3	-	-	44601
pmp000191	6''-O-Acetylgenistin	Flavonoids	Isoflavones	C23H22O11	475.12	271.06	474.116	[M+H]+	3	73566-30-0	-	12729
Wafp004334	N-Feruloyltyramine 4'-glucoside	Alkaloids	Phenolamine	C24H29NO9	476.2	177.05	475.184	[M+H]+	3	-	-	443537
Lmhp008801	LysoPE 18:3	Lipids	LPE	C23H42NO7P	476.28	335.26	475.27	[M+H]+	1	-	-	737930
Zbcp003640	Rosinidin-3-O-glucoside	Flavonoids	Anthocyanidins	C23H25O11+	477.14	315.09	477.139	[M]+	3	-	-	83065
pmp000172	5,2'-Dihydroxy-7,8-dimethoxyflavone glucoside*	Flavonoids	Flavones	C23H24O11	477.14	315.08	476.132	[M+H]+	3	-	-	35741
pma0253	O-MethylChrysoeriol-5-O-glucoside	Flavonoids	Flavones	C23H24O11	477.139	315.086	476.132	[M+H]+	3	-	-	11365.3
pmb0881	LysoPE 18:2	Lipids	LPE	C23H44NO7P	478.29	337.27	477.286	[M+H]+	2	-	-	2.68719e+06
pmp000607	1-desmethylaurantio-obtusin-2-O-β-D-glucoside	Quinones	Anthraquinone	C22H22O12	479.12	317.06	478.111	[M+H]+	3	-	-	93788.3
Lmjp003295	6-Methoxykaempferol-3-O-glucoside*	Flavonoids	Flavonols	C22H22O12	479.12	317.07	478.111	[M+H]+	2	63422-27-5	-	80580
Hmgp002148	Nepetin-7-O-alloside*	Flavonoids	Flavones	C22H22O12	479.12	317.06	478.111	[M+H]+	2	-	-	62823.4
pmb2260	LysoPC 15:1	Lipids	LPC	C23H46NO7P	480.31	184.07	479.301	[M+H]+	2	-	-	78064.3
mws0289	LysoPE 18:1*	Lipids	LPE	C23H46NO7P	480.31	339.29	479.301	[M+H]+	3	89576-29-4	-	5.98126e+06
Smzp002615	11-O-Galloylbergenin*	Lignans and Coumarins	Coumarins	C21H20O13	481.09	153.01	480.09	[M+H]+	3	82958-44-9	C17520	72353.5
Lmmp001947	Gossypetin-3-O-glucoside*	Flavonoids	Flavonols	C21H20O13	481.1	319.05	480.09	[M+H]+	1	-	-	8.26243e+06
Lmpp003465	Myricetin-3-O-β-D-glucoside*	Flavonoids	Flavonols	C21H20O13	481.1	319.04	480.09	[M+H]+	1	19833-12-6	-	8.74021e+06
Zbyp004485	3-O-Galloylbergenin*	Lignans and Coumarins	Coumarins	C21H20O13	481.1	153.02	480.09	[M+H]+	3	-	-	48397.7
MWStz593	Gossypetin-8-O-glucoside	Flavonoids	Flavonols	C21H20O13	481.1	319.05	480.09	[M+H]+	1	652-78-8	C10051	242043
Lafp002938	Evofolin B glucoside	Phenolic acids	Phenolic acids	C23H28O11	481.17	177.05	480.163	[M+H]+	3	-	-	121564
pmb2319	LysoPC 15:0*	Lipids	LPC	C23H48NO7P	482.32	184.07	481.317	[M+H]+	1	108273-89-8	-	343877
pmb0883	LysoPE 18:0	Lipids	LPE	C23H48NO7P	482.32	341.31	481.317	[M+H]+	3	69747-55-3	-	117367
MWSprf086	Silydianin	Tannins	Tannin	C25H22O10	483.13	153.02	482.121	[M+H]+	2	29782-68-1	-	98349
MWSslk222	Isosilybin	Flavonoids	Flavanones	C25H22O10	483.13	153.02	482.121	[M+H]+	3	72581-71-6	C16808	29283.2
MWS20202	1,6-Di-O-galloyl-β-D-glucose	Phenolic acids	Phenolic acids	C20H20O14	485.09	153.02	484.085	[M+H]+	1	-	C04101	813516
pmb0769	N-(p-Coumaroyl)serotonin Glucoside	Alkaloids	Phenolamine	C25H28N2O8	485.19	323.14	484.185	[M+H]+	3	76423-56-8	-	14565.2
pmp000267	3,11-Dioxo-19-hydroxyurs-12-en-28-oic acid	Terpenoids	Triterpene	C30H44O5	485.33	233.15	484.319	[M+H]+	1	-	-	10532.2
Lwhp010608	Rutaevin	Terpenoids	Triterpene	C26H30O9	487.2	441.19	486.189	[M+H]+	3	33237-37-5	C08779	35301.9
Lskp211490	2,3,23-Trihydroxyurs-12,19-dien-28-oic acid	Terpenoids	Triterpene	C30H46O5	487.34	441.34	486.334	[M+H]+	3	-	-	52504.9
Zjmp102709	3-Hydroxyolean-12-ene-28,29-dioic acid (Serratagenic Acid)	Terpenoids	Triterpene	C30H46O5	487.34	451.32	486.334	[M+H]+	3	-	-	83302.4
lsdp210002	Elaeocarpucin A	Terpenoids	Triterpene	C30H46O5	487.34	441.34	486.334	[M+H]+	3	-	-	27658.8
Lmsp102910	3-Hydroxyolean-12-ene-27,28-dioic acid (Cincholic acid)	Terpenoids	Triterpene	C30H46O5	487.34	423.32	486.334	[M+H]+	1	5948-32-3	-	119832
Wbsp006753	Urmiensolide*	Terpenoids	Triterpene	C30H46O5	487.34	469.33	486.334	[M+H]+	1	-	-	504503
Ymjm000098	Viburolide	Terpenoids	Triterpene	C30H46O5	487.34	441.34	486.334	[M+H]+	2	-	-	1.49491e+06
lsdp210010	Elaeocarpucin F	Terpenoids	Triterpene	C30H48O5	489.36	201.16	488.35	[M+H]+	3	-	-	60841.3
MWStz611	2,3,23-Trihydroxyurs-12-en-28-oic acid (Asiatic acid)*	Terpenoids	Triterpene	C30H48O5	489.36	407.33	488.35	[M+H]+	1	464-92-6	C08617	182265
pmp000269	2,3,19-Trihydroxyolean-12-en-28-oic acid (Arjunic acid)	Terpenoids	Triterpene	C30H48O5	489.36	407.33	488.35	[M+H]+	2	31298-06-3	-	174784
Lmmp003903	Kaempferol-3-O-(2''-O-acetyl)glucoside	Flavonoids	Flavonols	C23H22O12	491.12	287.05	490.111	[M+H]+	1	-	-	48580
pmb0758	Anisic acid-O-feruloyl glucoside	Phenolic acids	Phenolic acids	C24H26O11	491.15	329	490.147	[M+H]+	3	-	-	124179
pmb0863	LysoPC 16:2(2n isomer)*	Lipids	LPC	C24H46NO7P	492.31	184.07	491.301	[M+H]+	1	-	-	37645.9
Zbsp004650	Tricin-5-O-Glucoside	Flavonoids	Flavones	C23H24O12	493.13	331.08	492.127	[M+H]+	2	32769-00-9	-	53063.2
Lahp004593	Rhamnazin 3-O-β-D-glucopyranoside(Flavoyadorinin A)*	Flavonoids	Flavonols	C23H24O12	493.133	331.081	492.127	[M+H]+	3	20486-38-8	-	76782.5
Cmsp004305	(7S,8R-Threo-3',4,9'-trihydroxy-3-methoxy-4',7-epoxy-neolignan-9-O-rhamnoside	Lignans and Coumarins	Lignans	C25H32O10	493.21	163.08	492.2	[M+H]+	3	-	-	16736
Lcfp121091	Cyclo(VVFF)	Others	Cyclonic peptide	C28H36N4O4	493.28	247.15	492.274	[M+H]+	3	24181-12-2	-	216498
pmp001270	LysoPC 16:1*	Lipids	LPC	C24H48NO7P	494.32	184.07	493.317	[M+H]+	1	76790-27-7	-	645660
Qaxp006431	6'-O-Cinnamoyl Harpagide	Terpenoids	Monoterpenoids	C24H30O11	495.18	167.07	494.179	[M+H]+	3	1245572-24-0	-	30691.7
Wacyp05774	3,7-Dimethyl-2,6-octadienyl 6-O-(Beta-D-Glucopyranosyl)-Beta-D-glucopyranoside	Terpenoids	Monoterpenoids	C22H38O11	496.28	163.06	478.241	[M+NH4]+	3	-	-	278681
pmp000173	Neoandrographolide	Terpenoids	Ditepenoids	C26H40O8	498.31	319.23	480.272	[M+NH4]+	3	27215-14-1	-	19024.6
Lahp003757	3,4,5-trimethoxyphenol-1-O-β-D-(6'-O-galloyl)glucopyranoside*	Phenolic acids	Phenolic acids	C22H26O13	499.145	153.018	498.137	[M+H]+	3	-	-	44532
Lmhp008688	LysoPE 20:5	Lipids	LPE	C25H42NO7P	500.28	359.26	499.27	[M+H]+	2	-	-	13908.5
Lagp005559	8-Methoxy acetyl ononin	Flavonoids	Isoflavones	C25H26O11	503.16	299.09	502.147	[M+H]+	2	-	-	7543.75
pmb1240	Phellodensin F	Flavonoids	Flavanonols	C26H30O10	503.191	311.128	502.184	[M+H]+	3	53846-49-4	-	18480.5
MWStz658	Ilexgenin A	Terpenoids	Triterpene	C30H46O6	503.33	421.31	502.329	[M+H]+	1	108524-94-3	-	10527.3
Wbsp006152	3α,20β,21β-trihydroxy-16-oxo-serrat-14-en-24-oic acid	Terpenoids	Triterpene	C30H46O6	503.34	485.33	502.329	[M+H]+	2	-	-	45098.1
MWSprf049	Medicagenic acid	Terpenoids	Triterpene	C30H46O6	503.34	203.18	502.329	[M+H]+	2	599-07-5	-	15663.3
Hmjp003416	2,3,6,23-Tetrahydroxyolean-12-en-28-oic acid (Terminolic acid)	Terpenoids	Triterpene	C30H48O6	505.35	459.35	504.345	[M+H]+	1	564-13-6	-	228773
Hmjp003546	2,3,6,23-Tetrahydroxyurs-12-en-28-oic acid (Madecassic acid)	Terpenoids	Triterpene	C30H48O6	505.35	469.33	504.345	[M+H]+	1	18449-41-7	-	207898
Cmcp006262	2,3,7,19-Tetrahydroxyurs-12-en-28-oic acid (Roxburic Acid)*	Terpenoids	Triterpene	C30H48O6	505.35	423.33	504.345	[M+H]+	2	108657-25-6	-	48111
Wbsp000203	3-O-acetyltohogenol	Terpenoids	Terpene	C31H52O5	505.39	505.39	504.382	[M+H]+	3	-	-	112909
Lmhp008718	LysoPC 17:2*	Lipids	LPC	C25H48NO7P	506.32	184.07	505.317	[M+H]+	1	-	-	67942.7
Lmhp010514	LysoPE 20:2(2n isomer)	Lipids	LPE	C25H48NO7P	506.32	365.31	505.317	[M+H]+	3	-	-	4105.65
Zblp003303	Delphinidin-3-O-(6''-O-acetyl)glucoside	Flavonoids	Anthocyanidins	C23H23O13+	507.11	303.05	507.113	[M]+	3	66594-00-1	-	16463.5
pmp000013	Eupatilin-7-O-glucoside	Flavonoids	Flavones	C24H26O12	507.15	345.09	506.142	[M+H]+	2	-	-	133757
Wahp006113	Ayanin-3'-O-β-D-glucoside	Flavonoids	Flavonols	C24H26O12	507.15	345.1	506.142	[M+H]+	3	-	-	16150.7
Yacp008636	Icariside E4	Lignans and Coumarins	Lignans	C26H34O10	507.23	238.12	506.215	[M+H]+	3	126253-42-7	-	279974
Lmhp009590	LysoPC 17:1	Lipids	LPC	C25H50NO7P	508.34	184.07	507.332	[M+H]+	1	-	-	669220
Wagp004981	Limocitrin 3-Glucoside*	Flavonoids	Flavonols	C23H24O13	509.13	347.08	508.122	[M+H]+	3	-	-	14492
Zbnp004766	Limocitrin-7-O-glucoside*	Flavonoids	Flavonols	C23H24O13	509.128	347.07	508.122	[M+H]+	3	-	-	22048.5
Lmhp010515	LysoPC 17:0(2n isomer)*	Lipids	LPC	C25H52NO7P	510.36	184.07	509.348	[M+H]+	1	-	-	1.05222e+06
Lmhp009526	2-α-Linolenoyl-glycerol-1-O-glucoside*	Lipids	Glycerol ester	C27H46O9	515.32	261.22	514.314	[M+H]+	1	-	-	9140.64
Lcsp002946	Dihydrozeatin-O-glucoside riboside	Alkaloids	Alkaloids	C21H33N5O10	516.23	384.19	515.223	[M+H]+	3	62512-95-2	-	14461.2
pmb0865	LysoPC 18:3(2n isomer)	Lipids	LPC	C26H48NO7P	518.32	184.07	517.317	[M+H]+	1	-	-	7.59473e+06
pmp000531	Phellamurin	Flavonoids	Flavanonols	C26H30O11	519.19	357.13	518.179	[M+H]+	3	52589-11-4	C09808	12079
MWStz754	7-Z-Trifostigmanoside I*	Terpenoids	Monoterpenoids	C24H38O12	519.24	207.14	518.236	[M+H]+	3	1018898-17-3	-	135092
Halp005652	Ganoderic Acid B8	Terpenoids	Triterpene	C30H46O7	519.33	501.32	518.324	[M+H]+	3	-	-	32330.5
pmp001273	LysoPC 18:2	Lipids	LPC	C26H50NO7P	520.34	184.07	519.332	[M+H]+	1	-	-	2.27328e+07
pmp001059	Genipin-1-O-(2''-O-apiosyl)glucoside	Terpenoids	Monoterpenoids	C22H32O14	521.187	209.081	520.179	[M+H]+	3	-	-	22418.4
Lhbp111733	Matairesinol-4'-O-glucoside (Matairesinoside)	Lignans and Coumarins	Lignans	C26H32O11	521.202	131.046	520.194	[M+H]+	3	23202-85-9	-	23488
Lmhp010190	LysoPC 18:1(2n isomer)	Lipids	LPC	C26H52NO7P	522.36	184.07	521.348	[M+H]+	1	-	-	1.96375e+07
Lajp005898	5,8,3'-trihydroxy-6,7,4'-trimethoxyflavone-8-O-β-D-glucoside*	Flavonoids	Flavones	C24H26O13	523.14	361.1	522.137	[M+H]+	2	-	-	127642
Lmjp003834	6-O-p-Methoxycinnamoylcatalpol	Terpenoids	Monoterpenoids	C25H30O12	523.18	177.06	522.174	[M+H]+	3	121710-02-9	-	27021.7
Cmsp005051	Isolariciresinol-9-O-glucoside	Lignans and Coumarins	Lignans	C26H34O11	523.23	137.06	522.21	[M+H]+	2	-	-	165561
mws0126	LysoPC 18:0	Lipids	LPC	C26H54NO7P	524.37	184.07	523.364	[M+H]+	1	19420-57-6	-	2.163e+06
Lssp210130	2α-IDeacetyl-5α-decinna moy ltaxagifine	Others	Others	C26H36O11	525.23	137.06	524.226	[M+H]+	3	-	-	32671.5
Zjyp101821	Belamcandal	Terpenoids	Triterpene	C32H48O6	529.35	433.31	528.345	[M+H]+	2	-	-	9476.34
Lmmp002121	Bis(Dihydrocaffeoyl)spermine	Alkaloids	Phenolamine	C28H42N4O6	531.32	222.11	530.31	[M+H]+	3	-	C17617	9748.24
pmp000587	Luteolin-7-O-(6''-malonyl)glucoside*	Flavonoids	Flavones	C24H22O14	535.11	287.05	534.101	[M+H]+	3	-	C10103	14158
Lmmp003817	Kaempferol-3-O-(6''-malonyl)glucoside*	Flavonoids	Flavonols	C24H22O14	535.11	287.05	534.101	[M+H]+	3	81149-02-2	-	30481.6
Lmtp002822	Apigenin-6-C-arabinoside-8-C-xyloside*	Flavonoids	Flavones	C25H26O13	535.14	499.12	534.137	[M+H]+	3	-	-	54854.3
Labp005025	5-O-Malonylisosakuranin	Flavonoids	Flavanones	C25H26O13	535.14	287.09	534.137	[M+H]+	3	-	-	33721.1
Lajp006279	5,3'-dihydroxy-6,7,4',5'-tetramethoxyflavone glucoside	Flavonoids	Flavones	C25H28O13	537.16	375.11	536.153	[M+H]+	2	-	-	652623
Lajp006633	5,8-dihydroxy-6,7,3',4'-tetramethoxyflavone-8-O-β-D-glucoside*	Flavonoids	Flavones	C25H28O13	537.159	375.108	536.153	[M+H]+	3	-	-	56089.2
MWStz376	Dehydrodiconiferyl alcohol 4-O-beta-D-glucopyranoside	Lignans and Coumarins	Lignans	C26H32O11	538.23	311.131	520.194	[M+NH4]+	3	107870-88-2	-	11918.5
Safp020540	1-Palmitoyl-2-acetyl-sn-glycero-3-phosphocholine	Lipids	LPC	C26H52NO8P	538.35	184.07	537.343	[M+H]+	2	-	-	21053
pmb2228	LysoPC 19:0	Lipids	LPC	C27H56NO7P	538.39	184.07	537.379	[M+H]+	3	108273-88-7	-	123491
Haxp004759	8-O-feruloylharpagide	Terpenoids	Monoterpenoids	C25H32O13	541.19	177.05	540.184	[M+H]+	3	221003-20-9	-	126782
pmc0960	LysoPC 20:4	Lipids	LPC	C28H50NO7P	544.34	184.07	543.332	[M+H]+	3	-	-	25757.7
Lmhp009890	LysoPC 20:3	Lipids	LPC	C28H52NO7P	546.36	184.07	545.348	[M+H]+	3	1199257-41-4	-	22498.3
pmd0146	LysoPC 20:2(2n isomer)	Lipids	LPC	C28H54NO7P	548.37	184.07	547.364	[M+H]+	3	-	-	39957.1
Lmhp002832	Chrysin-6-C-arabinoside-8-C-glucoside	Flavonoids	Flavones	C26H28O13	549.16	411.11	548.153	[M+H]+	3	185145-33-9	-	10015.5
Lmhp011549	LysoPC 20:1	Lipids	LPC	C28H56NO7P	550.39	184.07	549.379	[M+H]+	2	-	-	83546.2
Lajp005489	5-hydroxy-6,7,3',4',5'-pentamethoxyflavone glucoside	Flavonoids	Flavones	C26H30O13	551.176	389.129	550.169	[M+H]+	3	-	-	17973
Lmmp122803	Balanophonin E glucoside	Lignans and Coumarins	Lignans	C27H34O12	551.21	193.09	550.205	[M+H]+	3	-	-	75339.3
Yaap006249	[2-[5,7-dihydroxy-2-(4-hydroxyphenyl)-4-oxochromen-3-yl]oxy-4,5-dihydroxyoxan-3-yl]3,4,5-trihydroxybenzoate	Flavonoids	Flavones	C27H22O14	571.11	287.06	570.101	[M+H]+	3	-	-	27867.1
Lmhp010394	LysoPC 22:4	Lipids	LPC	C30H54NO7P	572.37	184.07	571.364	[M+H]+	3	-	-	3051.28
Wcgp008649	2-{[1-(5-ethyl-6-methylheptan-2-yl)-9a,11a-dimethyl-1h,2h,3h,3ah,3bh,4h,6h,7h,8h,9h,9bh,10h,11h-cyclopenta[a]phenanthren-7-yl]oxy}-6-(hydroxymethyl)oxane-3,4,5-triol	Others	Others	C35H60O6	577.44	407.33	576.439	[M+H]+	3	-	-	55907.6
Waptp02966	Procyanidin B6*	Tannins	Proanthocyanidins	C30H26O12	579.15	127.04	578.142	[M+H]+	3	12798-58-2	-	27066.5
Wbsp000172	Apigenin-4'-O-(2''-O-p-coumaroyl)-β-D-glucopyranoside	Flavonoids	Flavones	C30H26O12	579.15	271.06	578.142	[M+H]+	1	-	-	251249
Lmqp007185	Kaempferol-3-O-(4''-O-p-Coumaroyl)rhamnoside	Flavonoids	Flavonols	C30H26O12	579.15	147.05	578.142	[M+H]+	3	-	-	18834.5
Lagp002697	3'-Methoxy-6''-O-xylosyl puerarin	Flavonoids	Isoflavones	C27H30O14	579.17	417.12	578.164	[M+H]+	3	-	-	9742.36
Zbsp004086	Apigenin-6-C-glucose-8-C-rhamnoside	Flavonoids	Flavones	C27H30O14	579.168	423.104	578.164	[M+H]+	3	-	-	17392.5
Lmnp002741	Genkwanin-6-C-(2''-O-apiosyl)glucoside	Flavonoids	Flavones	C27H30O14	579.17	447.13	578.164	[M+H]+	3	-	-	4593.98
MWSHY0201	Kaempferol-3,7-O-dirhamnoside (Kaempferitrin)	Flavonoids	Flavonols	C27H30O14	579.17	287.06	578.164	[M+H]+	3	482-38-2	C16981	20281
mws0047	Apigenin-7-O-neohesperidoside (Rhoifolin)	Flavonoids	Flavones	C27H30O14	579.17	271.06	578.164	[M+H]+	3	17306-46-6	C12627	14378
Lmqp003887	Kaempferol-3-O-xylosyl(1→2)glucoside*	Flavonoids	Flavonols	C26H28O15	581.15	287.05	580.143	[M+H]+	1	-	-	130030
Lmlp007435	Isosalipurposide-6''-O-p-coumaric acid	Flavonoids	Chalcones	C30H28O12	581.17	147.04	580.158	[M+H]+	1	-	-	70507.9
pmb0492	N',N'',N'''-p-Coumaroyl-cinnamoyl-caffeoyl spermidine	Alkaloids	Phenolamine	C34H37N3O6	584.28	325	583.268	[M+H]+	3	-	-	7231.5
Layp006277	Hedyotol C	Lignans and Coumarins	Lignans	C31H36O11	585.23	359.15	584.226	[M+H]+	3	-	-	3.50097e+06
MWSHY0161	Kaempferol-3-O-(6''-p-Coumaroyl)glucoside (Tiliroside)*	Flavonoids	Flavonols	C30H26O13	595.14	287.06	594.137	[M+H]+	1	20316-62-5	C17140	297744
Smgp006499	Buddlenoid A*	Flavonoids	Flavonols	C30H26O13	595.14	287.05	594.137	[M+H]+	1	142750-32-1	-	325991
Xmbp007290	Castanoside A[Kaempferol-3-O-(6''-p-coumaroyl)mannoside]*	Flavonoids	Flavonols	C30H26O13	595.14	287.06	594.137	[M+H]+	1	-	-	297275
Lahp002857	Epicatechin-(4β→8)-epigallocatechin	Flavonoids	Flavanols	C30H26O13	595.15	409.09	594.137	[M+H]+	1	-	-	16829
Zbcp002823	Cyanidin-3-O-rutinoside (Keracyanin)	Flavonoids	Anthocyanidins	C27H31O15+	595.16	287.06	595.166	[M]+	3	28338-59-2	C08620	33371.7
Zbsp002083	Pelargonidin-3,5-O-diglucoside	Flavonoids	Anthocyanidins	C27H31O15+	595.17	271.06	595.166	[M]+	3	58751-31-8	C08725	222214
Lagp003233	3'-Hydroxy-4'-O-β-D-glucosylpuerarin*	Flavonoids	Isoflavones	C27H30O15	595.17	433.11	594.159	[M+H]+	3	-	-	26698
MWStz456	Saponarin	Flavonoids	Flavones	C27H30O15	595.165	415.106	594.159	[M+H]+	3	20310-89-8	C08064	9660
Lmnp002413	Luteolin-6-C-glucoside-7-O-rhamnoside	Flavonoids	Flavones	C27H30O15	595.17	449.11	594.159	[M+H]+	3	-	-	942253
Wajp004095	Apigenin-7-O-Gentiobioside	Flavonoids	Flavones	C27H30O15	595.17	271.06	594.159	[M+H]+	3	-	-	43246.6
MWSslk146	4'-O-Glucosylvitexin	Flavonoids	Flavones	C27H30O15	595.17	433.12	594.159	[M+H]+	3	38950-94-6	-	95555.9
MWSHY0197	Oroxin B	Flavonoids	Flavones	C27H30O15	595.166	271.074	594.159	[M+H]+	3	114482-86-9	-	31190.6
Lmtp004044	Quercetin-3-O-apiosyl(1→2)galactoside*	Flavonoids	Flavonols	C26H28O16	597.14	303.04	596.138	[M+H]+	3	-	-	161309
Lmyp003348	Kaempferol-3-O-(6''-galloyl)galactoside*	Flavonoids	Flavonols	C28H24O15	601.12	287.06	600.111	[M+H]+	1	-	-	56302.1
Lmyp003599	Kaempferol-3-O-(6''-galloyl)glucoside*	Flavonoids	Flavonols	C28H24O15	601.12	287.06	600.111	[M+H]+	1	56317-05-6	-	237914
MWStz476	2''-O-Galloylquercitrin	Flavonoids	Flavonols	C28H24O15	601.12	153.02	600.111	[M+H]+	2	80229-08-9	-	33357.6
Lmpp003929	Peonidin-3-O-(6''-O-p-coumaroyl)glucoside	Flavonoids	Anthocyanidins	C31H29O13+	609.16	301.07	609.16	[M]+	3	-	-	975511
Zbsp004707	Chrysoeriol-7-O-rutinoside*	Flavonoids	Flavones	C28H32O15	609.178	301.07	608.174	[M+H]+	1	-	-	1.02651e+06
MWSslk165	Diosmetin-7-O-Neohesperidoside (Neodiosmin)	Flavonoids	Flavones	C28H32O15	609.18	301.08	608.174	[M+H]+	2	38665-01-9	-	1.13791e+06
Yamp012546	(6S,6aS)-9,11-diphenoxy-6,6a-diphenyl-2,3,5,5a,6,6a,11b,11c,12,12a-decahydro-1H-benzofuro[2',3':4,5]cyclopenta[1,2-d]pyrrolo[1,2-a]pyrimidin-5-ol	Alkaloids	Alkaloids	C40H36N2O4	609.27	591.26	608.268	[M+H]+	3	-	-	27186.5
Lmcp004436	Cyanidin-3-O-(6''-O-caffeoyl)glucoside	Flavonoids	Anthocyanidins	C30H27O14+	611.139	287.055	611.139	[M]+	3	-	C16369	122209
Lmyp004052	Quercetin-3-O-(6''-O-p-Coumaroyl)galactoside	Flavonoids	Flavonols	C30H26O14	611.14	147.04	610.132	[M+H]+	3	-	-	54468.4
Lmyp004516	Quercetin-3-O-(2''-O-p-Coumaroyl)galactoside	Flavonoids	Flavonols	C30H26O14	611.14	147.04	610.132	[M+H]+	3	-	-	16352.9
Zbjp001957	Cyanidin-3,5-O-diglucoside (Cyanin)*	Flavonoids	Anthocyanidins	C27H31O16+	611.16	287.06	611.161	[M]+	3	20905-74-2	C08639	360849
Lcyp000689	Cyanidin-3-O-gentiobioside*	Flavonoids	Anthocyanidins	C27H31O16+	611.16	287.06	611.161	[M]+	3	47845-44-3	-	279409
Zbzp003056	Isoorientin-7-O-glucoside*	Flavonoids	Flavones	C27H30O16	611.17	449.11	610.153	[M+H]+	3	-	-	48099.7
Lmsp004521	1-O-Cinnamoyl-4,6-(S)-HHDP-β-D-glucose	Tannins	Tannin	C29H24O15	613.12	147.04	612.111	[M+H]+	3	-	-	20063.7
Lmyp003191	Phyllanemblinin A	Tannins	Tannin	C27H20O17	617.08	153.02	616.07	[M+H]+	1	-	-	1.18365e+06
Lmjp004247	13-O-p-Coumaroylplumieride	Terpenoids	Monoterpenoids	C30H32O14	617.19	147.04	616.179	[M+H]+	3	80416-52-0	-	8825.24
Lczp000060	3-O-Galloyl-4,6-(S)-HHDP-β-D-glucose	Tannins	Tannin	C27H22O17	619.09	153.02	618.086	[M+H]+	1	-	-	2.19756e+06
Smnp012194	2ɑ-hydroxy-3β-trans-p-hydroxycinnamoyloxy oleanolic acid*	Terpenoids	Triterpene	C39H54O6	619.39	437.34	618.392	[M+H]+	1	-	-	1.79697e+06
pmp000781	p-Coumaroyleuscaphic acid*	Terpenoids	Triterpene	C39H54O6	619.4	437.34	618.392	[M+H]+	1	-	-	2.92312e+06
Lmzp010525	3-O-Caffeoyl-9-hydroxylup-20(30)-en-7-one (Querspicatin A)*	Terpenoids	Triterpene	C39H54O6	619.4	437.34	618.392	[M+H]+	1	126240-04-8	-	1.92067e+06
MWSHY0135	Isorhamnetin-3-O-rutinoside (Narcissin)*	Flavonoids	Flavonols	C28H32O16	625.18	317.08	624.169	[M+H]+	3	604-80-8	C16060	111741
MWSprf050	Methylhesperidin	Flavonoids	Flavanones	C29H36O15	625.21	317.1	624.205	[M+H]+	3	11013-97-1	C17393	73047.9
Lssp210167	2α,5α,14β-Triacetoxy-10β-O-(B-D glucopyranosy)taxa-4(20),11-diene	Others	Others	C32H48O12	625.32	463.27	624.315	[M+H]+	2	-	-	49378
Zmcp002666	Quercetin-3,7-Di-O-glucoside	Flavonoids	Flavonols	C27H30O17	627.14	303.05	626.148	[M+H]+	3	6892-74-6	-	25947.7
Zmhp003784	Gossypetin-7-O-(3''-glucosyl)rhamnoside; Rhodioflavonoside	Flavonoids	Flavonols	C27H30O17	627.16	465.1	626.148	[M+H]+	3	-	-	50146.1
MWStz568	6-Hydroxykaempferol 3,6-diglucoside*	Flavonoids	Flavonols	C27H30O17	627.157	303.053	626.148	[M+H]+	1	142674-16-6	-	77736.7
pmp001310	6-Hydroxykaempferol-3,6-O-Diglucoside*	Flavonoids	Flavonols	C27H30O17	627.16	303.1	626.148	[M+H]+	1	-	-	59154.1
MWSHY0162	Quercetin-3-O-sophoroside (Baimaside)	Flavonoids	Flavonols	C27H30O17	627.16	303.06	626.148	[M+H]+	3	18609-17-1	C12667	87292.8
Zbsp004438	Quercetin-3,4'-O-di-glucoside	Flavonoids	Flavonols	C27H30O17	627.16	303.05	626.148	[M+H]+	3	29125-80-2	-	24253.2
pmb0645	Hesperetin-6-C-glucoside-7-O-glucoside	Flavonoids	Flavanones	C28H34O16	627.19	465.2	626.185	[M+H]+	3	-	-	19508.7
Wahp005277	Tricaffeoyl Spermidine	Alkaloids	Phenolamine	C34H37N3O9	632.265	470.232	631.253	[M+H]+	3	-	C18070	10990
Lhzp102822	Gemin D	Tannins	Tannin	C27H22O18	635.09	277.04	634.081	[M+H]+	1	84744-46-7	-	418314
Wmmp000175	pterocaryaninB	Tannins	Tannin	C27H22O18	635.09	277.03	634.081	[M+H]+	1	-	-	539887
Qmfp122206	24-p-Coumaroyloxy-2,3-dihydroxyurs-12-en-28-oic acid (Guavacoumaric acid)(ISO)	Terpenoids	Triterpene	C39H54O7	635.39	453.33	634.387	[M+H]+	2	-	-	8664.11
Wchp009502	6a-({[3-(3,4-dihydroxyphenyl)prop-2-enoyl]oxy}methyl)-10-hydroxy-2,2,6b,9,9,12a-hexamethyl-1,3,4,5,6,7,8,8a,10,11,12,12b,13,14b-tetradecahydropicene-4a-carboxylic acid	Others	Others	C39H54O7	635.39	147.04	634.387	[M+H]+	3	-	-	533200
Lmzp009620	2-Hydroxypyracrenic acid*	Terpenoids	Triterpene	C39H54O7	635.39	453.33	634.387	[M+H]+	1	-	-	1.0163e+06
Smnp010489	3-O-p-Coumaroyltormentic acid	Terpenoids	Triterpene	C39H54O7	635.39	453.33	634.387	[M+H]+	3	-	-	1.01955e+06
Smpp009685	3-O-Cafeoyltormentic acid	Terpenoids	Triterpene	C39H54O8	651.38	163.03	650.382	[M+H]+	3	-	-	11416.2
Cmcp005707	2,3,19-Trihydroxyolean-12-en-28-oic acid glucosyl ester (Arjunetin)	Terpenoids	Triterpene	C36H58O10	651.41	407.33	650.403	[M+H]+	3	31297-79-7	-	6552.47
MWStz737	Echinocystic acid 28-O-beta-D-glucoside	Terpenoids	Triterpene Saponin	C36H58O9	652.44	455.35	634.408	[M+NH4]+	2	99633-30-4	-	35928.8
pmb0530	Nicotinic acid adenine dinucleotide	Nucleotides and derivatives	Nucleotides and derivatives	C21H27N7O14P2	664.12	136.06	663.109	[M+H]+	2	53-84-9	C00003	28330.5
pmb0579	Chrysoeriol-7-O-(6''-sinapoyl)glucoside	Flavonoids	Flavones	C33H32O15	669.18	207.07	668.174	[M+H]+	3	-	-	9052.43
Lmhp008513	2-α-Linolenoyl-glycerol-1,3-di-O-glucoside	Lipids	Glycerol ester	C33H56O14	677.37	261.22	676.367	[M+H]+	1	-	-	8265.46
Wbmp010544	10-Hydroxymethyllycaconitine	Alkaloids	Alkaloids	C37H50N2O11	699.35	699.35	698.341	[M+H]+	1	-	-	287870
MWS20198	2α,3α-di-O-galloyl lyoniresinol	Lignans and Coumarins	Lignans	C36H36O16	725.21	401.13	724.2	[M+H]+	3	-	-	7773.35
HJAP127	Quercetin-3-O-(2''-O-Rhamnosyl)rutinoside	Flavonoids	Flavonols	C33H40O20	757.22	303.05	756.211	[M+H]+	3	55696-57-6	-	40592
Xmyp004945	Kaempferol-3-O-(6''-Rhamnosyl-2''-Glucosyl)Glucoside (Camelliaside A)	Flavonoids	Flavonols	C33H40O20	757.22	287.06	756.211	[M+H]+	3	135095-52-2	-	32422.5
Hmdp001794	Quercetin-3-O-(2'',3''-O-digalloyl)-glucoside	Flavonoids	Flavonols	C35H28O20	769.09	303.05	768.117	[M+H]+	2	-	-	449507
Lmsp002982	Quercetin-3-O-sophoroside-7-O-rhamnoside*	Flavonoids	Flavonols	C33H40O21	773.21	303.05	772.206	[M+H]+	1	-	-	49776.6
Zmqp002952	Delphinidin-3-O-rutinoside-7-O-glucoside	Flavonoids	Anthocyanidins	C33H41O21+	773.21	465.1	773.213	[M]+	3	-	-	28300.4
Lmmp002334	Quercetin-3-O-rutinoside-7-O-glucoside*	Flavonoids	Flavonols	C33H40O21	773.21	303.05	772.206	[M+H]+	1	30311-61-6	-	37879
Lmyp003031	Emblicanin A	Tannins	Tannin	C34H22O22	783.07	277.03	782.06	[M+H]+	3	180465-44-5	-	1.34648e+06
Sasp013074	PC(18:1(9Z)/18:1(9Z))	Lipids	LPC	C44H84NO8P	786.6	184.07	785.593	[M+H]+	2	-	-	4092.09
Zmhp001956	6-Hydroxykaempferol-3,6,7-O-triglucoside	Flavonoids	Flavonols	C33H40O22	789.2	303.05	788.201	[M+H]+	3	-	-	9183.95
pmp001312	6-Hydroxykaempferol-3,7,6-O-triglycoside	Flavonoids	Flavonols	C33H40O22	789.21	303.1	788.201	[M+H]+	3	-	-	7057.5
pmp001313	6-Hydroxykaempferol-3,6-O-Diglucoside-7-O-Glucuronic Acid	Flavonoids	Flavonols	C33H38O23	803.19	303.1	802.18	[M+H]+	3	-	-	371416
Lmwp005248	Kaempferol-3-O-(6'''-p-Coumaroyl)glucosyl-(1→2)-Glucoside-7-O-Rhamnoside	Flavonoids	Flavonols	C42H46O22	903.258	287.056	902.248	[M+H]+	3	-	-	13064.3
Zmmp003244	Delphinidin-3-(p-coumaroyl)-rutinoside-5-glucoside	Flavonoids	Anthocyanidins	C42H47O23+	919.25	303.05	919.25	[M]+	3	-	C16294	26445.9
Lmhp002374	Quercetin-3-O-glucosyl(1→4)rhamnoside-7-O-rutinoside	Flavonoids	Flavonols	C39H50O25	919.27	303.05	918.264	[M+H]+	3	-	-	36385.1
Lhzp102818	Vescalagin	Tannins	Tannin	C41H26O26	935.08	633.07	934.071	[M+H]+	3	-	-	73662
Lhzp102805	Casuarinin	Tannins	Tannin	C41H28O26	937.09	345.02	936.087	[M+H]+	1	79786-01-9	C10213	122045
MWSprf072	Punicalagin	Tannins	Tannin	C48H28O30	1085.07	603.01	1084.07	[M+H]+	1	65995-63-3	-	145097
Wmyp000204	Stenophyllanin B*	Tannins	Tannin	C56H40O31	1209.16	1039.1	1208.16	[M+H]+	3	97775-89-8	-	12915.9
Lhdp102526	19-Hydroxyursolic acid	Terpenoids	Triterpene	C30H48O4	473.36	205.16	472.355	[M+H]+	3	-	-	762919
Zmcp102202	Senkyunolide C*	Others	Lactones	C12H12O3	205.09	149.02	204.079	[M+H]+	1	-	-	261567
Zahp011689	2,2-dimethylchromene-6-carboxylic acid*	Others	Others	C12H12O3	205.09	149.02	204.079	[M+H]+	1	34818-56-9	-	201584
Zbsp004862	Syringetin-3-O-glucoside*	Flavonoids	Flavonols	C23H24O13	509.13	347.08	508.122	[M+H]+	3	40039-49-4	-	12695.5
Lahp002608	3,5-Dihydro-2H-Furo[3,2-C]Quinolin-4-One*	Alkaloids	Quinoline alkaloids	C11H9NO2	188.07	118.07	187.063	[M+H]+	1	-	-	533044
Lahp001956	Pyran[3,4-b]indole-2-ketone	Alkaloids	Plumerane	C11H9O2N	188.07	118.07	187.063	[M+H]+	1	-	-	833157
Lmmp005689	Cajanin*	Flavonoids	Isoflavones	C16H12O6	301.07	258.05	300.063	[M+H]+	3	32884-36-9	C10203	33588
Zmjp005262	2-Hydroxyl emodin-1-methyl ether	Quinones	Anthraquinone	C16H12O6	301.071	258.054	300.063	[M+H]+	3	346434-45-5	-	30673.2
Lmdp006732	Scutellarein-4'-methyl ether (5,6,7-Trihydroxy-4'-methoxyflavone)*	Flavonoids	Flavones	C16H12O6	301.07	258.05	300.063	[M+H]+	3	6563-66-2	-	44519.2
MWS04555g	D-Allo-Isoleucine*	Amino acids and derivatives	Amino acids and derivatives	C6H13NO2	132.102	86.0975	131.095	[M+H]+	1	1509-35-9	C21092	142748
mws0227	L-Leucine*	Amino acids and derivatives	Amino acids and derivatives	C6H13NO2	132.1	86.1	131.095	[M+H]+	1	61-90-5	C00123	458904
Zbsp004450	3'-O-Methyltricetin-7-O-glucoside	Flavonoids	Flavones	C22H22O12	479.12	317.07	478.111	[M+H]+	2	-	-	260843
pma0214	6-C-Methylquercetin-3-O-glucoside*	Flavonoids	Flavonols	C22H22O12	479.118	317.066	478.111	[M+H]+	2	-	-	181481
Wagp009942	5-Hydroxy-3,7,3',4'-tetramethoxyflavone (Retusin)*	Flavonoids	Flavonols	C19H18O7	359.11	344.09	358.105	[M+H]+	2	1245-15-4	-	918929
pmp000008	5-Desmethylsinensetin*	Flavonoids	Flavones	C19H18O7	359.11	344.09	358.105	[M+H]+	2	21763-80-4	-	1.20096e+06
Lcyp000688	Verecundin(Pinocembrin-5-glucoside)*	Flavonoids	Flavanones	C21H22O9	419.13	257.08	418.126	[M+H]+	1	-	-	658010
Lcfp006038	(1-Methylpyrrolidin-2-yl)aceticacid*	Alkaloids	Pyrrole alkaloids	C7H13NO2	144.1	84.08	143.095	[M+H]+	2	5626-43-7	-	4.8642e+06
Rfmb320	1-Methylpiperidine-2-carboxylic acid*	Alkaloids	Piperidine alkaloids	C7H13NO2	144.102	84.0813	143.095	[M+H]+	2	7730-87-2	-	5.13498e+06
Zajp000573	N-(4-oxopentyl)-acetamide*	Alkaloids	Alkaloids	C7H13NO2	144.1	84.08	143.095	[M+H]+	2	-	-	4.99293e+06
Lmjp002596	Quercetin-3-O-sambubioside*	Flavonoids	Flavonols	C26H28O16	597.14	303.05	596.138	[M+H]+	3	83048-35-5	C12637	135743
Zbsp004136	Quercetin-3-O-(6''-O-arabinosyl)glucoside*	Flavonoids	Flavonols	C26H28O16	597.14	303.05	596.138	[M+H]+	3	-	-	169409
Zmdp003457	Myricetin-3-O-galactoside-3'-O-rhamnoside*	Flavonoids	Flavonols	C27H30O17	627.156	319.046	626.148	[M+H]+	1	-	-	103551
Lmsp003729	Myricetin-3-O-rutinoside*	Flavonoids	Flavonols	C27H30O17	627.16	319.05	626.148	[M+H]+	1	-	-	114416
Lskp211374	dihydrodehydro-diconiferyl alcohol-4'-O-β-D-glucopyranoside	Others	Others	C25H32O10	493.21	331.15	492.2	[M+H]+	3	-	-	79630.5
Lcgp000245	dihydrodehydrodiconiferyl alcohol-9-O-β-D-xylopyranoside	Lignans and Coumarins	Lignans	C25H32O10	493.207	331.154	492.2	[M+H]+	3	-	-	313664
MWStz392	Skullcapflavone II*	Flavonoids	Flavones	C19H18O8	375.11	345.06	374.1	[M+H]+	1	55084-08-7	C10183	69351.2
Hmmp007513	5,7-Dihydroxy-6,3',4',5'-tetramethoxyflavone (Arteanoflavone)*	Flavonoids	Flavones	C19H18O8	375.11	345.06	374.1	[M+H]+	1	68710-17-8	-	68126.5
Lmdp008003	3',5-Dihydroxy-3,4',5',7-tetramethoxyflavone*	Flavonoids	Flavones	C19H18O8	375.106	345.057	374.1	[M+H]+	1	14290-57-4	-	90034.7
Wagp009413	5,7-Dihydroxy-3,4',6,8-tetramethoxyflavone*	Flavonoids	Flavonols	C19H18O8	375.11	345.06	374.1	[M+H]+	1	50461-86-4	-	239806
Waqkp03287	Chrysoeriol 7-O-Neohesperidoside*	Flavonoids	Flavones	C28H32O15	609.18	301.07	608.174	[M+H]+	1	-	-	319997
pmp001123	2,5-Dihydroxy-4,9-dimethoxylphenanthrene	Quinones	PhenAnthraquinones	C16H14O4	271.1	239.07	270.089	[M+H]+	1	-	-	32151.1
pmp001122	Denthyrsinin	Phenolic acids	Phenolic acids	C16H14O4	271.1	239.07	270.089	[M+H]+	1	118169-17-8	-	23581.9
MWStz752	Fuzitine*	Alkaloids	Alkaloids	C20H23NO4	342.17	265.09	341.163	[M+H]+	1	142287-96-5	-	12117.8
zjbp111632	14-hydroxy-α-humulene*	Terpenoids	Sesquiterpenoids	C15H24O	221.19	147.12	220.183	[M+H]+	3	-	-	11684.1
HX1224	2-methyl-2-vinyl-3-isopropenyl-5-isopropylidene cyclohexanol*	Terpenoids	Monoterpenoids	C15H24O	221.19	147.12	220.183	[M+H]+	3	-	-	15037.9
Wcdp007645	9-Oxo-10,12-Octadecadienoic Acid	Lipids	Free fatty acids	C18H30O3	295.23	151.11	294.219	[M+H]+	1	54665-32-6	-	1.15835e+06
Zjxp110304	3-Hydroxy-3,7,11-trimethyldodeca-1,6E,10-trien-9-yl isobutyrate	Terpenoids	Sesquiterpenoids	C18H30O3	295.23	151.11	294.219	[M+H]+	3	-	-	1.05549e+06
MWSHC2050	5,6,7,4'-Tetramethoxyflavone*	Flavonoids	Flavones	C19H18O6	343.12	313.07	342.11	[M+H]+	1	1168-42-9	C14472	1.88828e+06
Wagp009375	3,5,6,7-Tetramethoxyflavone*	Flavonoids	Flavonols	C19H18O6	343.118	313.072	342.11	[M+H]+	1	75413-07-9	-	2.05428e+06
Lmjp004816	Loliolide	Terpenoids	Monoterpenoids	C11H16O3	197.12	133.1	196.11	[M+H]+	3	5989-02-6	-	159847
MWS20189	Tectorigenin*	Flavonoids	Isoflavones	C16H12O6	301.071	286.046	300.063	[M+H]+	3	548-77-6	C10534	631483
MWSHC20114	5,7,2'-Trihydroxy-8-methoxyflavone; Scutevulin*	Flavonoids	Flavones	C16H12O6	301.07	286.05	300.063	[M+H]+	3	80713-32-2	-	489794
Lahp003422	3,5,3',4',5'-penta-hydroxyflavan-7-gallate*	Flavonoids	Flavanols	C22H18O11	459.09	139.04	458.085	[M+H]+	1	-	-	1.08645e+06
MWSHY0094	Gallocatechin gallate*	Flavonoids	Flavanols	C22H18O11	459.09	139.04	458.085	[M+H]+	1	4233-96-9	-	1.20475e+06
Zblp004362	Kaempferol-3-O-robinobioside(Biorobin)*	Flavonoids	Flavonols	C27H30O15	595.167	287.055	594.159	[M+H]+	1	17297-56-2	-	2.06577e+07
Lmsp004670	Kaempferol-3-O-glucoside-7-O-rhamnoside*	Flavonoids	Flavonols	C27H30O15	595.17	287.06	594.159	[M+H]+	1	2392-95-2	-	2.1511e+07
Lmtp004146	Santalin*	Others	Ketone compounds	C15H14O5	275.09	107.05	274.084	[M+H]+	1	7400-10-4	-	1.45657e+06
Waptp05012	2-(2-Methoxyphenyl)-1-(2,4,6-trihydroxyphenyl)ethanone*	Others	Stilbene	C15H14O5	275.09	107.05	274.084	[M+H]+	1	116854-95-6	-	3.1065e+06
Lmdp003286	Quercetin-3-O-alloside; Isohyperoside*	Flavonoids	Flavonols	C21H20O12	465.102	303.061	464.096	[M+H]+	1	35589-21-0	-	2.91958e+07
Zmcp102204	Senkyunolide Q*	Others	Lactones	C16H22O4	279.16	149.024	278.152	[M+H]+	3	-	-	1.73151e+07
Lhhp120812	Methylillicinone F*	Others	Others	C16H22O4	279.158	149.023	278.152	[M+H]+	3	-	-	5.27099e+07
Lgmp122827	Lucyoside I*	Terpenoids	Triterpene Saponin	C36H58O10	651.41	453.33	650.403	[M+H]+	3	99543-11-0	-	26911.4
Lhkp101527	Nodakenin*	Lignans and Coumarins	Coumarins	C20H24O9	409.149	247.095	408.142	[M+H]+	3	495-31-8	C09279	51616.5
Wagp004859	Columbianetin Glucopyranoside*	Lignans and Coumarins	Coumarins	C20H24O9	409.15	247.1	408.142	[M+H]+	3	55836-35-6	-	38953.9
Lmsp004721	Tamarixetin-3-O-glucoside-7-O-rhamnoside*	Flavonoids	Flavonols	C28H32O16	625.176	317.07	624.169	[M+H]+	3	-	-	71432.2
Lmmp002463	Sexangularetin-3-O-glucoside-7-O-rhamnoside*	Flavonoids	Flavonols	C28H32O16	625.18	317.07	624.169	[M+H]+	3	-	-	75768.6
Wagp007572	Quercetin 3,5,7,3'-tetramethyl ether*	Flavonoids	Flavones	C19H18O7	359.113	329.067	358.105	[M+H]+	3	-	-	130732
MWStz481	Eupatorin-5-methylether*	Flavonoids	Flavones	C19H18O7	359.114	329.068	358.105	[M+H]+	3	21764-09-0	-	138382
Latp009318	Virgaurenolide A	Terpenoids	Sesquiterpenoids	C20H22O5	343.15	163.07	342.146	[M+H]+	3	-	-	2.76343e+06
Wbwp010459	5-[(2r,3s,4s,5s)-5-(2h-1,3-benzodioxol-5-yl)-3,4-dimethyloxolan-2-yl]-2-methoxyphenol*	Lignans and Coumarins	Lignans	C20H22O5	343.15	163.07	342.147	[M+H]+	1	-	-	2.69221e+06
Qmzp101807	Avicennol*	Lignans and Coumarins	Coumarins	C20H22O5	343.15	163.07	342.147	[M+H]+	1	56110-68-0	-	3.10641e+06
mws1346	L-Homoglutamic acid	Amino acids and derivatives	Amino acids and derivatives	C6H11NO4	162.08	98.06	161.069	[M+H]+	3	1118-90-7	C00956	40927.4
Wcjp001256	9-Alpha-Ribofuranosyladenine*	Nucleotides and derivatives	Nucleotides and derivatives	C10H13N5O4	268.1	136.06	267.097	[M+H]+	1	-	-	1.1144e+07
pme0230	Adenosine*	Nucleotides and derivatives	Nucleotides and derivatives	C10H13N5O4	268.1	136.06	267.097	[M+H]+	1	58-61-7	C00212	1.26385e+07
Wbwp008548	[(1R,2S)-1-(1,3-benzodioxol-5-yl)-2-methyl-3-oxobutyl]4-hydroxy-3-methoxybenzoate	Lignans and Coumarins	Lignans	C20H20O7	373.13	343.08	372.121	[M+H]+	1	-	-	5.12236e+06
Zajp007311	3',4',5',5,7-Pentamethoxyflavone*	Flavonoids	Flavones	C20H20O7	373.13	343.08	372.121	[M+H]+	1	53350-26-8	-	5.34251e+06
pme3017	2-Aminoisobutyric acid	Organic acids	Organic acids	C4H9NO2	104.07	58.07	103.063	[M+H]+	2	62-57-7	C03665	192579
MWS00204g	N-Ethylglycine*	Amino acids and derivatives	Amino acids and derivatives	C4H9NO2	104.071	58.0659	103.063	[M+H]+	2	627-01-0	-	157471
MWS1860	Pyrrolidin	Alkaloids	Pyrrole alkaloids	C4H9N	72.08	55.05	71.0735	[M+H]+	3	123-75-1	-	6342.92
pmb0782	Piperidine	Alkaloids	Piperidine alkaloids	C5H11N	86.1	69.07	85.0891	[M+H]+	3	110-89-4	C01746	103358
pma6298	3-Hydroxypyridine	Alkaloids	Pyridine alkaloids	C5H5NO	96.04	68.05	95.0371	[M+H]+	3	109-00-2	-	34971.8
MWSmce673	Tetrahydro-2H-pyran-2-one	Others	Lactones	C5H8O2	101.06	55.06	100.052	[M+H]+	3	542-28-9	C02240	8273.31
MWStz073	5-Hydroxy-2-pyrrolidinone	Alkaloids	Pyrrole alkaloids	C4H7NO2	102.05	84.05	101.048	[M+H]+	3	62312-55-4	-	44476
MWSmce585	Methyl 3-aminopropanoate	Amino acids and derivatives	Amino acids and derivatives	C4H9NO2	104.07	59.01	103.063	[M+H]+	2	4138-35-6	-	168047
MWS00327g	L-Isoserine	Amino acids and derivatives	Amino acids and derivatives	C3H7NO3	106.05	60.04	105.043	[M+H]+	1	632-13-3	-	9829.09
MWS5173	Isocytosine	Nucleotides and derivatives	Nucleotides and derivatives	C4H5N3O	112.05	70.03	111.043	[M+H]+	3	108-53-2	-	8895.21
MWS04491	3,4-Dehydro-DL-proline	Amino acids and derivatives	Amino acids and derivatives	C5H7NO2	114.05	68.05	113.048	[M+H]+	3	3395-35-5	-	20178.5
MWS2056	Delta-Hexalactone	Others	Lactones	C6H10O2	115.08	69.07	114.068	[M+H]+	3	823-22-3	-	101764
pmb1096	Indole	Alkaloids	Plumerane	C8H7N	118.07	91.05	117.058	[M+H]+	3	120-72-9	C00463	84455.6
mws0256	L-Valine	Amino acids and derivatives	Amino acids and derivatives	C5H11NO2	118.09	72.08	117.079	[M+H]+	1	72-18-4	C00183	85667
Wasyqp1765	Styrylamine	Alkaloids	Alkaloids	C8H9N	120.08	77.04	119.073	[M+H]+	1	83148-11-2	-	910732
Lmgp002593	3-hydroxybenzaldehyde	Others	Aldehyde compounds	C7H6O2	123.04	77.04	122.037	[M+H]+	3	100-83-4	C03067	63590
mws1202	Guaiacol	Phenolic acids	Phenolic acids	C7H8O2	125.06	93.03	124.052	[M+H]+	3	90-05-1	C15572	16618.2
MWSslk042	N-Ethylmaleimide (NEM)	Amino acids and derivatives	Amino acids and derivatives	C6H7NO2	126.05	80.01	125.048	[M+H]+	3	128-53-0	C02441	179948
MWStz253	Octahydroisoindole	Alkaloids	Alkaloids	C8H15N	126.13	67.06	125.12	[M+H]+	2	21850-12-4	-	225057
MWSHC20158	5-Methoxyfurfural*	Others	Aldehyde compounds	C6H6O3	127.04	53.04	126.032	[M+H]+	1	21300-07-2	-	2.963e+06
MWS20172	5-Hydroxymethylfurfural*	Others	Aldehyde compounds	C6H6O3	127.04	53.04	126.032	[M+H]+	1	67-47-0	C11101	2.85036e+06
MWSmce706	Cyclo(Ala-Gly)	Amino acids and derivatives	Amino acids and derivatives	C5H8N2O2	129.07	56.05	128.059	[M+H]+	3	4526-77-6	-	15825.9
Zmbp000449	Epigoitrin	Others	Others	C5H7NOS	130.03	70.07	129.025	[M+H]+	2	1072-93-1	-	163149
MWSmce709	Isoquinoline	Alkaloids	Isoquinoline alkaloids	C9H7N	130.06	103.05	129.058	[M+H]+	3	119-65-3	C06323	18793.4
Zmmp000635	4,5-Dehydro-L-leucine*	Amino acids and derivatives	Amino acids and derivatives	C6H11NO2	130.09	84.08	129.079	[M+H]+	1	-	-	2.86927e+06
Ysjp000315	Pipecolic acid	Alkaloids	Piperidine alkaloids	C6H11NO2	130.1	56.05	129.079	[M+H]+	3	535-75-1	-	870926
mws1587	L-Norleucine*	Amino acids and derivatives	Amino acids and derivatives	C6H13NO2	132.1	86.1	131.095	[M+H]+	1	327-57-1	C01933	353633
HX1348	2-hydroxymethyl-D-ribono-γ-lactone	Others	Others	C5H8O4	133.05	69.03	132.042	[M+H]+	3	-	-	17366
pmc0682	4-Aminoindole	Alkaloids	Plumerane	C8H8N2	133.08	116.05	132.069	[M+H]+	3	5192-23-4	-	44226
MWSmce609	L-Aspartic acid	Amino acids and derivatives	Amino acids and derivatives	C4H7NO4	134.04	74.02	133.037	[M+H]+	3	56-84-8	C00049	147833
MWSmce701	4-Ethylbenzaldehyde	Others	Aldehyde compounds	C9H10O	135.08	79.05	134.073	[M+H]+	2	4748-78-1	-	42454.6
Zmdp000972	S-Methyl-L-cysteine	Amino acids and derivatives	Amino acids and derivatives	C4H9NO2S	136.04	91.05	135.035	[M+H]+	2	1187-84-4	C22040	187932
Lmxp000939	Zarzissine	Alkaloids	Alkaloids	C5H5N5	136.06	119.04	135.054	[M+H]+	1	160568-14-9	-	6.69129e+06
pmb0374	2-Aminopurine	Nucleotides and derivatives	Nucleotides and derivatives	C5H5N5	136.06	119.04	135.054	[M+H]+	1	452-06-2	-	1.18348e+06
Lmgp000659	2-Phenylacetamide*	Alkaloids	Alkaloids	C8H9NO	136.08	91.05	135.068	[M+H]+	3	103-81-1	C02505	201344
pme1173	Allopurinol	Nucleotides and derivatives	Nucleotides and derivatives	C5H4N4O	137.05	110.03	136.038	[M+H]+	3	315-30-0	-	101495
MWS2099	4-Methylbenzoic acid	Phenolic acids	Phenolic acids	C8H8O2	137.06	77.04	136.052	[M+H]+	3	99-94-5	C01454	53314.3
MWS2032	6-Methylnicotinamide	Alkaloids	Pyridine alkaloids	C7H8N2O	137.07	65.04	136.064	[M+H]+	2	6960-22-1	-	12384
MWSmce625	2,3,5,6-Tetramethylpyrazine; Ligustrazine	Alkaloids	Alkaloids	C8H12N2	137.11	55.05	136.1	[M+H]+	3	1124-11-4	-	54533.7
pme2268	Trigonelline	Alkaloids	Pyridine alkaloids	C7H7NO2	138.06	94.07	137.048	[M+H]+	1	535-83-1	C01004	1.19645e+07
mws1336	4-Aminobenzoic acid	Phenolic acids	Phenolic acids	C7H7NO2	138.06	120.04	137.048	[M+H]+	1	150-13-0	C00568	37712.1
pme1738	3-Carbamyl-1-methylpyridinium;(1-Methylnicotinamide)	Alkaloids	Pyridine alkaloids	C7H9N2O	138.08	94.07	137.071	[M+H]+	3	1005-24-9	C02918	1.16533e+07
pma0948	Phenylethanolamine	Alkaloids	Alkaloids	C8H11NO	138.09	120.08	137.084	[M+H]+	3	7568-93-6	C02735	187534
MWSHC2067	Protocatechualdehyde	Others	Aldehyde compounds	C7H6O3	139.04	65.04	138.032	[M+H]+	3	139-85-5	C16700	65227.5
mws1392	Sesamol	Lignans and Coumarins	Lignans	C7H6O3	139.039	98.9766	138.032	[M+H]+	3	533-31-3	C10832	2228.45
MWSmce697	4-Ethoxyphenol	Phenolic acids	Phenolic acids	C8H10O2	139.07	65.04	138.068	[M+H]+	3	622-62-8	-	8453.29
MWS1850	2-Phenoxyethanol	Phenolic acids	Phenolic acids	C8H10O2	139.08	56.96	138.068	[M+H]+	2	122-99-6	-	15670.8
pme2828	4-Nitrophenol	Others	Others	C6H5NO3	140.03	98.96	139.027	[M+H]+	3	100-02-7	C00870	438047
pme1137	6-Hydroxynicotinic acid	Alkaloids	Pyridine alkaloids	C6H5NO3	140.03	94.03	139.027	[M+H]+	2	5006-66-6	C01020	454127
pmf0132	Coumalic acid	Phenolic acids	Phenolic acids	C6H4O4	141.02	123.01	140.011	[M+H]+	3	500-05-0	-	13248.6
pmp000097	Guvacoline	Alkaloids	Piperidine alkaloids	C7H11NO2	142.09	124.07	141.079	[M+H]+	3	495-19-2	C16821	258330
Hmcp000220	Isopelletierine	Alkaloids	Piperidine alkaloids	C8H15NO	142.12	84.08	141.115	[M+H]+	1	-	C06182	4.22016e+06
MWSmce480	Tropine	Alkaloids	Tropan alkaloids	C8H15NO	142.12	98.1	141.115	[M+H]+	2	120-29-6	C00729	805456
Lajp00903	Hygrine*	Alkaloids	Pyrrole alkaloids	C8H15NO	142.12	84.08	141.115	[M+H]+	1	496-49-1	C06179	1.43848e+07
MWSCX037	Flufuran	Others	Others	C6H6O4	143.03	69.04	142.027	[M+H]+	3	-	-	3.02812e+06
pmb0764	4-Methyl-5-thiazoleethanol	Others	Others	C6H9NOS	144.05	113.03	143.041	[M+H]+	3	137-00-8	C04294	33022.2
Lmcp000611	2-Amino-4,5-dihydro-1H-imidazole-4-acetic acid	Alkaloids	Alkaloids	C5H9N3O2	144.08	84.06	143.07	[M+H]+	3	69098-41-5	-	5.49542e+06
MWSmce157	Stachydrine	Alkaloids	Pyrrole alkaloids	C7H13NO2	144.1	58.06	143.095	[M+H]+	3	471-87-4	C10172	84578.5
MWSslk071	Valpromide	Alkaloids	Alkaloids	C8H17NO	144.14	57.07	143.131	[M+H]+	3	2430-27-5	-	6354.97
MWS3020	N-Acetylcadaverine	Alkaloids	Alkaloids	C7H16N2O	145.13	86.1	144.126	[M+H]+	3	32343-73-0	-	37799.3
Wcjp002598	8-hydroxyquinoline	Alkaloids	Quinoline alkaloids	C9H7NO	146.06	91.05	145.053	[M+H]+	3	148-24-3	C19434	323358
mws0103	Indole-3-carboxaldehyde	Alkaloids	Plumerane	C9H7NO	146.06	91.05	145.053	[M+H]+	3	487-89-8	C08493	88399.5
MWSmce338	N-Hydroxypipecolic acid	Alkaloids	Piperidine alkaloids	C6H11NO3	146.08	70.06	145.074	[M+H]+	3	115819-92-6	-	12395.1
pme0295	4-Acetamidobutyric acid	Organic acids	Organic acids	C6H11NO3	146.08	86.06	145.074	[M+H]+	3	3025-96-5	C02946	327924
Zmmp002333	L-Homonorleucine	Amino acids and derivatives	Amino acids and derivatives	C7H15NO2	146.12	83.09	145.11	[M+H]+	3	44902-02-5	-	4432.52
Zbqp002511	N-Methylisoleucine	Amino acids and derivatives	Amino acids and derivatives	C7H15NO2	146.12	55.05	145.11	[M+H]+	3	39554-61-5	-	5969.91
Wasyqp2936	2-prop-2-ynylcyclohexa-2,5-diene-1,4-dione	Quinones	Quinones	C9H6O2	147.04	119.05	146.037	[M+H]+	1	-	-	736125
mws1012	Coumarin	Lignans and Coumarins	Coumarins	C9H6O2	147.04	103.05	146.037	[M+H]+	3	91-64-5	C05851	25974.1
pme0193	L-Glutamine	Amino acids and derivatives	Amino acids and derivatives	C5H10N2O3	147.08	84.04	146.069	[M+H]+	1	56-85-9	C00064	155102
pme0026	L-Lysine	Amino acids and derivatives	Amino acids and derivatives	C6H14N2O2	147.11	84.08	146.106	[M+H]+	1	56-87-1	C00047	110848
pme0014	L-Glutamic acid	Amino acids and derivatives	Amino acids and derivatives	C5H9NO4	148.06	84.04	147.053	[M+H]+	1	56-86-0	C00025	425754
MWSmce572	Cinnamamide	Alkaloids	Alkaloids	C9H9NO	148.08	103.06	147.068	[M+H]+	3	22031-64-7	-	4469.08
pme1210	L-Methionine	Amino acids and derivatives	Amino acids and derivatives	C5H11NO2S	150.06	61.01	149.051	[M+H]+	3	63-68-3	C00073	2854.52
Lmxp001668	2-Methoxy-4-ethenylphenol	Others	Others	C9H10O2	151.08	91.05	150.068	[M+H]+	3	7786-61-0	C17883	45229.4
pme0183	Isoguanine	Nucleotides and derivatives	Nucleotides and derivatives	C5H5N5O	152.06	135.03	151.049	[M+H]+	3	3373-53-3	-	54534.8
Wbmp001002	4-methoxybenzamide	Alkaloids	Alkaloids	C8H9NO2	152.07	107.05	151.063	[M+H]+	3	3424-93-9	-	14530.8
MWS00216g	L-Phenylalaninol	Amino acids and derivatives	Amino acids and derivatives	C9H13NO	152.11	91.06	151.1	[M+H]+	3	3182-95-4	-	3739.07
FDATN00076	Mercaptopurine	Nucleotides and derivatives	Nucleotides and derivatives	C5H4N4S	153.02	79.02	152.016	[M+H]+	3	50-44-2	C02380	416886
MWS2984	8-Azaguanine	Nucleotides and derivatives	Nucleotides and derivatives	C4H4N6O	153.05	136.03	152.045	[M+H]+	2	134-58-7	-	120616
MWS0687	1-Methyl-6-Oxo-1,6-Dihydropyridine-3-Carboxamide	Alkaloids	Pyridine alkaloids	C7H8N2O2	153.07	108.04	152.059	[M+H]+	3	701-44-0	C05842	11557.2
Lmyp004084	Perillyl alcohol	Terpenoids	Monoterpenoids	C10H16O	153.13	107.09	152.12	[M+H]+	3	57717-97-2	C22272	35378
Lmsp000648	Pseudopelletierine	Alkaloids	Piperidine alkaloids	C9H15NO	154.12	112.11	153.115	[M+H]+	2	552-70-5	C10865	563392
MWSmce284	3,4-Dimethoxyphenol	Others	Others	C8H10O3	155.07	95.05	154.063	[M+H]+	3	2033-89-8	-	54880.6
Zbqp000579	3-(Pyrazol-1-yl)-L-alanine	Amino acids and derivatives	Amino acids and derivatives	C6H9N3O2	156.08	110.07	155.07	[M+H]+	1	2734-48-7	-	18330
pmp000099	Arecolidine; 3,4-Dimethoxy-1-Methyl-2H-Pyridine	Alkaloids	Piperidine alkaloids	C8H13NO2	156.102	113.06	155.095	[M+H]+	3	57680-57-6	-	14167.9
Lmsp000797	N-Methylpelletierine	Alkaloids	Piperidine alkaloids	C9H17NO	156.14	98.1	155.131	[M+H]+	2	40199-45-9	-	2.25621e+07
MW0108922	Tiglylglycine	Amino acids and derivatives	Amino acids and derivatives	C7H11NO3	158.08	84.04	157.074	[M+H]+	3	35842-45-6	-	1.51427e+07
Zmsp00487	Allantoin	Organic acids	Organic acids	C4H6N4O3	159.051	72.0802	158.044	[M+H]+	3	97-59-6	C01551	11856.9
pme0172	N-Isovaleroylglycine	Amino acids and derivatives	Amino acids and derivatives	C7H13NO3	160.1	85.06	159.089	[M+H]+	3	16284-60-9	-	81213.3
MWSmce526	Daminozide	Alkaloids	Alkaloids	C6H12N2O3	161.09	143.08	160.085	[M+H]+	3	1596-84-5	C10996	5072.72
Lmcp000282	L-Carnitine	Alkaloids	Alkaloids	C7H15NO3	162.11	85.03	161.105	[M+H]+	2	541-15-1	C00318	696824
Lmxp004495	8-Hydroxycoumarin	Lignans and Coumarins	Coumarins	C9H6O3	163.04	89.04	162.032	[M+H]+	3	2442-31-1	-	69766.9
Walbp06373	2-Ethynyl-5-methoxybenzo-1,4-quinone	Quinones	Quinones	C9H6O3	163.04	77.04	162.032	[M+H]+	3	82511-23-7	-	3.94911e+06
Yalp003420	2-(furan-2-ylmethyl)-5-methylfuran	Others	Others	C10H10O2	163.07	103.05	162.068	[M+H]+	3	13678-51-8	-	342317
pmf0440	4-MethoxycinnaMaldehyde	Others	Aldehyde compounds	C10H10O2	163.08	91.05	162.068	[M+H]+	3	1963-36-6	C10475	59875.9
MWSCX017	4-hydroxyphenyl acrylaldehyde	Others	Aldehyde compounds	C9H8O3	165.05	119.05	164.047	[M+H]+	1	-	-	1.21539e+06
Wbmp003302	Frambinone	Others	Ketone compounds	C10H12O2	165.09	91.05	164.084	[M+H]+	2	-	-	1.66279e+06
MEDP0060	Methionine sulfoxide	Amino acids and derivatives	Amino acids and derivatives	C5H11NO3S	166.05	94.03	165.046	[M+H]+	3	-	-	229288
Lhsp101905	Actinidialactone	Terpenoids	Monoterpenoids	C10H14O2	167.11	93.07	166.099	[M+H]+	3	76729-80-1	-	45772.1
Lhlp120611	Hydroxycarvine	Terpenoids	Monoterpenoids	C10H14O2	167.106	91.0547	166.099	[M+H]+	3	-	-	33103.8
Zmjp000624	Pyridoxal	Others	Vitamin	C8H9NO3	168.06	150.05	167.058	[M+H]+	3	66-72-8	C00250	13750.5
Wmhp000055	2,5-Dimethoxybenzoquinone	Quinones	Quinones	C8H8O4	169.05	65.04	168.042	[M+H]+	1	3117-03-1	-	60349.9
MWStz624	2,6-Dimethoxy-1,4-benzoquinone	Quinones	Quinones	C8H8O4	169.05	111.01	168.042	[M+H]+	2	530-55-2	C10331	232296
MWSslk149	5-Methoxysalicylic acid	Phenolic acids	Phenolic acids	C8H8O4	169.05	95.05	168.042	[M+H]+	3	2612-02-4	-	24455.2
MWStz091	Cyclo(L-Ala-L-Pro)	Amino acids and derivatives	Amino acids and derivatives	C8H12N2O2	169.1	70.07	168.09	[M+H]+	3	36357-32-1	-	41716.7
MWS0933	1-Methylhistidine	Amino acids and derivatives	Amino acids and derivatives	C7H11N3O2	170.09	124.09	169.085	[M+H]+	2	332-80-9	-	23337.7
MWStz063	2-Ethyl-2,6,6-trimethylpiperidin-4-one	Alkaloids	Piperidine alkaloids	C10H19NO	170.15	152.14	169.147	[M+H]+	3	133568-79-3	-	59863.9
Hmcp000409	Halosaline	Alkaloids	Piperidine alkaloids	C10H21NO	172.133	98.09	171.162	[M+H]+	3	26648-71-5	-	79337.4
pme0253	N-Acetyl-L-leucine	Amino acids and derivatives	Amino acids and derivatives	C8H15NO3	174.11	86.1	173.105	[M+H]+	3	1188-21-2	C02710	22824
pme3009	trans-Aconitic acid	Organic acids	Organic acids	C6H6O6	175.02	98.98	174.016	[M+H]+	3	4023-65-8	C02341	100477
MWS04412	N(6),N(6)-Dimethyl-L-lysine	Amino acids and derivatives	Amino acids and derivatives	C8H18N2O2	175.12	70.07	174.137	[M+H]+	3	2259-86-1	-	347600
Zbzp003763	11-methoxy viburtinal	Terpenoids	Monoterpenoids	C10H8O3	177.05	134.04	176.047	[M+H]+	3	-	-	52718.1
mws1075	7-Methoxycoumarin	Lignans and Coumarins	Coumarins	C10H8O3	177.05	121.06	176.047	[M+H]+	3	531-59-9	C09268	30707.6
pme2024	Serotonin; 5-Hydroxytryptamine*	Alkaloids	Plumerane	C10H12N2O	177.102	160.076	176.095	[M+H]+	2	50-67-9	C00780	39321.3
Zmdp000796	cycloalliin	Amino acids and derivatives	Amino acids and derivatives	C6H11NO3S	178.05	88.04	177.046	[M+H]+	3	15042-85-0	-	26670.2
Hmsp003093	3,7-Dihydroxychromen-4-one	Others	Chromone	C9H6O4	179.03	77.04	178.027	[M+H]+	2	-	-	21017.8
Lskp211268	3-Ethyl-7-hydroxyphthalide	Others	Others	C10H10O3	179.07	119.05	178.063	[M+H]+	3	-	-	58774.2
Wbsp004755	Methyl Hydroxycinnamate	Phenolic acids	Phenolic acids	C10H10O3	179.07	119.05	178.063	[M+H]+	1	80540-55-2	-	422844
Lhhp005648	3,4-Methylenedioxy cinnamyl alcohol*	Others	Alcohol compounds	C10H10O3	179.07	91.05	178.063	[M+H]+	1	17581-86-1	-	408066
Sasp002507	(2S,3S)-2-amino-3-phenylbutanoic acid	Amino acids and derivatives	Amino acids and derivatives	C10H13NO2	180.1	120.08	179.095	[M+H]+	2	25488-25-9	C20895	43610.1
Lmjp002931	Fusaric acid	Organic acids	Organic acids	C10H13NO2	180.1	120.08	179.095	[M+H]+	2	-	-	24230.9
Lcfp039656	Homophthalicacid	Phenolic acids	Phenolic acids	C9H8O4	181.05	135.04	180.042	[M+H]+	2	89-51-0	-	50193.2
Zjyp110109	oxyphyllone F	Terpenoids	Sesquiterpenoids	C11H16O2	181.12	121.1	180.115	[M+H]+	3	-	-	112456
Zbzp007397	5,6,7,7a-tetrahydro-4,4,7a-trimethyl-2(4H)-benzofuranone*	Others	Others	C11H16O2	181.12	135.12	180.115	[M+H]+	1	15356-74-8	-	146964
MWStz070	N-(2-Hydroxy-4-methoxyphenyl)acetamide	Alkaloids	Alkaloids	C9H11NO3	182.08	91.05	181.074	[M+H]+	1	58469-06-0	-	276479
MWSmce587	2,6-Dimethoxybenzoic acid	Phenolic acids	Phenolic acids	C9H10O4	183.06	165.06	182.058	[M+H]+	3	1466-76-8	-	21995.6
Lmlp001436	Dihydrocaffeic acid	Phenolic acids	Phenolic acids	C9H10O4	183.07	165.06	182.058	[M+H]+	3	1078-61-1	C10447	265184
Wagp006039	2-Hexylphosphoric Acid	Others	Others	C6H15O4P	183.08	98.98	182.071	[M+H]+	3	-	-	493012
pmb1754	O-Phosphocholine	Alkaloids	Alkaloids	C5H15NO4P+	184.07	125	184.073	[M]+	3	107-73-3	C00588	41009.6
Zmpp001726	Epinephrine	Alkaloids	Alkaloids	C9H13NO3	184.1	124.07	183.089	[M+H]+	3	51-43-4	C00788	58575.5
Hamp002961	Antiarol; 3,4,5-Trimethoxyphenol	Phenolic acids	Phenolic acids	C9H12O4	185.081	125.059	184.074	[M+H]+	3	642-71-7	C10765	27025.5
MWSmce324	Psoralen	Lignans and Coumarins	Coumarins	C11H6O3	187.04	131.05	186.032	[M+H]+	3	66-97-7	C09305	5424.87
MEDN1403	10-Hydroxy-2-decenoic acid	Lipids	Free fatty acids	C10H18O3	187.13	81.07	186.126	[M+H]+	3	14113-05-4 | 765-01-5	-	23632
Zmmp001958	2-Butenyl-4-Methyl-L-Threonine	Amino acids and derivatives	Amino acids and derivatives	C9H17NO3	188.13	124.11	187.121	[M+H]+	2	81135-57-1	-	72800.1
pme0122	N6-Acetyl-L-lysine	Amino acids and derivatives	Amino acids and derivatives	C8H16N2O3	189.12	126.09	188.116	[M+H]+	3	692-04-6	C02727	11963
Zmmp001429	Glycyl-L-leucine	Amino acids and derivatives	Amino acids and derivatives	C8H16N2O3	189.13	86.1	188.116	[M+H]+	3	-	C02155	173061
Zmzp000145	Trimethyllysine	Amino acids and derivatives	Amino acids and derivatives	C9H20N2O2	189.16	84.08	188.153	[M+H]+	1	23284-33-5	C03793	302911
Ladp002935	3-quinolinecarboxylic acid	Alkaloids	Quinoline alkaloids	C10H7NO3	190.05	144.04	189.043	[M+H]+	3	-	-	991336
Lmlp002994	5-Hydroxyquinoline	Alkaloids	Quinoline alkaloids	C11H11NO2	190.09	175.06	189.079	[M+H]+	3	578-67-6	-	10464.8
mws0193	L-Homocitrulline	Amino acids and derivatives	Amino acids and derivatives	C7H15N3O3	190.12	84.08	189.111	[M+H]+	2	1190-49-4	C02427	150483
Wbjp001390	3-(2-aminoethyl)-4,7-dihydro-1-indole-5,6-dione	Alkaloids	Alkaloids	C10H10N2O2	191.08	174.055	190.074	[M+H]+	3	-	-	23410.9
MWSmce041	Butylphthalide	Others	Lactones	C12H14O2	191.1	145.1	190.099	[M+H]+	3	6066-49-5	C17854	15371.8
Lcfp197430	3,4-dihydroxyallylbenzene	Others	Others	C12H14O2	191.11	91.05	190.099	[M+H]+	2	-	-	15461.7
Zbqp002079	N-acetyl-nornicotine	Alkaloids	Pyridine alkaloids	C11H14N2O	191.117	149.106	190.111	[M+H]+	3	-	-	12847.3
mws0333	5-Methoxytryptamine	Alkaloids	Plumerane	C11H14N2O	191.12	159.07	190.111	[M+H]+	3	608-07-1	C05659	10418.5
MWStz025	1-Methoxyindole-3-Carboxylic Acid	Alkaloids	Plumerane	C10H9NO3	192.06	146.06	191.058	[M+H]+	3	91913-76-7	-	5435.32
Lmyp003387	2-Oxo-3,4-dihydro-1H-quinoline-3-carboxylic acid	Alkaloids	Quinoline alkaloids	C10H9NO3	192.07	146.06	191.058	[M+H]+	3	246867-17-4	-	111351
Latp004399	6,8-Dihydroxy-3-methylisocoumarin	Lignans and Coumarins	Coumarins	C10H8O4	193.049	119.05	192.042	[M+H]+	3	1204-37-1	C03830	16276
MWSHC20172	Isoscopoletin (6-Hydroxy-7-Methoxycoumarin)	Lignans and Coumarins	Coumarins	C10H8O4	193.05	178.03	192.042	[M+H]+	3	776-86-3	C18079	21617.2
MWSmce221	5,7-Dihydroxy-4-methylcoumarin	Lignans and Coumarins	Coumarins	C10H8O4	193.05	91.05	192.042	[M+H]+	3	2107-76-8	-	126041
Walbp04045	7-Methoxy-6-methyldihydrocoumarin	Lignans and Coumarins	Coumarins	C11H12O3	193.08	105.07	192.078	[M+H]+	1	-	-	401214
Wasdp02556	Nodulisporone	Quinones	Quinones	C11H12O3	193.09	161.06	192.079	[M+H]+	3	-	-	63409.5
Zmsp002859	Comolactone A	Others	Others	C9H14O3	193.09	105.07	170.094	[M+Na]+	3	-	-	600660
Zmsp003103	Comolactone D	Others	Others	C9H14O3	193.09	105.07	170.094	[M+Na]+	3	-	-	485421
pme2743	N-Phenylacetylglycine	Amino acids and derivatives	Amino acids and derivatives	C10H11NO3	194.08	91.05	193.074	[M+H]+	3	500-98-1	C05598	15021.9
ZbWp003008	N-Ethylphenylalanine	Amino acids and derivatives	Amino acids and derivatives	C11H15NO2	194.12	120.08	193.11	[M+H]+	2	-	-	263727
Waptp03206	7-Hydroxy-8-Methoxychromanon*	Lignans and Coumarins	Coumarins	C10H10O4	195.06	117.03	194.057	[M+H]+	1	-	-	255329
Latp003160	6-Hydroxymellein*	Lignans and Coumarins	Coumarins	C10H10O4	195.065	117.034	194.057	[M+H]+	1	70901-60-9	C02379	152898
MWSslk097	Dimethyl phthalate	Phenolic acids	Phenolic acids	C10H10O4	195.06	163.04	194.058	[M+H]+	3	131-11-3	C11233	42091.8
mws2208	Ferulic Acid	Phenolic acids	Phenolic acids	C10H10O4	195.07	177.05	194.058	[M+H]+	3	537-98-4	C01494	504835
Wasdp07324	8-hydroxy-4a,8-dimethyl-5,6,7,8a-tetrahydro-1H-naphthalen-2-one	Terpenoids	Monoterpenoids	C12H18O2	195.14	81.07	194.131	[M+H]+	3	-	-	200992
MWS1771	L-Tyrosine methyl ester	Amino acids and derivatives	Amino acids and derivatives	C10H13NO3	196.1	91.05	195.089	[M+H]+	3	1080-06-4	C03404	14402.5
MWStz083	Cyclo(D-Val-L-Pro)	Amino acids and derivatives	Amino acids and derivatives	C10H16N2O2	197.13	70.07	196.121	[M+H]+	3	27483-18-7	-	30427.3
MW0104918	DL-Dopa	Amino acids and derivatives	Amino acids and derivatives	C9H11NO4	198.08	126.01	197.069	[M+H]+	3	63-84-3	-	1.68173e+06
Zbqp000710	3-(1H-imidazol-5-yl)-2-(trimethylammonio)propanoate	Alkaloids	Alkaloids	C9H15N3O2	198.12	154.13	197.116	[M+H]+	3	-	-	13584.2
Hmcp001105	5-(2-Hydroxypropyl)hygrine	Alkaloids	Pyrrole alkaloids	C11H21NO2	200.17	140.14	199.157	[M+H]+	3	-	-	14037.3
NK10251888	NG,NG-Dimethyl-L-arginine*	Amino acids and derivatives	Amino acids and derivatives	C8H18N4O2	203.15	70.07	202.143	[M+H]+	1	30315-93-6	C03626	18720.3
ZbWp000749	ethyl-L-arginine	Amino acids and derivatives	Amino acids and derivatives	C8H18N4O2	203.15	70.07	202.143	[M+H]+	3	-	-	21329.1
mws0018	Spermine	Alkaloids	Alkaloids	C10H26N4	203.22	84.08	202.216	[M+H]+	3	71-44-3	C00750	843068
pme2060	N6-Isopentenyladenine	Nucleotides and derivatives	Nucleotides and derivatives	C10H13N5	204.12	136.06	203.117	[M+H]+	3	2365-40-4	C04083	20563.3
MWSslk108	O-Acetyl-L-carnitine	Alkaloids	Alkaloids	C9H17NO4	204.13	85.03	203.116	[M+H]+	3	3040-38-8	-	679985
Zazp002547	cyclo-(Gly-Phe)	Amino acids and derivatives	Amino acids and derivatives	C11H12N2O2	205.1	146.06	204.09	[M+H]+	1	10125-07-2	-	430864
WaTKp17885	2-[4-(2-Methylpropenyl)phenyl]propionic Acid	Phenolic acids	Phenolic acids	C13H16O2	205.12	131.08	204.115	[M+H]+	2	75625-99-9	-	15326.1
Wasdp07001	Farnesol	Terpenoids	Sesquiterpenoids	C15H26O	205.19	149.13	222.198	[M+H-H2O]+	3	4602-84-0	-	352654
Safp004630	5,7-Dimethoxychromone	Others	Others	C11H10O4	207.06	119.05	206.058	[M+H]+	2	59887-91-1	-	958657
mws1076	Scoparone	Lignans and Coumarins	Coumarins	C11H10O4	207.07	151.08	206.058	[M+H]+	3	120-08-1	C09311	19172.7
pmp000251	E-6,7-Dihydroxydihydroligustilide	Others	Lactones	C12H16O4	207.1	119.09	224.105	[M-H2O+H]+	2	-	-	110861
Lazp010483	3,4-Dehydrotheaspirone	Others	Others	C13H18O2	207.14	147.12	206.13	[M+H]+	2	-	-	21463.3
Sasp001898	2-(2,3-dihydroxy-3H-indol-3-yl)acetic acid	Alkaloids	Plumerane	C10H9NO4	208.06	162.06	207.053	[M+H]+	2	-	-	75193.1
Wbmp001302	6,7-dimethoxy-2-methyl-3,4-dihydro-1h-isoquinoline	Alkaloids	Alkaloids	C12H17NO2	208.13	58.07	207.126	[M+H]+	3	16620-96-5	-	13534.3
Lmbp002962	Isofraxetin	Lignans and Coumarins	Coumarins	C10H8O5	209.05	194.02	208.037	[M+H]+	3	50656-75-2	-	34976.3
Lchp000218	(R)-3-ethyl-7-hydroxy-6-methoxyphthalide	Others	Lactones	C11H12O4	209.08	121.06	208.074	[M+H]+	2	-	-	141306
MWSmce332	3,4-Dimethoxycinnamic acid	Phenolic acids	Phenolic acids	C11H12O4	209.08	191.07	208.074	[M+H]+	3	2316-26-9	-	75796.4
Wcdp004047	9-hydroxy-4,7-megastigmadien-3-one	Terpenoids	Sesquiterpenoids	C13H20O2	209.15	123.08	208.146	[M+H]+	3	-	-	41757.1
Lsjp211201	3S-3-hydroxy-β-damascon	Terpenoids	Monoterpenoids	C13H20O2	209.15	137.1	208.146	[M+H]+	3	-	-	56862
mws0939	1,3,7-Trimethyluric acid	Organic acids	Organic acids	C8H10N4O3	211.08	126.07	210.075	[M+H]+	3	5415-44-1	C16361	18690.3
Lcfp115918	2-(2-Hydroxyethoxy)ethylbenzoate	Others	Alcohol compounds	C11H14O4	211.1	105.03	210.089	[M+H]+	2	20587-61-5	-	63529
Lcfp094149	10-hydroxy-6,10-dimethylundeca-5,8-dien-2-one	Others	Ketone compounds	C13H22O2	211.17	109.1	210.162	[M+H]+	1	65017-84-7	-	70166.1
Cmlp002967	Gentiolactone	Terpenoids	Monoterpenoids	C10H12O5	213.075	149.059	212.069	[M+H]+	3	-	-	8697.1
HJAP048	2,4,5-Trimethoxybenzoic acid	Phenolic acids	Phenolic acids	C10H12O5	213.07	195.07	212.069	[M+H]+	2	-	-	16450.4
MW0015225	7-oxo-11-Dodecenoic acid	Lipids	Free fatty acids	C12H20O3	213.15	81.07	212.141	[M+H]+	3	54921-60-7	-	46751.7
MW0121600	5-Methoxytryptophol	Amino acids and derivatives	Amino acids and derivatives	C11H13NO2	214.09	168.08	191.095	[M+Na]+	3	712-09-4	-	518495
MWSHC2026	Lycoperodine-1	Alkaloids	Alkaloids	C12H12N2O2	217.1	144.08	216.09	[M+H]+	3	42438-90-4	-	4.51916e+06
pme0170	N-Acetyl-L-Arginine	Amino acids and derivatives	Amino acids and derivatives	C8H16N4O3	217.13	158.08	216.122	[M+H]+	3	155-84-0	-	30422
MWS201403	Lys-Ala	Amino acids and derivatives	Amino acids and derivatives	C9H19N3O3	218.15	84.08	217.143	[M+H]+	3	17043-71-9	-	63945.9
Wcdp003967	Deacetylclavaminol H*	Lipids	Sphingolipids	C12H27NO2	218.21	88.08	217.204	[M+H]+	1	-	-	171815
Lahp003387	5,8-Dihydroxypsoralen	Lignans and Coumarins	Coumarins	C11H6O5	219.03	173.02	218.022	[M+H]+	3	14348-23-3	C22444	24386.7
MWS201398	Hyp-Ser	Amino acids and derivatives	Amino acids and derivatives	C8H14N2O5	219.1	86.06	218.09	[M+H]+	3	-	-	58908.1
Lmrj001698	L-Seryl-L-Isoleucine	Amino acids and derivatives	Amino acids and derivatives	C9H18N2O4	219.13	60.04	218.127	[M+H]+	3	91086-51-0	-	35284
Wahp003049	N-Trans-Cinnamoylputrescine	Alkaloids	Phenolamine	C13H18N2O	219.15	131.06	218.143	[M+H]+	3	-	-	77662
Qagp003587	N-Monocinnamoylputrescine*	Alkaloids	Phenolamine	C13H18N2O	219.15	131.05	218.142	[M+H]+	2	-	-	44302.8
Safp001796	4-Hydroxy-l-tryptophan	Amino acids and derivatives	Amino acids and derivatives	C11H12N2O3	221.09	158.06	220.085	[M+H]+	2	25242-90-4	C21777	48718.4
Wbjp002330	1,3-dihydroxy-2,3,3a,4-tetrahydropyrrolo[2,1-b]quinazolin-9(1H)-one	Alkaloids	Alkaloids	C11H12N2O3	221.09	175.09	220.085	[M+H]+	2	-	-	26840.2
Wbmp005366	Humulene epoxide II	Terpenoids	Sesquiterpenoids	C15H24O	221.19	135.12	220.183	[M+H]+	3	19888-34-7	-	11304.3
Lhfp110340	Eremofukinone	Terpenoids	Sesquiterpenoids	C15H24O	221.19	119.08	220.183	[M+H]+	3	-	-	223697
HX1226	4-Hydroxy-β-bulnesene	Others	Others	C15H24O	221.19	107.09	220.183	[M+H]+	1	-	-	152935
Zkep143845	3-(6-Hydroxyindol-3-yl)lactic acid	Alkaloids	Plumerane	C11H11NO4	222.08	87.04	221.069	[M+H]+	2	-	C05657	13037.1
pme2755	N-Acetyl-D-glucosamine	Others	Saccharides	C8H15NO6	222.1	138.05	221.09	[M+H]+	3	7512-17-6	C00140	8596.86
mws2608	N-Acetyl-D-galactosamine	Others	Saccharides	C8H15NO6	222.1	84.05	221.09	[M+H]+	3	1811-31-0	C01132	1.60218e+06
MWStz440	Fraxidin (8-Hydroxy-6,7-dimethoxycoumarin)	Lignans and Coumarins	Coumarins	C11H10O5	223.06	207.03	222.053	[M+H]+	2	525-21-3	C17479	8.10905e+06
Zbsp005900	7,8-Dimethoxy-6-hydroxycoumarin	Lignans and Coumarins	Coumarins	C11H10O5	223.06	162.03	222.053	[M+H]+	3	-	-	17305.3
MWS4296	Gly-Phe*	Amino acids and derivatives	Amino acids and derivatives	C11H14N2O3	223.11	120.08	222.1	[M+H]+	3	3321-03-7	-	184568
mws0520	N-Acetyl-L-tyrosine	Amino acids and derivatives	Amino acids and derivatives	C11H13NO4	224.09	136.08	223.084	[M+H]+	3	537-55-3	-	35583
HJAP044	1-(2,4,5-Trimethoxyphenyl)propan-1-one	Phenolic acids	Phenolic acids	C12H16O4	225.11	167.06	224.105	[M+H]+	3	3904-18-5	-	19392.3
Qmyp101232	Vomifoliol (Blumenol A)	Terpenoids	Monoterpenoids	C13H20O3	225.15	95.08	224.141	[M+H]+	3	189351-15-3	C04166	67654.6
Lsjp211202	Blumenol A	Terpenoids	Monoterpenoids	C13H20O3	225.15	123.08	224.141	[M+H]+	3	23526-45-6	-	97001.4
Lmwp102712	5Z,8Z-tetradecadienoic acid	Lipids	Free fatty acids	C14H24O2	225.19	67.06	224.178	[M+H]+	3	39039-37-7	-	26088.2
Wbsp000191	3,7,11-trimethyl-2-oxa-6,10,13-triazatricyclo[7.3.1.05,13]tridecane	Alkaloids	Alkaloids	C12H23N3O	226.19	180.18	225.184	[M+H]+	2	-	-	17756.1
MWSHC2029	Harman-3-carboxylic acid	Alkaloids	Plumerane	C13H10N2O2	227.08	167.06	226.074	[M+H]+	1	22329-38-0	-	96787.5
Yaap003029	3,4,5-trimethoxyphenyl acetate	Others	Others	C11H14O5	227.09	167.07	226.084	[M+H]+	3	17742-46-0	-	167451
Lmyp003951	3,4-Dihydroxy-3-methoxypropiophenone	Others	Ketone compounds	C11H14O5	227.09	181.09	226.084	[M+H]+	2	-	-	327298
Lmhp001430	Cyclo(Pro-Glu)	Amino acids and derivatives	Amino acids and derivatives	C10H14N2O4	227.1	116.07	226.095	[M+H]+	3	-	-	20377
Lazn005243	3-(3,4-Dimethoxyphenyl)-1-propanol	Phenolic acids	Phenolic acids	C12H18O4	227.128	181.087	226.12	[M+H]+	3	-	-	10838.8
Lmqp003432	6,9-Dihydroxy-7-megastigmen-3-one	Terpenoids	Sesquiterpenoids	C13H22O3	227.16	121.1	226.157	[M+H]+	3	-	-	59394.7
Zahp011321	N-Isobutyl Decanamide	Alkaloids	Alkaloids	C14H29NO	228.23	228.24	227.225	[M+H]+	3	73785-31-6	-	14908.3
Lmhp003426	Aspernigrin A	Alkaloids	Pyridine alkaloids	C13H12N2O2	229.1	183.09	228.09	[M+H]+	3	773855-60-0	-	281951
Lmwp102013	Dehydrolindestrenolide	Terpenoids	Sesquiterpenoids	C15H16O2	229.12	173.13	228.115	[M+H]+	3	-	-	169250
Lmlp002765	Stilbostemin B; 3,5-Dihydroxy-4-Methylbibenzyl	Others	Stilbene	C15H16O2	229.12	201.13	228.115	[M+H]+	1	162411-67-8	-	18048.8
Wacyp01167	(6-amino-3-oxohexan-2-yl)proline	Amino acids and derivatives	Amino acids and derivatives	C11H20N2O3	229.15	142.09	228.147	[M+H]+	1	-	-	1.1652e+06
Lmhp001461	L-Prolyl-L-Leucine	Amino acids and derivatives	Amino acids and derivatives	C11H20N2O3	229.15	70.07	228.147	[M+H]+	2	52899-07-7	-	234631
MWS201414	Pro-Asn	Amino acids and derivatives	Amino acids and derivatives	C9H15N3O4	230.11	70.07	229.106	[M+H]+	3	107856-82-6	-	145761
Wcdp004275	Lauramine oxide	Others	Others	C14H31NO	230.25	57.07	229.241	[M+H]+	1	1643-20-5	-	37284.8
Walp007095	2-Amino-7-methyltridecan-1-ol*	Lipids	Sphingolipids	C14H31NO	230.25	62.06	229.241	[M+H]+	1	-	-	19320
MWSHC2027	(1R,3S)-1-Methyl-1,2,3,4-tetrahydro-β-carboline-3-carboxylic acid*	Alkaloids	Plumerane	C13H14N2O2	231.11	158.1	230.106	[M+H]+	1	42438-72-2	-	1.98232e+06
Lmjp009315	CJ-01	Terpenoids	Sesquiterpenoids	C15H18O2	231.14	143.09	230.131	[M+H]+	3	-	-	22851.2
mws1626	Dehydrocostuslactone*	Terpenoids	Sesquiterpenoids	C15H18O2	231.14	185.13	230.131	[M+H]+	3	477-43-0	C09387	64917.8
Lmhp001670	L-Valyl-L-Leucine	Amino acids and derivatives	Amino acids and derivatives	C11H22N2O3	231.17	72.08	230.163	[M+H]+	2	3989-97-7	-	267159
MW0107171	Gly-Gly-Val	Amino acids and derivatives	Amino acids and derivatives	C9H17N3O4	232.13	158.1	231.122	[M+H]+	3	-	-	233361
MWS201384	Arg-Gly	Amino acids and derivatives	Amino acids and derivatives	C8H17N5O3	232.14	70.07	231.133	[M+H]+	3	108347-93-9	-	40641.5
MWS201443	Ser-Lys	Amino acids and derivatives	Amino acids and derivatives	C9H19N3O4	234.15	84.08	233.138	[M+H]+	3	22677-61-8	-	257512
Qmyp101119	Procurcumenol	Terpenoids	Sesquiterpenoids	C15H22O2	235.17	133.1	234.162	[M+H]+	3	21698-40-8	-	25783.5
Zmzp010892	3-[(3ar,4s,7r,7ar)-3,7-dimethyl-3a,4,5,6,7,7a-hexahydro-1h-inden-4-yl]-2-methylprop-2-enoic acid	Terpenoids	Monoterpenoids	C15H22O2	235.17	149.13	234.162	[M+H]+	3	-	-	7112.58
Lhsp101904	polygodial	Terpenoids	Sesquiterpenoids	C15H22O2	235.17	179.11	234.162	[M+H]+	3	6754-20-7	C09712	118781
Hmlp006964	5,6,7-Trimethoxycoumarin*	Lignans and Coumarins	Coumarins	C12H12O5	237.07	176.04	236.069	[M+H]+	1	55085-47-7	C09313	46003.3
pme1313	N'-Formylkynurenine	Amino acids and derivatives	Amino acids and derivatives	C11H12N2O4	237.09	192.07	236.08	[M+H]+	3	1022-31-7	C02700	54919.5
MWS201447	Phe-Ala	Amino acids and derivatives	Amino acids and derivatives	C12H16N2O3	237.12	120.09	236.116	[M+H]+	3	3918-87-4	-	40294.1
MWSmce642	Curcumol	Terpenoids	Sesquiterpenoids	C15H24O2	237.19	135.12	236.178	[M+H]+	3	4871-97-0	-	10946.4
MWS201479	Tyr-Gly*	Amino acids and derivatives	Amino acids and derivatives	C11H14N2O4	239.1	136.08	238.095	[M+H]+	1	673-08-5	-	99163.8
Lcmp122914	eudesma-11(13)-ene-4β,9β-diol	Terpenoids	Ditepenoids	C15H26O2	239.2	95.09	238.193	[M+H]+	3	-	-	13462.8
Lskp211293	Cis-guai-10-en-4α,11-diol	Terpenoids	Sesquiterpenoids	C15H26O2	239.2	107.08	238.193	[M+H]+	3	-	-	9471.11
Qmyp101442	Cyperusol C	Terpenoids	Sesquiterpenoids	C15H26O2	239.2	109.1	238.193	[M+H]+	3	-	-	8796.03
MWStz201	β-Carboline-1-propanoic acid	Alkaloids	Plumerane	C14H12N2O2	241.1	223.09	240.09	[M+H]+	3	89915-39-9	-	22856.1
MWS2910	5-Methyl-2'-Deoxycytidine	Nucleotides and derivatives	Nucleotides and derivatives	C10H15N3O4	242.11	126.07	241.106	[M+H]+	3	838-07-3	C03592	7692.13
pme3732	Cytidine	Nucleotides and derivatives	Nucleotides and derivatives	C9H13N3O5	244.09	112.05	243.085	[M+H]+	2	65-46-3	C00475	255076
MWSmce295	1-Arabinosyluracil	Nucleotides and derivatives	Nucleotides and derivatives	C9H12N2O6	245.07	113.03	244.07	[M+H]+	3	3083-77-0	-	103739
MWStz255	Cyclo(Pro-Phe)	Amino acids and derivatives	Amino acids and derivatives	C14H16N2O2	245.13	120.08	244.121	[M+H]+	3	3705-26-8	C11847	18902.5
Safp003456	6-(6-aminohexanoylamino)hexanoate	Amino acids and derivatives	Amino acids and derivatives	C12H24N2O3	245.19	86.1	244.179	[M+H]+	1	-	-	92149.2
MW0168290	Isoleucylleucine	Amino acids and derivatives	Amino acids and derivatives	C12H24N2O3	245.19	86.1	244.179	[M+H]+	3	-	-	572685
MWS201388	Asn-Hyp	Amino acids and derivatives	Amino acids and derivatives	C9H15N3O5	246.11	141.07	245.101	[M+H]+	3	844640-50-2	-	32626.5
MWS201449	Asn-Leu	Amino acids and derivatives	Amino acids and derivatives	C10H19N3O4	246.14	141.1	245.138	[M+H]+	3	22601-71-4	-	8013.14
MWS201391	Asn-Ile	Amino acids and derivatives	Amino acids and derivatives	C10H19N3O4	246.15	166.09	245.138	[M+H]+	3	438533-59-6	-	15102.2
Walp006011	2-Aminotetradecane-1,4-diol	Lipids	Sphingolipids	C14H31NO2	246.24	88.08	245.236	[M+H]+	1	-	-	291008
MWSprf024	Columbianetin*	Lignans and Coumarins	Coumarins	C14H14O4	247.096	175.033	246.089	[M+H]+	3	3804-70-4	C19707	33002.3
mws0124	N-(3-Indolylacetyl)-L-alanine	Amino acids and derivatives	Amino acids and derivatives	C13H14N2O3	247.11	130.06	246.1	[M+H]+	3	57105-39-2	-	15310.6
Zmdp001647	γ-Glu-Val	Amino acids and derivatives	Amino acids and derivatives	C10H18N2O5	247.13	184.1	246.122	[M+H]+	1	-	-	189674
Lkmp122701	Dehydrosantamarin	Terpenoids	Sesquiterpenoids	C15H18O3	247.13	145.1	246.126	[M+H]+	3	-	-	337658
Qmqp102515	Leucodin	Terpenoids	Sesquiterpenoids	C15H18O3	247.13	187.11	246.126	[M+H]+	3	17946-87-1	C09394	1.23681e+06
Lasp003403	N-propionylcytisine	Alkaloids	Piperidine alkaloids	C14H18N2O2	247.144	191.117	246.137	[M+H]+	3	-	-	41351
MWS201436	Lys-Thr	Amino acids and derivatives	Amino acids and derivatives	C10H21N3O4	248.16	84.08	247.153	[M+H]+	3	97791-84-9	-	62153.8
Wcgp005256	3-hydroxy-6-(2-hydroxyethyl)-7-(hydroxymethyl)-5-methyl-2-methylidene-3H-inden-1-one	Others	Others	C14H16O4	249.11	159.08	248.105	[M+H]+	3	-	-	74044.7
Lmhp002772	p-Coumaroylcadaverine	Alkaloids	Phenolamine	C14H20N2O2	249.16	147.04	248.153	[M+H]+	2	-	-	193246
Ladp003640	3-Hydroxy-1-(3,4-dihydroxyphenethyl)pyrrolidine-2,5-dione	Alkaloids	Pyrrole alkaloids	C12H13NO5	252.087	105.033	251.079	[M+H]+	3	-	-	9640.49
MWS201480	Tyr-Ala	Amino acids and derivatives	Amino acids and derivatives	C12H16N2O4	253.12	136.08	252.111	[M+H]+	3	730-08-5	-	9593.93
Cmxp000455	Eritadenine	Nucleotides and derivatives	Nucleotides and derivatives	C9H11N5O4	254.09	136.06	253.081	[M+H]+	3	23918-98-1	-	9294.9
MWSslk183	7,8-Dihydroxy-4-phenylcoumarin	Lignans and Coumarins	Coumarins	C15H10O4	255.07	181.07	254.058	[M+H]+	2	842-01-3	C16451	89784.4
mws0040	Chrysin	Flavonoids	Flavones	C15H10O4	255.07	153.02	254.058	[M+H]+	1	480-40-0	C10028	29880.5
MW0106869	L-Glutaminyl-L-serine	Amino acids and derivatives	Amino acids and derivatives	C8H15N3O5	256.08	148.11	233.101	[M+Na]+	3	5875-40-1	-	495415
Wcdp010864	Hexadecanamide	Alkaloids	Alkaloids	C16H33NO	256.26	88.08	255.256	[M+H]+	1	629-54-9	-	17579.5
Lamp007647	Isoliquiritigenin*	Flavonoids	Chalcones	C15H12O4	257.08	137.02	256.073	[M+H]+	3	961-29-5	C08650	3393.47
MWSHY0124	Pinocembrin (Dihydrochrysin)	Flavonoids	Flavanones	C15H12O4	257.08	153.02	256.074	[M+H]+	1	480-39-7	C09827	103786
HX1387	luvangetin	Lignans and Coumarins	Coumarins	C15H14O4	259.1	229.05	258.089	[M+H]+	3	483-92-1	C09273	723987
Zmdp002216	γ-Glu-Leu	Amino acids and derivatives	Amino acids and derivatives	C11H20N2O5	261.14	86.1	260.137	[M+H]+	1	2566-39-4	-	34630.3
MWS201411	Lys-Asn	Amino acids and derivatives	Amino acids and derivatives	C10H20N4O4	261.16	84.08	260.149	[M+H]+	3	19908-06-6	-	12464.4
Wcdp010180	9,11,13,15-Octadecatetraenal	Others	Aldehyde compounds	C18H28O	261.22	121.1	260.214	[M+H]+	1	148408-16-6	-	14236.9
MWS201412	Lys-Asp*	Amino acids and derivatives	Amino acids and derivatives	C10H19N3O5	262.138	84.0816	261.132	[M+H]+	2	20556-18-7	-	710253
WaYp005128	2-Aminotetradecane-1,5,13-triol	Lipids	Sphingolipids	C14H31NO3	262.24	200.2	261.23	[M+H]+	1	-	-	481445
Hmcp005031	Rutaretin	Lignans and Coumarins	Coumarins	C14H14O5	263.091	191.034	262.084	[M+H]+	3	13895-92-6	-	85995.4
Lmhp001732	L-Prolyl-L-Phenylalanine	Amino acids and derivatives	Amino acids and derivatives	C14H18N2O3	263.14	70.06	262.132	[M+H]+	3	13589-02-1	-	89849
Lcpp000290	((6S)-6-(furan-3-yl)-3,9-dimethyloctahydro-2H-quinolizin-3-yl)methanol	Alkaloids	Terpenoid alkaloids	C16H25NO2	264.19	232.17	263.188	[M+H]+	2	-	-	11779.3
Hmjp000461	3-O-Glucoside-3-hydroxy-y-butyrolactone	Others	Lactones	C10H16O8	265.08	103.04	264.084	[M+H]+	3	-	-	777310
pmp001004	Perlolyrine	Alkaloids	Plumerane	C16H12N2O2	265.1	247.09	264.09	[M+H]+	1	29700-20-7	C09231	313048
Lmwp102713	(+)-Peusedanol	Lignans and Coumarins	Coumarins	C14H16O5	265.11	173.06	264.1	[M+H]+	1	20516-23-8	-	89387
Wcgp002561	6-(1,2-dihydroxyethyl)-3-hydroxy-2,2,5,7-tetramethyl-3H-inden-1-one	Others	Others	C15H20O4	265.14	119.09	264.136	[M+H]+	3	-	-	730667
Qatp005562	Costunolide Diepoxide	Terpenoids	Sesquiterpenoids	C15H20O4	265.14	143.09	264.136	[M+H]+	3	-	-	13133.5
zjzp121616	5-Hydroxy-2-Carbonylcadinane-12,7-lactone	Terpenoids	Sesquiterpenoids	C15H20O4	265.14	135.08	264.136	[M+H]+	3	-	-	201031
Lmhp002001	L-Valyl-L-Phenylalanine	Amino acids and derivatives	Amino acids and derivatives	C14H20N2O3	265.15	72.08	264.147	[M+H]+	2	3918-92-1	-	138144
MW0109142	Phe-Val	Amino acids and derivatives	Amino acids and derivatives	C14H20N2O3	265.16	221.04	264.147	[M+H]+	3	-	-	72802.8
Wcdp011133	Linolenyl Alcohol	Others	Others	C18H32O	265.25	69.07	264.245	[M+H]+	3	506-44-5	-	16167.8
Zmbp002461	3-(2'-Hydroxyl-phenyl)-4-(3H)-quinazolone	Alkaloids	Alkaloids	C15H10N2O3	267.08	249.07	266.069	[M+H]+	2	-	-	18104.7
MWS201442	Phe-Thr	Amino acids and derivatives	Amino acids and derivatives	C13H18N2O4	267.13	120.08	266.127	[M+H]+	1	51352-44-4	-	97472.1
Lmmp002013	Dihydroferuloylputrescine	Alkaloids	Phenolamine	C14H22N2O3	267.17	179.07	266.163	[M+H]+	3	-	-	7813.07
Zmjp000966	Vidarabine	Nucleotides and derivatives	Nucleotides and derivatives	C10H13N5O4	268.11	136.06	267.097	[M+H]+	1	5536-17-4	-	1.38702e+07
pmp000087	2-Feruloyl-sn-glycerol	Phenolic acids	Phenolic acids	C13H16O6	269.1	177.05	268.095	[M+H]+	3	-	-	14825.5
Lajp003510	Furo(2,3-f)-1,3-bewnzodioxole	Phenolic acids	Phenolic acids	C15H10O5	271.06	149.02	270.053	[M+H]+	1	-	-	408123
Lssp210422	Genistein*	Flavonoids	Isoflavones	C15H10O5	271.06	153.02	270.053	[M+H]+	1	446-72-0	C06563	240250
MW0105002	(2R)-3-(5-acetamido-2-hydroxyphenyl)sulfanyl-2-azaniumylpropanoate	Amino acids and derivatives	Amino acids and derivatives	C11H14N2O4S	271.08	215.07	270.067	[M+H]+	3	-	-	948820
Lmmp005125	Pinostrobin Chalcone*	Flavonoids	Chalcones	C16H14O4	271.1	167.03	270.089	[M+H]+	3	18956-15-5	-	23564.1
Lcfp121148	2-aminohexadec-4-ene-1,3-diol	Lipids	Sphingolipids	C16H33NO2	272.26	254.25	271.251	[M+H]+	1	-	-	125029
Wacyp04569	2-(4-hydroxyphenyl)-2H-chromene-3,5,7-triol	Flavonoids	Flavanols	C15H12O5	273.08	123.04	272.068	[M+H]+	2	-	-	52492
Zmmp005465	2-amino-3-isopropyl-4-oxo-6-propylheptanedioic acid	Amino acids and derivatives	Amino acids and derivatives	C13H23NO5	274.17	86.1	273.158	[M+H]+	2	-	-	116949
Walp007043	2-Aminohexadecane-1,4-diol	Lipids	Sphingolipids	C16H35NO2	274.27	88.08	273.267	[M+H]+	1	-	-	5.53224e+06
Wcdp006912	Lauryldiethanolamine	Others	Others	C16H35NO2	274.28	88.08	273.267	[M+H]+	1	1541-67-9	-	5.15056e+06
mws1422	Epiafzelechin	Flavonoids	Flavanols	C15H14O5	275.09	107.05	274.084	[M+H]+	3	24808-04-6	C12128	53373
Wcgp010436	3-(Cyclohexen-1-yl)-2-hydroxy-4a,5-dimethyl-2,3,4,5,6,8a-hexahydronaphthalen-1-one	Others	Others	C18H26O2	275.2	105.07	274.193	[M+H]+	3	-	-	50455.8
Wcgp010745	3-(4-hydroxycyclohex-1-en-1-yl)-4a,5-dimethyl-3,4,4a,5,6,8a-hexahydronaphthalen-1(2H)-one	Others	Others	C18H26O2	275.2	149.1	274.193	[M+H]+	3	-	-	22825.6
Lmrj002793	Cyclo(Phe-Glu)	Amino acids and derivatives	Amino acids and derivatives	C14H16N2O4	277.12	120.08	276.111	[M+H]+	3	-	-	62055
pmb0508	p-Coumaroylagmatine	Alkaloids	Phenolamine	C14H20N4O2	277.17	147.04	276.159	[M+H]+	3	7295-86-5	C04498	18922.5
MWS20184	[6]-Shogaol	Phenolic acids	Phenolic acids	C17H24O3	277.18	137.07	276.173	[M+H]+	2	555-66-8	C10494	76128.5
MW0168670	9,12-Octadecadiynoic Acid	Lipids	Free fatty acids	C18H28O2	277.22	93.07	276.209	[M+H]+	3	2012-14-8	-	204138
Walp005087	2-Aminotetradecane-1,5,7,11-tetraol	Lipids	Sphingolipids	C14H31NO4	278.23	88.08	277.225	[M+H]+	3	-	-	29993.8
Zmdp001663	γ-Glu-Met	Amino acids and derivatives	Amino acids and derivatives	C10H18N2O5S	279.1	133.03	278.094	[M+H]+	3	17663-87-5	-	88761.6
MWSmce341	Butyl isobutyl phthalate*	Phenolic acids	Phenolic acids	C16H22O4	279.16	149.03	278.152	[M+H]+	1	17851-53-5	-	5.82599e+07
Lmhp003013	N-Feruloyl-Cadaverine	Alkaloids	Phenolamine	C15H22N2O3	279.17	177.05	278.163	[M+H]+	2	-	-	365588
mws5035	L-Leucyl-L-phenylalanine	Amino acids and derivatives	Amino acids and derivatives	C15H22N2O3	279.17	120.08	278.163	[M+H]+	3	56217-82-4	-	74711.8
Wcdp009119	Octadeca-9,12,15-trienoic acid*	Lipids	Free fatty acids	C18H30O2	279.232	81.0704	278.225	[M+H]+	1	28290-79-1	-	316036
pmb0889	Punicic acid (9Z,11E,13Z-octadecatrienoic acid)	Lipids	Free fatty acids	C18H30O2	279.23	95.09	278.225	[M+H]+	3	544-72-9	C08364	218425
Lmbp010382	6-Methoxy-2-(2-phenylethyl)chromone	Others	Chromone	C18H16O3	281.12	91.05	280.11	[M+H]+	3	84294-89-3	-	12226.6
Zmgp004297	7-(4-Hydroxyphenyl)-1-phenyl-4-hepten-3-one	Others	Ketone compounds	C19H20O2	281.15	107.05	280.146	[M+H]+	2	100667-52-5	-	73120
MW0012640	17-Octadecynoic acid	Lipids	Free fatty acids	C18H32O2	281.25	69.07	280.24	[M+H]+	3	-	-	59310
MWStz534	Kinsenoside	Others	Lactones	C10H16O8	282.118	103.039	264.084	[M+NH4]+	3	151870-74-5	-	9455.44
MWS4354	N6-methyladenosine	Nucleotides and derivatives	Nucleotides and derivatives	C11H15N5O4	282.12	150.08	281.112	[M+H]+	3	1867-73-8	-	27673.2
Wccp011838	Octadec-8-enamide*	Alkaloids	Alkaloids	C18H35NO	282.282	69.072	281.272	[M+H]+	1	-	-	26765.9
MWSmce349	Laurocapram	Alkaloids	Alkaloids	C18H35NO	282.28	114.09	281.272	[M+H]+	3	59227-89-3	-	21335.1
Hmlp005077	4'-hydroxy-5-methoxy-8-methylflavone	Flavonoids	Flavones	C17H14O4	283.1	268.07	282.089	[M+H]+	3	-	-	11577.5
MWSmce333	Crotonoside; 2-Hydroxyadenosine	Nucleotides and derivatives	Nucleotides and derivatives	C10H13N5O5	284.1	152.06	283.092	[M+H]+	3	1818-71-9	C08432	194904
Zahp014087	N-(12-methyltetradecyl)propionamide	Alkaloids	Alkaloids	C18H37NO	284.3	88.08	283.288	[M+H]+	3	-	-	8688.61
Lsj214150	1,7-dihydroxy-6-methoxy-2-methylanthraquinone	Quinones	Anthraquinone	C16H12O5	285.07	270.05	284.068	[M+H]+	3	-	-	352015
Hmlp005105	3,7-dihydroxy-4'-methoxyflavone	Flavonoids	Flavonols	C16H12O5	285.08	270.05	284.068	[M+H]+	3	-	-	23054.2
Hmlp005624	3',7-dihydroxy-4'-methoxyflavone	Flavonoids	Flavones	C16H12O5	285.08	270.05	284.068	[M+H]+	3	54867-60-6	-	7875.9
Zbdp006427	7,8-Dihydroxy-4'-methoxyisoflavone	Flavonoids	Other Flavonoids	C16H12O5	285.08	253.05	284.068	[M+H]+	2	-	-	144245
Lmsp102218	Physcion	Quinones	Anthraquinone	C16H12O5	285.08	211.08	284.068	[M+H]+	2	521-61-9	C17045	28402.3
MWSHY0123	Wogonin (5,7-Dihydroxy-8-Methoxyflavone)	Flavonoids	Flavones	C16H12O5	285.08	270.06	284.068	[M+H]+	1	632-85-9	C10197	300571
mws0051	Acacetin	Flavonoids	Flavones	C16H12O5	285.08	242.05	284.068	[M+H]+	1	480-44-4	C01470	13541.4
Wbjp003603	3-Hydroxy-3-[(6-methyl-2-pyridyl)methyl]-5-methoxyindoline-2-one	Alkaloids	Alkaloids	C16H16N2O3	285.12	267.11	284.116	[M+H]+	2	-	-	44304
zjgp122326	Pyridine-4-formyl-O-β-D-glucopyranoside	Alkaloids	Pyridine alkaloids	C12H15NO7	286.09	124.04	285.085	[M+H]+	1	-	-	768577
pma1751	N-(beta-D-Glucosyl)nicotinate	Others	Vitamin	C12H15NO7	286.092	124.039	285.085	[M+H]+	3	-	-	779074
Zbzp002318	heliocurassavicine	Alkaloids	Pyrrole alkaloids	C15H27NO4	286.201	124.115	285.194	[M+H]+	3	82354-34-5	-	938791
MWSHY0077	Fisetin	Flavonoids	Flavonols	C15H10O6	287.06	137.02	286.048	[M+H]+	3	528-48-3	C10041	46436.8
Hmbp002730	Isoscutellarein*	Flavonoids	Flavones	C15H10O6	287.06	153.01	286.048	[M+H]+	1	41440-05-5	C10097	234801
Lmmp004504	2'-Hydroxygenistein*	Flavonoids	Isoflavones	C15H10O6	287.06	153.02	286.048	[M+H]+	1	1156-78-1	C12134	289415
MWSHY0051	Kaempferol (3,5,7,4'-Tetrahydroxyflavone)	Flavonoids	Flavonols	C15H10O6	287.06	153.02	286.048	[M+H]+	1	520-18-3	C05903	452506
MW0153776	Met-His	Amino acids and derivatives	Amino acids and derivatives	C11H18N4O3S	287.12	186.08	286.11	[M+H]+	3	14486-12-5	-	4.13694e+06
Zblp004882	4'-Hydroxy-3,5-dimethoxydihydrochalcone	Flavonoids	Chalcones	C17H18O4	287.139	121.028	286.12	[M+H]+	3	-	-	22469.6
Lcsp002690	Ile-Gly-Val	Amino acids and derivatives	Amino acids and derivatives	C13H25N3O4	288.19	86.1	287.185	[M+H]+	2	-	-	82359.8
Walp007738	14-Amino-15-hydroxy-11-methylpentadecanoic acid	Lipids	Sphingolipids	C16H33NO3	288.25	88.08	287.246	[M+H]+	1	-	-	9543.5
Wacyp03790	2-(3,4-dihydroxyphenyl)-2H-chromene-3,5,7-triol	Flavonoids	Flavanols	C15H12O6	289.07	139.04	288.063	[M+H]+	2	-	-	96723.2
Safp001468	Dianthoside	Others	Others	C12H16O8	289.09	127.04	288.084	[M+H]+	3	-	-	2.33592e+06
WaYp007721	2-Aminohexadecane-1,16,16-triol	Lipids	Sphingolipids	C16H35NO3	290.27	242.25	289.262	[M+H]+	1	-	-	20441.4
Zbsp003145	Leucopelargonidin; 3,4,5,7,4'-Pentahydroxyflavan	Others	Others	C15H14O6	291.09	123.04	290.079	[M+H]+	1	520-17-2	-	2.34389e+06
Zbkp003359	Fisetinidol-4β-ol*	Flavonoids	Flavonols	C15H14O6	291.09	123.04	290.079	[M+H]+	3	967-30-6	C09736	1.91539e+06
Wbtp003341	(3,5-dihydroxyphenyl)-(4-hydroxy-2,6-dimethoxyphenyl)methanone	Others	Ketone compounds	C15H14O6	291.087	139.038	290.079	[M+H]+	3	-	-	3.3265e+06
MWSHY0174	Epicatechin*	Flavonoids	Flavanols	C15H14O6	291.086	139.04	290.079	[M+H]+	1	490-46-0	C09727	4.61372e+06
Wcfp004977	Malonyltryptophan	Amino acids and derivatives	Amino acids and derivatives	C14H14N2O5	291.1	245.09	290.09	[M+H]+	3	-	-	21868.5
MWSslk073	Octinoxate	Phenolic acids	Phenolic acids	C18H26O3	291.19	161.06	290.188	[M+H]+	3	5466-77-3	-	3229.75
Lhzp102812	Lasubine II*	Alkaloids	Quinorisidine alkaloids	C17H25NO3	292.19	84.08	291.183	[M+H]+	3	-	-	15554.8
pmb0502	p-Coumaroylspermidine	Alkaloids	Phenolamine	C16H25N3O2	292.2	147.04	291.195	[M+H]+	3	-	-	13041.5
Wagp003033	N-trans-Feruloyl-1,6-Hexanediamine	Alkaloids	Phenolamine	C16H24N2O3	293.19	177.05	292.179	[M+H]+	2	-	-	419010
Qmyp101401	11,12-O-Isopropyfidenesolajiangxin F	Terpenoids	Sesquiterpenoids	C18H28O3	293.21	119.08	292.204	[M+H]+	3	-	-	199407
Walbp07873	12-Oxo phytodienoic acid	Lipids	Free fatty acids	C18H28O3	293.21	81.07	292.204	[M+H]+	1	67204-66-4	-	86200.8
Jmsp005717	Methyl-6-Paradol	Phenolic acids	Phenolic acids	C18H28O3	293.209	137.06	292.204	[M+H]+	3	-	-	12959.9
Wbhp009517	Tagalsin P	Terpenoids	Terpene	C18H28O3	293.21	275.2	292.204	[M+H]+	3	-	-	42346.2
Zbzp007301	2-Methoxy-6-undecyl-1,4-benzoquinone	Quinones	Quinones	C18H28O3	293.21	55.05	292.204	[M+H]+	1	-	-	176620
Walbp00984	N-(1-Deoxy-1-fructosyl)isoleucine	Amino acids and derivatives	Amino acids and derivatives	C12H23NO7	294.15	86.1	293.147	[M+H]+	1	-	-	2.73545e+06
MWS201465	Glu-Phe	Amino acids and derivatives	Amino acids and derivatives	C14H18N2O5	295.13	120.08	294.122	[M+H]+	3	20556-22-3	-	39260.1
Zmmp002946	(3-(carboxyamino)-2-methylpropanoyl)phenylalanine	Amino acids and derivatives	Amino acids and derivatives	C14H18N2O5	295.129	120.081	294.122	[M+H]+	1	-	-	28926
Lahp005912	1,7-Bis(4-hydroxyphenyl)-hepta-4E,6E-dien-3-one	Others	Ketone compounds	C19H18O3	295.133	107.049	294.126	[M+H]+	3	332371-82-1	-	212872
Zbqp002380	Tyr-Leu	Amino acids and derivatives	Amino acids and derivatives	C15H22N2O4	295.16	136.08	294.158	[M+H]+	3	17355-10-1	-	42776.6
Wcop008763	Botryenalol	Terpenoids	Ditepenoids	C17H26O4	295.19	137.06	294.183	[M+H]+	3	-	-	172339
Zmsp000237	1,4-Dideoxy-1,4-imino-(2-O-β-D-glucosyl)-D-arabinitol	Alkaloids	Pyrrole alkaloids	C11H21NO8	296.13	134.08	295.127	[M+H]+	2	-	-	216793
Hmqp005455	15(R)-Hydroxylinoleic Acid*	Lipids	Free fatty acids	C18H32O3	297.243	81.07	296.235	[M+H]+	2	177931-23-6	-	200977
pme1474	5'-Deoxy-5'-(methylthio)adenosine	Nucleotides and derivatives	Nucleotides and derivatives	C11H15N5O3S	298.1	136.06	297.09	[M+H]+	1	2457-80-9	C00170	35055.8
Lcfp013143	N(6)-OH-Me-Adenosine	Nucleotides and derivatives	Nucleotides and derivatives	C11H15N5O5	298.11	136.06	297.107	[M+H]+	1	-	-	245835
Sasp002481	Hexaethylene glycol	Others	Alcohol compounds	C12H26O7	300.2	89.06	282.168	[M+NH4]+	1	2615-15-8	-	226163
ML10195036	3-Dehydrosphinganine	Lipids	Sphingolipids	C18H37NO2	300.3	60.05	299.282	[M+H]+	3	16105-69-4	C02934	6211.3
Hajp008429	4',5-dihydroxy-7-methoxy-6-methylfavanone*	Flavonoids	Flavones	C17H16O5	301.11	181.05	300.1	[M+H]+	3	-	-	12938.1
Lmmp001673	2-Ethyl-3-methylmaleimide-N-glucoside	Alkaloids	Alkaloids	C13H19NO7	302.12	140.07	301.116	[M+H]+	3	-	-	7000.29
Wcfp007836	Tetradecyldiethanolamine	Alkaloids	Alkaloids	C18H39NO2	302.3	88.08	301.298	[M+H]+	1	18924-66-8	-	355010
Walp008102	2-Aminooctadecane-1,4-diol	Lipids	Sphingolipids	C18H39NO2	302.31	88.08	301.298	[M+H]+	1	-	-	396384
Hmyp002315	3,5,7,4'-Tetrahydroxy-Coumaronochromone	Others	Chromone	C15H10O7	303.04	257.04	302.043	[M+H]+	2	-	-	1.69338e+06
Wacyp04478	4-(2,6-Dihydroxybenzoyl)-3-Formyl-5-Hydroxybenzoic acid	Phenolic acids	Phenolic acids	C15H10O7	303.05	165.02	302.043	[M+H]+	2	127448-92-4	-	345307
Wbtp004961	1,2,4,5-tetrahydroxy-7-(hydroxymethyl)anthracene-9,10-dione	Flavonoids	Other Flavonoids	C15H10O7	303.05	229.05	302.043	[M+H]+	2	-	-	454884
Wbtp005759	1,2,5,7,8-pentahydroxy-3-methylanthracene-9,10-dione	Quinones	Quinones	C15H10O7	303.05	303.05	302.043	[M+H]+	1	-	-	3.08365e+06
Hmsp004125	3'-Deoxy-4-O-methylsappanol	Others	Alcohol compounds	C16H14O6	303.086	123.04	302.079	[M+H]+	3	-	-	13345.7
mws1033	Homoeriodictyol	Flavonoids	Flavanones	C16H14O6	303.09	153.02	302.079	[M+H]+	3	446-71-9	C09756	24093.3
MWStz496	7-O-Methyleriodictyol*	Flavonoids	Flavanols	C16H14O6	303.087	167.035	302.079	[M+H]+	3	51857-11-5	-	70329.5
Hmdp001950	Isomucronulatol	Flavonoids	Other Flavonoids	C17H18O5	303.12	195.09	302.115	[M+H]+	2	52250-35-8	-	875142
MWStz535	3-(2-Hydroxy-4,6-dimethoxyphenyl)-1-(4-hydroxyphenyl)-1-propanone	Flavonoids	Chalcones	C17H18O5	303.124	167.076	302.115	[M+H]+	3	151752-07-7	-	50243
Wayp008209	N-Decanoyl nornicotine	Alkaloids	Pyridine alkaloids	C19H30N2O	303.241	149.107	302.235	[M+H]+	3	-	-	13129.6
pmp000518	7-Hydroxyrutaecarpine	Alkaloids	Plumerane	C18H13N3O2	304.11	286.14	303.101	[M+H]+	2	163815-35-8	-	513526
MWS201400	Val-Trp	Amino acids and derivatives	Amino acids and derivatives	C16H21N3O3	304.17	188.07	303.158	[M+H]+	2	24587-37-9	-	23940.4
Lcsp001416	Leu-Thr-Ala	Amino acids and derivatives	Amino acids and derivatives	C13H25N3O5	304.19	86.1	303.179	[M+H]+	3	-	-	25068.3
Lshp211016	1,2,8-trihydroxy-5,6-dimethoxyxanthone	Others	Others	C15H12O7	305.07	275.02	304.058	[M+H]+	2	-	-	535049
Zmkp000654	Vicine	Alkaloids	Alkaloids	C10H16O7N4	305.11	143.06	304.102	[M+H]+	2	152-93-2	C08437	202176
Zbqp003804	N-Octanoyl-nornicotine	Alkaloids	Pyridine alkaloids	C17H24N2O3	305.19	149.11	304.179	[M+H]+	3	-	-	72732
MWSHY0098	Epigallocatechin	Flavonoids	Flavanols	C15H14O7	307.08	139.04	306.074	[M+H]+	1	970-74-1	C12136	6.49428e+06
pmb0496	N-Feruloylagmatine	Alkaloids	Phenolamine	C15H22N4O3	307.18	177.05	306.169	[M+H]+	3	-	C18325	154853
Lcfp121194	Tebuconazole	Alkaloids	Alkaloids	C16H22ClN3O	308.15	70.04	307.145	[M+H]+	1	107534-96-3	C18489	734027
Wbjp004917	Methylisatoid	Alkaloids	Alkaloids	C17H12N2O4	309.09	263.08	308.08	[M+H]+	3	62584-11-6	-	2.54352e+07
WaYp004929	3-O-(p-coumaroyl) 3-Hydroxy-3-methylglutaric acid	Phenolic acids	Phenolic acids	C15H16O7	309.1	147.04	308.09	[M+H]+	1	-	-	330490
Wafp002310	1-O-Caffeoyllysine	Alkaloids	Phenolamine	C15H20N2O5	309.14	163.04	308.137	[M+H]+	3	-	-	23489.5
ZbWp001588	3-(((S)-1-carboxy-2-phenylethyl)amino)-2,5-dihydroxycyclopentane-1-carboxylic acid	Others	Others	C15H19NO6	310.13	120.08	309.121	[M+H]+	1	-	-	349032
Sasp001756	Itoside L	Others	Others	C12H20O8	310.15	131.07	292.116	[M+NH4]+	3	-	-	217782
MWS201471	Lys-Tyr	Amino acids and derivatives	Amino acids and derivatives	C15H23N3O4	310.18	84.08	309.169	[M+H]+	3	35978-98-4	-	100752
Wdtp004707	6-[4-(Acetyloxymethyl)phenoxy]-4-hydroxyoxane-2-carboxylic acid	Phenolic acids	Phenolic acids	C15H18O7	311.11	131.05	310.105	[M+H]+	1	-	-	71406.5
Zmdp001857	γ-Glu-Tyr	Amino acids and derivatives	Amino acids and derivatives	C14H18N2O6	311.12	165.05	310.116	[M+H]+	1	7432-23-7	-	20512.2
Qmyp101412	Septemlobin E	Terpenoids	Sesquiterpenoids	C18H30O4	311.22	95.08	310.214	[M+H]+	3	-	-	51425.1
Lmtp001399	5,6-Dihydroxyindole-5-O-β-glucoside	Alkaloids	Plumerane	C14H17NO7	312.11	150.05	311.101	[M+H]+	3	-	-	11736.8
pme3967	2-(Dimethylamino)guanosine*	Nucleotides and derivatives	Nucleotides and derivatives	C12H17N5O5	312.13	180.09	311.123	[M+H]+	3	2140-67-2	-	178777
Lakp003115	5-O-β-D-Glucopyranosyl-3-hydrobenzo(b)fu-ran-2-one	Others	Lactones	C14H16O8	313.09	151.04	312.084	[M+H]+	1	-	-	907652
Lmcp005089	6,8-Dihydroxy-2-[2-(4-methoxyphenyl)ethyl]chromone	Others	Chromone	C18H16O5	313.11	121.07	312.1	[M+H]+	3	-	-	33609.4
Lmqp002761	Alnusonol	Others	Others	C19H20O4	313.14	151.08	312.136	[M+H]+	3	52330-12-8	-	819038
Zbjp002759	5-hydroxy-l,7-bis(4-hydroxyphenyl)hept-1-en-3-one	Phenolic acids	Phenolic acids	C19H20O4	313.143	147.043	312.136	[M+H]+	3	-	-	7935.47
Wcdp009528	2-oxononadecanoic acid	Lipids	Free fatty acids	C19H36O3	313.27	57.07	312.266	[M+H]+	1	-	-	36722.8
Lmsp008392	4',5-Dihydroxy-3',5'-dimethoxyflavone	Flavonoids	Flavones	C17H14O6	315.09	272.07	314.079	[M+H]+	3	-	-	17731
MWSprf147	Glucovanillin	Others	Aldehyde compounds	C14H18O8	315.11	153.16	314.1	[M+H]+	2	494-08-6	C19808	4.48767e+06
Lcsp003873	Leu-Ala-Ile	Amino acids and derivatives	Amino acids and derivatives	C15H29N3O4	316.22	86.1	315.216	[M+H]+	3	-	-	46890.9
Lmbp005578	4-Hydroxy-8-sphingenine	Lipids	Sphingolipids	C18H37NO3	316.28	60.04	315.277	[M+H]+	2	-	-	937230
Zmzp004111	Selagin	Flavonoids	Flavones	C16H12O7	317.06	302.04	316.058	[M+H]+	3	-	C19739	17675.3
MWStz571	6-Methoxyluteolin*	Flavonoids	Flavones	C16H12O7	317.07	302.05	316.058	[M+H]+	1	520-11-6	-	68495.5
Lmfp001509	1-O-Galloyl-rhamnose	Phenolic acids	Phenolic acids	C13H16O9	317.09	153.02	316.079	[M+H]+	3	-	-	343215
Rahp002335	Ginnalin C (2-O-Galloyl-1,5-Anhydro-D-Glucitol)*	Tannins	Tannin	C13H16O9	317.09	153.02	316.079	[M+H]+	2	-	-	39209.2
Wayp000599	N-(1-Deoxy-1-fructosyl)Histidine	Amino acids and derivatives	Amino acids and derivatives	C12H19N3O7	318.13	238.12	317.122	[M+H]+	1	-	-	21987.1
Lcsp002417	Ser-Val-Leu	Amino acids and derivatives	Amino acids and derivatives	C14H27N3O5	318.2	159.11	317.195	[M+H]+	3	-	-	26749.6
Wasyqp5995	2-Aminooctadecane-1,5,17-triol	Lipids	Sphingolipids	C18H39NO3	318.3	256.26	317.293	[M+H]+	1	-	-	1.82679e+07
pmb2221	4-Hydroxysphinganine; Phytosphingosine	Lipids	Sphingolipids	C18H39NO3	318.3	60.04	317.293	[M+H]+	2	554-62-1	C12144	1.27963e+06
mws0032	Myricetin	Flavonoids	Flavonols	C15H10O8	319.04	153.02	318.038	[M+H]+	1	529-44-2	C10107	177438
Wacyp04031	4-(2,4,6-Trihydroxybenzoyl)-3-Formyl-5-Hydroxybenzoic acid	Phenolic acids	Phenolic acids	C15H10O8	319.05	153.02	318.038	[M+H]+	1	-	-	134653
Hmqp005412	12-Hydroxyabietic Acid	Terpenoids	Ditepenoids	C20H30O3	319.22	319.22	318.219	[M+H]+	3	3484-61-5	-	34829.7
MW0153710	Met-Val-Ala	Amino acids and derivatives	Amino acids and derivatives	C13H25N3O4S1	320.17	158.12	319.157	[M+H]+	3	-	-	722280
Wafp003158	N-Feruloylhomoagmatine	Alkaloids	Phenolamine	C16H24N4O3	321.19	177.05	320.185	[M+H]+	3	-	-	21536.2
mws0582	S-(Methyl)glutathione	Amino acids and derivatives	Amino acids and derivatives	C11H19N3O6S	322.11	130.05	321.099	[M+H]+	1	2922-56-7	C11347	321063
Lcsp012679	linolenoyl ethanolamine	Lipids	LPE	C20H35NO2	322.27	62.06	321.267	[M+H]+	1	57086-93-8	-	29229.8
pmb0235	O-Feruloyl coumarin	Lignans and Coumarins	Coumarins	C19H14O5	323.09	177.05	322.084	[M+H]+	3	-	-	22251
Waqkp02147	N-Feruloylhydroxyagmatine	Alkaloids	Phenolamine	C15H22N4O4	323.17	177.05	322.164	[M+H]+	2	-	-	43685.5
MWSslk257	Cytidine 5'-monophosphate(Cytidylic acid)	Nucleotides and derivatives	Nucleotides and derivatives	C9H14N3O8P	324.06	112.05	323.052	[M+H]+	3	63-37-6	C00055	17843.5
Lhqp101805	Skimmin (7-Hydroxycoumarin-7-O-glucoside)	Lignans and Coumarins	Coumarins	C15H16O8	325.09	163.04	324.084	[M+H]+	2	93-39-0	-	92419.7
Lszp210010	Tatarine	Alkaloids	Alkaloids	C15H20N2O6	325.14	191.08	324.132	[M+H]+	3	-	-	7.53052e+06
YC512112	Anabasine-glucoside	Alkaloids	Pyridine alkaloids	C16H24O5N2	325.18	163.12	324.168	[M+H]+	3	-	-	15456.8
MWSmce475	Quinidine	Alkaloids	Quinoline alkaloids	C20H24N2O2	325.19	307.18	324.184	[M+H]+	3	56-54-2	C06527	18251.2
mws0983	N-Oleoylethanolamine	Alkaloids	Alkaloids	C20H39NO2	326.31	62.06	325.298	[M+H]+	2	111-58-0	C20792	192240
Lcfp043780	eurycorymboside A	Phenolic acids	Phenolic acids	C15H18O8	327.11	147.04	326.1	[M+H]+	3	-	-	12303.8
Lhhp102923	(7'R,8'R)-7'8'-dihydro-7'-(5'-hydroxy-3'-methoxphenyl)-3-methoxy-8'-methyl-1-(E)-propenylbenzof-uran	Lignans and Coumarins	Lignans	C20H22O4	327.16	137.06	326.152	[M+H]+	1	-	-	355936
MWSslk111	Hydroquinine	Alkaloids	Quinoline alkaloids	C20H26N2O2	327.21	309.2	326.199	[M+H]+	3	522-66-7	-	56318.5
Zbfp001070	N-(1-Deoxy-1-fructosyl)phenylalanine	Amino acids and derivatives	Amino acids and derivatives	C18H17NO5	328.12	166.07	327.111	[M+H]+	2	-	-	165841
Smcp000882	N-benzoyl-2-aminoethyl-β-D-glucopyranoside	Alkaloids	Alkaloids	C15H21NO7	328.13	310.12	327.132	[M+H]+	1	-	-	637367
MWSHC20139	Isoamericanin A	Phenolic acids	Phenolic acids	C18H16O6	329.099	147.042	328.095	[M+H]+	3	109063-85-6	-	9150.83
pmp000107	Monohydroxy-trimethoxyflavone*	Flavonoids	Flavones	C18H16O6	329.1	314.08	328.095	[M+H]+	3	-	-	16488.9
Zbgp006597	5-Hydroxy-3,7,4'-trimethoxyflavone	Flavonoids	Flavonols	C18H16O6	329.1	299.06	328.095	[M+H]+	3	15486-34-7	-	117779
Lazn002158	3,4'-Dihydroxypropiophenone glucoside	Phenolic acids	Phenolic acids	C15H20O8	329.12	121.03	328.116	[M+H]+	3	-	-	112147
Zamp003418	Paeonoside	Others	Others	C15H20O8	329.124	167.071	328.116	[M+H]+	3	20309-70-0	C10717	84091.4
MW0109236	Phenylalanyltyrosine	Amino acids and derivatives	Amino acids and derivatives	C18H20N2O4	329.16	299.09	328.142	[M+H]+	3	17355-18-9	-	297398
Lcsp002568	Val-Ile-Val	Amino acids and derivatives	Amino acids and derivatives	C16H31N3O4	330.24	185.16	329.231	[M+H]+	3	-	-	8797.87
Lmqp006559	2-Amino-1,3-eicosanediol	Lipids	Sphingolipids	C20H43NO2	330.34	312.33	329.329	[M+H]+	1	-	-	582020
Hmhp005160	Rehderianin I*	Flavonoids	Flavones	C17H14O7	331.07	316.05	330.074	[M+H]+	3	90965-30-3	-	24462
Lmcp005645	Quercetin-3,4'-Dimethyl Ether	Flavonoids	Flavonols	C17H14O7	331.08	287.05	330.074	[M+H]+	3	33429-83-3	-	30572
MWSHY0095	Tricin (5,7,4'-Trihydroxy-3',5'-dimethoxyflavone)	Flavonoids	Flavones	C17H14O7	331.08	271.06	330.074	[M+H]+	3	520-32-1	C10193	107096
Lmzp003012	3-Hydroxy-4',5,7-Trimethoxyflavanone	Flavonoids	Flavanonols	C18H18O6	331.12	161.06	330.11	[M+H]+	3	76792-94-4	-	125701
Lmdp002901	2,6-Dihydroxy-4-isopropylphenyl-1-O-β-D-glucoside	Others	Others	C15H22O8	331.14	151.07	330.132	[M+H]+	3	-	-	237711
MW0155839	Pro-Gln-Ser	Amino acids and derivatives	Amino acids and derivatives	C13H22N4O6	331.15	137.06	330.154	[M+H]+	3	-	-	533873
Wbwp012377	Meso-dihydroguaiaretic acid	Lignans and Coumarins	Lignans	C20H26O4	331.19	81.0705	330.183	[M+H]+	3	66322-34-7	-	9333.58
Lmxp006440	2-Palmitoylglycerol*	Lipids	Glycerol ester	C19H38O4	331.28	313.27	330.277	[M+H]+	1	23470-00-0	-	44915.3
pme3184	2'-Deoxyadenosine-5'-monophosphate	Nucleotides and derivatives	Nucleotides and derivatives	C10H14N5O6P	332.08	136.06	331.068	[M+H]+	3	653-63-4	C00360	47259.5
pmb0789	Pyridoxine-5'-O-glucoside	Others	Vitamin	C14H21NO8	332.13	152.07	331.127	[M+H]+	3	-	C03996	101254
Lcsp001437	Ala-Leu-Glu	Amino acids and derivatives	Amino acids and derivatives	C14H25N3O6	332.18	86.1	331.174	[M+H]+	3	-	-	26620.4
MW0144654	Ala-Lys-Asn	Amino acids and derivatives	Amino acids and derivatives	C13H25N5O5	332.2	216.1	331.186	[M+H]+	3	-	-	57233.1
pmc0066	2'-Deoxyinosine-5'-monophosphate	Nucleotides and derivatives	Nucleotides and derivatives	C10H13N4O7P	333.06	137.05	332.052	[M+H]+	3	3393-18-8	C06196	2.1626e+06
Lmgp006006	3,5,8,3',4'-Pentahydroxy-7-methoxyflavone; Ranupetin	Flavonoids	Flavonols	C16H12O8	333.06	137.02	332.053	[M+H]+	2	-	-	346788
Yaap001430	3-O-galloyl-beta-d-glucose*	Phenolic acids	Phenolic acids	C13H16O10	333.08	171.03	332.074	[M+H]+	1	-	-	239405
Lamp008236	3-(3,4-dihydroxybenzyl)-5,7-dihydroxy-6-methoxychroman-4-one	Flavonoids	Other Flavonoids	C17H16O7	333.1	123.04	332.09	[M+H]+	2	-	-	16537
Zbdp002220	2,6-Dimethoxyhydroquinone-1-O-glucoside*	Others	Others	C14H20O9	333.12	171.06	332.111	[M+H]+	1	-	-	251872
Lmjp002782	6-O-p-Coumaroyl-7-deoxyrehmaglutin A	Terpenoids	Monoterpenoids	C18H20O6	333.13	167.07	332.126	[M+H]+	3	-	-	476293
MW0150293	Gly-Ala-Trp	Amino acids and derivatives	Amino acids and derivatives	C16H20N4O4	333.16	153.02	332.148	[M+H]+	3	-	-	111934
Lcsp001096	Ser-Ile-Asn	Amino acids and derivatives	Amino acids and derivatives	C13H24N4O6	333.18	173.13	332.17	[M+H]+	3	-	-	9054.33
Lmzp003064	(3R,4S,6R)-p-Menth-1-ene-3,6-diol-3-O-β-D-glucoside*	Terpenoids	Monoterpenoids	C16H28O7	333.19	153.13	332.183	[M+H]+	3	-	-	47697.9
Cmrp004395	2,6-Dimethyl-6-hydroxy-2,7-octadienyl-β-D-glucoside (Betulalbuside A; Betulabuside A)	Terpenoids	Monoterpenoids	C16H28O7	333.19	287.08	332.183	[M+H]+	3	64776-96-1	-	53514.3
Wdxp004610	3β,14β-dihydroxy-pregn-5-en-20-one	Steroids	Steroid	C21H32O3	333.24	279.23	332.235	[M+H]+	2	-	-	65302.3
HJAP157	Norchelerythrine	Alkaloids	Isoquinoline alkaloids	C20H15NO4	334.11	319.08	333.1	[M+H]+	1	6900-99-8	C12226	95012.9
mws0675	β-Nicotinamide mononucleotide	Nucleotides and derivatives	Nucleotides and derivatives	C11H15N2O8P	335.06	123.06	334.057	[M+H]+	3	1094-61-7	C00455	5628.08
Lmmp004651	m-Digallic acid methyl ester	Tannins	Tannin	C15H12O9	337.055	153.018	336.048	[M+H]+	3	-	-	7620.51
pmp000350	Glabrone	Flavonoids	Isoflavones	C20H16O5	337.107	281.082	336.1	[M+H]+	3	60008-02-8	-	9558.34
MW0156837	Ser-Lys-Cys	Amino acids and derivatives	Amino acids and derivatives	C12H24N4O5S1	337.17	70.07	336.147	[M+H]+	3	-	-	137186
Wagp003518	Acetoxyindole N-Glucoside	Alkaloids	Plumerane	C16H19NO7	338.122	176.07	337.116	[M+H]+	3	-	-	11936.4
pmb1178	O-Feruloyl 7-hydroxycoumarin*	Lignans and Coumarins	Coumarins	C19H14O6	339.09	177.05	338.079	[M+H]+	2	-	-	303232
pmb0382	O-Feruloyl 4-hydroxycoumarin	Lignans and Coumarins	Coumarins	C19H14O6	339.09	177.05	338.079	[M+H]+	2	-	-	621667
Zmtp102902	α-Hydrojuglone glucoside	Quinones	Quinones	C16H18O8	339.11	177.05	338.1	[M+H]+	1	-	-	686425
Lamp006225	Hydroxymethyl coumarin glucoside	Lignans and Coumarins	Coumarins	C16H18O8	339.11	177.05	338.1	[M+H]+	2	-	-	177626
Walp003622	6-beta-d-glucopyranosyloxyindole-3-carboxylic acid	Alkaloids	Plumerane	C15H17NO8	340.1	178.05	339.095	[M+H]+	3	-	-	95434.5
pma0149	Sinapoyl malate	Phenolic acids	Phenolic acids	C15H16O9	341.09	207.07	340.079	[M+H]+	3	92344-58-6	C02887	29737.2
MWStz618	Cichoriin*	Lignans and Coumarins	Coumarins	C15H16O9	341.087	179.035	340.079	[M+H]+	3	531-58-8	C09206	462707
Lssp210101	Kushenol S	Flavonoids	Flavanones	C20H20O5	341.14	137.06	340.131	[M+H]+	3	254886-72-1	-	72238.3
Lasp007770	Sophoraflavanone B	Flavonoids	Flavanones	C20H20O5	341.14	165.018	340.13	[M+H]+	3	53846-50-7	C18023	16296.3
Wmgp005544	Gelsemamide	Alkaloids	Piperidine alkaloids	C20H24N2O3	341.187	310.172	340.179	[M+H]+	3	-	-	41317.8
Lmfp000418	Trehalosamine	Others	Saccharides	C12H23NO10	342.14	162.07	341.132	[M+H]+	1	-	-	736829
MWS201187	Trp-His	Amino acids and derivatives	Amino acids and derivatives	C17H19N5O3	342.16	156.08	341.149	[M+H]+	3	-	-	260712
Hamp007846	5,6,7,8-Tetramethoxyflavone	Flavonoids	Flavones	C19H18O6	343.12	313.07	342.11	[M+H]+	3	-	-	1.76513e+06
Wasyqp3073	p-Coumaroyl Aminogalactitol	Phenolic acids	Phenolic acids	C15H21NO8	344.13	147.04	343.127	[M+H]+	1	-	-	7.03325e+06
Hmjp005906	N-Trans-Feruloyl-3'-O-methyldopamine	Alkaloids	Phenolamine	C19H21NO5	344.15	177.05	343.142	[M+H]+	3	-	-	7942.5
Lcsp001705	Pro-Ile-Asp	Amino acids and derivatives	Amino acids and derivatives	C15H25N3O6	344.18	70.06	343.174	[M+H]+	3	-	-	8535.74
MWStz572	3,3',4-O-Trimethylellagic acid	Tannins	Tannin	C17H12O8	345.06	330.04	344.053	[M+H]+	1	1617-49-8	C10836	1.9685e+06
Wacyp01633	5-Galloylquinic acid	Phenolic acids	Phenolic acids	C14H16O10	345.08	153.02	344.074	[M+H]+	1	53584-43-3	-	871498
Zbsp003661	4',5-Dihydroxy-3,3',7-Trimethoxyflavone; Pachypodol	Flavonoids	Flavones	C18H16O7	345.1	315.05	344.09	[M+H]+	3	33708-72-4	C10117	263780
Wagp006454	Xanthomicrol (5,4'-Dihydroxy-6,7,8-trimethoxyflavone)	Flavonoids	Flavones	C18H16O7	345.096	312.065	344.09	[M+H]+	3	16545-23-6	C14476	66526
Zbdp007825	5,4'-Dihydroxy-7,2',5'-trimethoxyisoflavone (Derrugenin)	Flavonoids	Isoflavones	C18H16O7	345.1	315.05	344.09	[M+H]+	3	73428-16-7	-	386965
MWSHY0054	Eupatorin; 3',5-Dihydroxy-4',6,7-Trimethoxyflavone	Flavonoids	Flavones	C18H16O7	345.1	312.06	344.09	[M+H]+	3	855-96-9	-	113769
Zmhp004065	7,8-Dihydroxy-5,6,4'-trimethoxyflavone*	Flavonoids	Flavones	C18H16O7	345.1	330.07	344.09	[M+H]+	2	-	-	2.00718e+06
mws1474	5,7-Dihydroxy-3',4',5'-trimethoxyflavone	Flavonoids	Flavones	C18H16O7	345.1	284.07	344.09	[M+H]+	3	18103-42-9	C19807	8417.71
Lagp007132	7,3',4'-Trihydroxyquercetin*	Flavonoids	Flavonols	C18H16O7	345.1	330.08	344.09	[M+H]+	3	6068-80-0	-	58021.5
Zdcp005372	Anhydrosecoisolariciresinol (AHS)*	Lignans and Coumarins	Lignans	C20H24O5	345.17	137.061	344.162	[M+H]+	2	29388-33-8	-	432276
Walp008158	2-AminoicoSane-1,5,19-triol	Lipids	Sphingolipids	C20H43NO3	346.33	88.08	345.324	[M+H]+	1	-	-	82576
Hmcp003223	Limocitrin (5,7,4'-trihydroxy-8,3'-dimethoxyflavone)*	Flavonoids	Flavonols	C17H14O8	347.07	332.05	346.069	[M+H]+	3	489-33-8	-	75626.9
MWStz372	Axillarin	Flavonoids	Flavonols	C17H14O8	347.076	314.047	346.069	[M+H]+	3	5188-73-8	C10021	30741.9
Hmgp003163	3,3',5,7-Tetrahydroxy-4',6-Dimethoxyflavone; (Laciniatin)*	Flavonoids	Flavonols	C17H14O8	347.08	332.05	346.069	[M+H]+	3	74161-28-7	-	88952
Zjhp090633	5,7-dihydroxy-6-methoxyl-8-methyl-3-(2',4'-dihydroxybenzyl)-chroman-4-one	Flavonoids	Other Flavonoids	C18H18O7	347.11	137.06	346.105	[M+H]+	2	-	-	165370
Layp003558	3,4,5-Trimethoxyphenol-1-O-β-D-glucoside	Others	Others	C15H22O9	347.13	185.08	346.126	[M+H]+	3	-	-	72327
pmb0981	Adenosine 5'-monophosphate	Nucleotides and derivatives	Nucleotides and derivatives	C10H14N5O7P	348.07	136.06	347.063	[M+H]+	3	61-19-8	C00020	30929.4
Lhbp073015	Nitidine	Alkaloids	Isoquinoline alkaloids	C21H18NO4+	348.12	333.11	348.123	[M]+	1	6872-57-7	C09595	33899.9
MW0148028	Cys-Leu-Ile	Amino acids and derivatives	Amino acids and derivatives	C15H29N3O4S1	348.2	330.19	347.188	[M+H]+	3	-	-	401885
MW0149764	Gln-Met-Ala	Amino acids and derivatives	Amino acids and derivatives	C13H24N4O5S1	349.15	146.06	348.147	[M+H]+	3	-	-	22700.5
Lskp211209	Sapinsigin I	Terpenoids	Ditepenoids	C21H32O4	349.24	219.17	348.23	[M+H]+	3	-	-	6367.96
Sayp012405	Tomocinol A*	Terpenoids	Ditepenoids	C22H36O3	349.27	179.14	348.266	[M+H]+	3	-	-	116972
Qmdp112405	Viteagnusin A	Terpenoids	Ditepenoids	C22H36O3	349.27	293.21	348.266	[M+H]+	3	-	-	35665.5
Lcsp003365	cis-Zeatin riboside	Alkaloids	Alkaloids	C15H21N5O5	352.16	220.12	351.154	[M+H]+	3	15896-46-5	-	11149
Zbdp009034	12α-Hydroxydolineone	Flavonoids	Isoflavones	C19H12O7	353.07	323.06	352.058	[M+H]+	2	28617-71-2	-	37939.4
pmp001220	Bavacoumestan A	Lignans and Coumarins	Coumarins	C20H16O6	353.1	335.09	352.095	[M+H]+	2	-	-	42756
Lskp211387	Savinin	Lignans and Coumarins	Lignans	C20H16O6	353.1	135.04	352.095	[M+H]+	2	493-95-8	-	140715
MW0150316	Gly-Asn-Tyr	Amino acids and derivatives	Amino acids and derivatives	C15H20N4O6	353.14	233	352.138	[M+H]+	3	-	-	73262.9
Zbsp010780	Methyl [6]-Gingerdiol 5-acetate	Phenolic acids	Phenolic acids	C20H32O5	353.231	151.076	352.225	[M+H]+	3	-	-	8029.99
Waqkp05282	1-g-linolenoyl-glycerol	Lipids	Glycerol ester	C21H36O4	353.27	261.22	352.261	[M+H]+	1	-	-	17337.6
Waqkp06484	1-Linolenoylglycerol	Lipids	Glycerol ester	C21H36O4	353.27	261.22	352.261	[M+H]+	1	-	-	315844
Lmsp010763	Monolinolenin*	Lipids	Glycerol ester	C21H36O4	353.27	261.22	352.261	[M+H]+	1	75685-85-7	-	321280
Lmhp011388	2-α-Linolenoyl-glycerol*	Lipids	Glycerol ester	C21H36O4	353.269	261.221	352.261	[M+H]+	1	55268-58-1	-	361494
Lmhp011562	1-α-Linolenoyl-glycerol*	Lipids	Glycerol ester	C21H36O4	353.27	261.22	352.261	[M+H]+	1	-	-	343966
Lcyp000676	Isoscopolin	Lignans and Coumarins	Coumarins	C16H18O9	355.1	163.04	354.095	[M+H]+	3	20186-29-2	-	96076.8
Qmzp101823	Hinokinin*	Lignans and Coumarins	Lignans	C20H18O6	355.12	135.04	354.11	[M+H]+	1	26543-89-5	-	56793.7
MWSslk159	Isoxanthohumol	Flavonoids	Flavonols	C21H22O5	355.154	179.045	354.147	[M+H]+	3	70872-29-6	-	7091.54
MWSmce072	Vincamine*	Alkaloids	Plumerane	C21H26N2O3	355.19	337.19	354.194	[M+H]+	3	1617-90-9	C09251	24478
MWStz132	16R-Sitsirikine*	Alkaloids	Plumerane	C21H26N2O3	355.202	337.202	354.194	[M+H]+	3	1245-00-7	-	22101.1
Lmhp012042	2-Linoleoylglycerol*	Lipids	Glycerol ester	C21H38O4	355.28	263.24	354.277	[M+H]+	1	3443-82-1	-	113844
Waqkp07331	1-g-Linoleoyl-glycerol*	Lipids	Glycerol ester	C21H38O4	355.29	263.24	354.277	[M+H]+	1	-	-	18730.5
MW0168307	Leu-Asp-Ser	Amino acids and derivatives	Amino acids and derivatives	C13H23N3O7	356.14	132.1	333.154	[M+Na]+	3	-	-	904245
Cmxp003511	Argemonine	Alkaloids	Piperidine alkaloids	C21H25O4N	356.187	311.129	355.178	[M+H]+	3	6901-16-2	C09341	22578.3
Lssp210123	α-Conidendrin	Others	Others	C20H20O6	357.13	137.06	356.126	[M+H]+	2	-	-	35723.6
Lmyp005839	Balanophonin	Lignans and Coumarins	Lignans	C20H20O6	357.13	325.11	356.126	[M+H]+	1	118916-57-7	-	27430.5
Wbwp006397	(3r,4r)-3-(2h-1,3-benzodioxol-5-ylmethyl)-4-[(4-hydroxy-3-methoxyphenyl)methyl]oxolan-2-one*	Lignans and Coumarins	Lignans	C20H20O6	357.13	307.1	356.126	[M+H]+	1	-	-	289027
Lskp211385	dihydrosesamin*	Lignans and Coumarins	Lignans	C20H20O6	357.13	307.09	356.126	[M+H]+	1	-	-	206543
Zbjp002910	1,7-bis(4-hydroxy-3-methoxyphenyl)hept-6-ene-3-one	Others	Ketone compounds	C21H24O5	357.17	137.06	356.162	[M+H]+	3	-	-	162922
Zbqp000947	Lys-Pro-Ile	Amino acids and derivatives	Amino acids and derivatives	C17H32N4O4	357.25	132.11	356.242	[M+H]+	3	-	-	85597.6
Wdsp003859	(5S,11S)-2,3,9,10-tetramethoxy-13-methyl-5,6,11,12-tetrahydro-5,11-epiminodibenzo[a,e][8]annulene	Alkaloids	Isoquinoline alkaloids	C21H27NO4	358.2	206.12	357.194	[M+H]+	1	-	-	18031.5
Wagp007236	7-Hydroxy-3',4',5,6-tetramethoxyflavone	Flavonoids	Flavones	C19H18O7	359.113	344.089	358.105	[M+H]+	3	40983-99-1	-	1.58109e+06
Zmjp006323	Chrysoobtusin	Quinones	Anthraquinone	C19H18O7	359.112	326.079	358.105	[M+H]+	3	70588-06-6	C17669	487430
mws1526	Sweroside	Terpenoids	Monoterpenoids	C16H22O9	359.13	197.08	358.126	[M+H]+	3	14215-86-2	C17071	1.02031e+06
MW0103358	2-Phenylaminoadenosine	Nucleotides and derivatives	Nucleotides and derivatives	C16H18N6O4	359.15	197.11	358.139	[M+H]+	3	53296-10-9	C15934	359270
Lhsp101912	Dehydrodiconiferyl alcohol*	Lignans and Coumarins	Lignans	C20H22O6	359.15	327.12	358.142	[M+H]+	1	4263-87-0	-	271239
MWStz497	Matairesinol	Lignans and Coumarins	Lignans	C20H22O6	359.15	137.061	358.142	[M+H]+	3	580-72-3	C10682	12827.3
Sasp003574	Grevilloside B	Others	Others	C17H26O8	359.17	197.12	358.163	[M+H]+	3	-	-	369408
Sasp013729	MG(18:0/0:0/0:0)	Lipids	Free fatty acids	C21H42O4	359.32	341.31	358.308	[M+H]+	1	22610-61-3	-	100271
MW0150119	Glu-Pro-Asp	Amino acids and derivatives	Amino acids and derivatives	C14H21N3O8	360.14	208.1	359.133	[M+H]+	3	-	-	277504
Zbqp003540	L-isoleucyl-L-aspartyl-L-isoleucine	Amino acids and derivatives	Amino acids and derivatives	C16H29N3O6	360.21	198.11	359.206	[M+H]+	3	-	-	43147.8
Lcsp003010	Ile-Asp-Leu	Amino acids and derivatives	Amino acids and derivatives	C16H29N3O6	360.21	86.1	359.206	[M+H]+	3	-	-	49512.7
Wbtp005056	Methyl 4,5-dihydroxy-6-(2-hydroxyethyl)-8-methoxy-9-oxoxanthene-1-carboxylate	Others	Ketone compounds	C18H16O8	361.09	361.09	360.084	[M+H]+	2	-	-	608033
MWS20190	5,7,4'-trihydroxy-6,3',5'-trimethoxyisoflavone*	Flavonoids	Isoflavones	C18H16O8	361.09	346.07	360.084	[M+H]+	2	-	-	79275.2
Lmjp005224	4',5,7-Trihydroxy-3',3,6-Trimethoxyflavone (Jaceidin)	Flavonoids	Flavonols	C18H16O8	361.09	328.06	360.084	[M+H]+	2	10173-01-0	-	162189
Lalp004159	Plantarenaloside	Terpenoids	Monoterpenoids	C16H24O9	361.15	181.085	360.142	[M+H]+	3	72396-01-1	-	151546
Lhhp102901	3-(α,4-Dihydroxy-3-methoxybenzyl)-4-(hydroxy-3-methoxybenzyl)	Others	Others	C20H24O6	361.16	189.09	360.157	[M+H]+	1	-	-	136920
Qmxp082605	Sculponeatin A	Terpenoids	Ditepenoids	C20H24O6	361.16	137.06	360.157	[M+H]+	3	85287-60-1	-	86280
MW0146040	Asp-Asn-Ile	Amino acids and derivatives	Amino acids and derivatives	C14H24N4O7	361.16	189.09	360.164	[M+H]+	3	-	-	101939
Zbjp005858	1-(3,4-Dihydroxy-5-methoxypheny)-7-(4-hydroxyphenyl)hept-1-ene-3,5-diol	Others	Ketone compounds	C20H24O6	361.16	137.06	360.157	[M+H]+	3	-	-	101508
pmp000673	Lariciresinol	Lignans and Coumarins	Lignans	C20H24O6	361.165	163.075	360.157	[M+H]+	3	27003-73-2	C10646	12606.8
Walp007190	2-AminoicoSane-1,5,7,19-tetraol	Lipids	Sphingolipids	C20H43NO4	362.33	300.29	361.319	[M+H]+	1	-	-	3.60501e+06
MW0144765	Ala-Trp-Ser	Amino acids and derivatives	Amino acids and derivatives	C17H22N4O5	363.16	135.08	362.159	[M+H]+	3	-	-	565494
MWSmce051	Gallein	Phenolic acids	Phenolic acids	C20H12O7	365.06	319.05	364.058	[M+H]+	2	2103-64-2	-	93425.3
Zapp006824	gnetupendin A	Others	Stilbene	C22H20O5	365.14	243.1	364.131	[M+H]+	3	-	-	99946.6
Lmmp002023	Caffeoylspermine	Alkaloids	Phenolamine	C19H32N4O3	365.25	163.04	364.247	[M+H]+	3	-	-	26420.4
pmb0964	Isopentenyladenine-7-N-glucoside	Nucleotides and derivatives	Nucleotides and derivatives	C16H23N5O5	366.18	204.12	365.17	[M+H]+	3	-	-	63283
MW0149698	Gln-Gly-Tyr	Amino acids and derivatives	Amino acids and derivatives	C16H22N4O6	367.15	307.13	366.154	[M+H]+	3	-	-	59465.6
pma0104	N-Sinapoylhydroxycoumarin	Lignans and Coumarins	Coumarins	C20H16O7	369.1	207.07	368.09	[M+H]+	3	-	-	45319.8
pma3724	1-O-Feruloylquinic acid*	Phenolic acids	Phenolic acids	C17H20O9	369.12	177.05	368.111	[M+H]+	3	-	-	13602.9
MW0151141	His-Val-Asn	Amino acids and derivatives	Amino acids and derivatives	C15H24N6O5	369.19	189.12	368.181	[M+H]+	3	-	-	198081
Lskp211210	Sapidisin E	Terpenoids	Ditepenoids	C21H36O5	369.26	277.21	368.256	[M+H]+	3	-	-	57362.1
Wdsp003873	Fumaricine	Alkaloids	Isoquinoline alkaloids	C21H23NO5	370.16	204.1	369.158	[M+H]+	1	-	-	11015.7
Wdsp004205	1,2-dimethoxy-6-methyl-5,7,8,15-tetrahydro-[1,3]dioxolo[4',5':4,5]benzo[1,2-g]benzo[c]azecin-14(6H)-one	Alkaloids	Isoquinoline alkaloids	C21H23NO5	370.17	206.08	369.158	[M+H]+	1	-	-	70568.7
MWStz159	Allocryptopine	Alkaloids	Isoquinoline alkaloids	C21H23NO5	370.17	188.07	369.158	[M+H]+	2	24240-04-8	C02134	485754
Sayp007578	4-HydroxyseSamin*	Lignans and Coumarins	Lignans	C20H18O7	371.11	149.02	370.105	[M+H]+	1	-	-	156281
Hmzp007128	Sesaminol*	Lignans and Coumarins	Lignans	C20H18O7	371.12	149.03	370.105	[M+H]+	1	74061-79-3	-	174300
Sazp004372	Bursehernin*	Lignans and Coumarins	Lignans	C21H22O6	371.15	167.07	370.142	[M+H]+	1	-	C21183	342478
MWStz204	18-β-Hydroxy-3-epi-α-yohimbine	Alkaloids	Plumerane	C21H26N2O4	371.2	181.1	370.189	[M+H]+	3	81703-06-2	-	15768.3
Lmmp004382	3-Oxo-alpha-ionol glucoside	Terpenoids	Sesquiterpenoids	C19H30O7	371.21	191.14	370.199	[M+H]+	3	-	-	357669
Qmyp101114	9-O-β-D-Glucoside of 3-hydroxy-7,8-didehydro-β-ionol*	Terpenoids	Sesquiterpenoids	C19H30O7	371.21	209.15	370.199	[M+H]+	3	-	-	226265
MW0147987	Cys-Asn-His	Amino acids and derivatives	Amino acids and derivatives	C13H20N6O5S1	373.13	177.06	372.122	[M+H]+	3	-	-	487225
Lhmp110108	1-((Pentanoyl)phloroglucinyl]-β-D-glucopyranoside	Others	Others	C17H24O9	373.15	161.06	372.142	[M+H]+	3	-	-	44372.4
Zbjp002896	5-hydroxy-1,7-bis(4-hydroxy-3-methoxyphenyl)-1-hepten-3-one	Others	Ketone compounds	C21H24O6	373.17	177.06	372.157	[M+H]+	3	-	-	8547.88
Lhdp120312	3-Hydroxy-7,8-dehydro-ionol-9-O-β-D-glucopyranoside	Terpenoids	Monoterpenoids	C19H32O7	373.22	135.12	372.215	[M+H]+	3	-	-	281263
Wasyqp3230	4-O-Feruloyl Aminogalactitol	Phenolic acids	Phenolic acids	C16H23NO9	374.15	177.05	373.137	[M+H]+	2	-	-	1.09053e+06
Walp009429	2-AminodocoSane-1,5,21-triol	Lipids	Sphingolipids	C22H47NO3	374.36	312.33	373.356	[M+H]+	1	-	-	316475
pmp000695	Swertiamarin	Terpenoids	Monoterpenoids	C16H22O10	375.13	177.05	374.121	[M+H]+	3	17388-39-5	C09800	126268
Lmjp002721	5,7,3',4',5'-Pentamethoxyflavanone	Flavonoids	Flavanones	C20H22O7	375.143	345.051	374.137	[M+H]+	3	-	-	44695.7
MWSmce374	Hexahydrocurcumin	Phenolic acids	Phenolic acids	C21H26O6	375.179	137.06	374.173	[M+H]+	3	36062-05-2	C17826	48367.8
MW0149924	Glu-Asn-Asn	Amino acids and derivatives	Amino acids and derivatives	C13H21N5O8	376.14	208.1	375.139	[M+H]+	3	-	-	614139
HX1370	Erythro-Guaiacylglycerol-β-Coniferyl Ether	Lignans and Coumarins	Lignans	C20H24O7	377.16	163.07	376.152	[M+H]+	1	890317-92-7	-	92301.8
Lssp210188	(7'R)-7'-Hydroxylariciresinol	Others	Others	C20H24O7	377.159	163.077	376.152	[M+H]+	3	-	-	170897
MW0155311	Phe-Pro-Asp	Amino acids and derivatives	Amino acids and derivatives	C18H23N3O6	378.16	216.11	377.159	[M+H]+	3	-	-	220781
MW0109108	Phe-Gly-Arg	Amino acids and derivatives	Amino acids and derivatives	C17H26N6O4	379.21	295.17	378.202	[M+H]+	3	-	-	344909
MW0153719	Met-Val-Met	Amino acids and derivatives	Amino acids and derivatives	C15H29N3O4S2	380.17	362.16	379.16	[M+H]+	3	-	-	49225.3
MW0150181	Glu-Tyr-Ala	Amino acids and derivatives	Amino acids and derivatives	C17H23N3O7	382.17	202.11	381.154	[M+H]+	3	-	-	269205
Wahlp02159	D-Pantothenic Acid 4'-O-Beta-Glucoside	Others	Vitamin	C15H27NO10	382.17	220.12	381.163	[M+H]+	1	29588-37-2	-	287688
Lbhp011923	Mandshurin	Lignans and Coumarins	Coumarins	C17H20O10	385.11	223.06	384.106	[M+H]+	3	32451-87-9	-	58737.8
Lmbp003208	Fraxidinglucoside*	Lignans and Coumarins	Coumarins	C17H20O10	385.12	223.06	384.106	[M+H]+	2	58970-71-1	-	55484
Wbjp002990	7,15,16,17-tetramethoxy-3,5-dioxa-11-azapentacyclo[10.7.1.02,6.08,20.014,19]icosa-1,6,8(20),14,16,18-hexaene	Alkaloids	Alkaloids	C21H23NO6	386.16	177.05	385.152	[M+H]+	1	-	-	2.27877e+06
Walp006014	Cleomiscosin A	Lignans and Coumarins	Lignans	C20H18O8	387.11	337.07	386.101	[M+H]+	2	76948-72-6	C09922	50528.3
Hmbp002333	10-Dehydrogeniposide	Terpenoids	Monoterpenoids	C17H22O10	387.13	147.04	386.121	[M+H]+	3	-	-	13849.5
Lskp211249	epieudesmin	Lignans and Coumarins	Lignans	C22H26O6	387.18	137.06	386.173	[M+H]+	2	-	-	428651
MWSprf129	Pinoresinol dimethyl ether*	Lignans and Coumarins	Lignans	C22H26O6	387.18	151.077	386.173	[M+H]+	2	29106-36-3	C10561	44258.1
Lmmp003215	Icariside B2	Terpenoids	Sesquiterpenoids	C19H30O8	387.2	207.14	386.194	[M+H]+	3	108906-51-0	-	2.68206e+06
zjmp122403	Corehoionoside C	Terpenoids	Monoterpenoids	C19H30O8	387.2	123.08	386.194	[M+H]+	3	-	-	2.69156e+06
Lmqp003013	Citroside A	Terpenoids	Monoterpenoids	C19H30O8	387.2	149.1	386.194	[M+H]+	3	120330-44-1	-	1.46147e+06
MW0107436	Ile-Gln-Lys	Amino acids and derivatives	Amino acids and derivatives	C17H33N5O5	388.25	133.09	387.248	[M+H]+	3	-	-	655722
Wagp008065	3-Hydroxy-3',4',5,5',7-Pentamethoxyflavone*	Flavonoids	Flavonols	C20H20O8	389.125	359.081	388.116	[M+H]+	3	-	-	6991.8
mws1565	Geniposide	Terpenoids	Monoterpenoids	C17H24O10	389.14	209.08	388.137	[M+H]+	3	24512-63-8	C09781	648291
Zbjp002120	5-hydroxy-1-(3,4-Dihydroxy-5-methoxyphenyl)-7-(4-hydroxy-3-methoxyphenyl)hept-1-en-3-one	Others	Ketone compounds	C21H24O7	389.159	153.055	388.152	[M+H]+	3	-	-	81012
Hmcp002629	Ailantinol E	Terpenoids	Ditepenoids	C21H24O7	389.16	181.04	388.152	[M+H]+	3	-	-	1.24768e+06
MW0156492	S-Adenosylhomocysteine-d4	Nucleotides and derivatives	Nucleotides and derivatives	C14H16D4N6O5S	389.16	181.04	388.147	[M+H]+	3	-	-	135797
Zmjp003597	Ampelopsisionoside	Terpenoids	Sesquiterpenoids	C19H32O8	389.21	191.15	388.21	[M+H]+	3	138665-44-8	-	156564
Wbmp003788	3,4-Dihydroxy-7,8-dihydro-β-ionone-4-O-β-D-glucoside*	Terpenoids	Sesquiterpenoids	C19H32O8	389.22	209.15	388.21	[M+H]+	3	-	-	245298
MW0149645	Gln-Asp-Gln	Amino acids and derivatives	Amino acids and derivatives	C14H23N5O8	390.15	291.01	389.155	[M+H]+	3	-	-	58241.8
Lmmp010562	Diisooctyl Phthalate*	Phenolic acids	Phenolic acids	C24H38O4	391.28	149.02	390.277	[M+H]+	3	27554-26-3	C14577	2.47873e+06
Lalp013087	Bis(2-ethyl-hexyl)-phthalate	Phenolic acids	Phenolic acids	C24H38O4	391.28	149.02	390.277	[M+H]+	3	-	-	2.95763e+06
MW0147979	Cys-Arg-Asp	Amino acids and derivatives	Amino acids and derivatives	C13H24N6O6S1	393.15	309.18	392.148	[M+H]+	3	-	-	1.59519e+06
MW0105477	Ala-Phe-Arg	Amino acids and derivatives	Amino acids and derivatives	C18H28N6O4	393.22	309.18	392.217	[M+H]+	3	-	-	401075
Lmbp015047	Ergosta-4,6,8(14),22-Tetraene-3-One	Terpenoids	Triterpene	C28H40O	393.32	281.19	392.308	[M+H]+	3	-	-	14400.5
MW0152292	Leu-Gln-Ile	Amino acids and derivatives	Amino acids and derivatives	C17H32N4O5	395.22	311.17	372.237	[M+Na]+	3	-	-	209411
Lcsp004886	2-Methylthio-cis-zeatin riboside	Alkaloids	Alkaloids	C16H23N5O5S	398.15	266.11	397.142	[M+H]+	1	52049-48-6	-	18823.5
pmc0281	Ribosyladenosine	Nucleotides and derivatives	Nucleotides and derivatives	C15H21N5O8	400.15	136.06	399.139	[M+H]+	3	-	-	19066.7
Lcfp049680	5-Hydroxyisofraxidin7-beta-D-Glucoside	Lignans and Coumarins	Coumarins	C17H20O11	401.11	239.05	400.101	[M+H]+	2	-	-	72297.2
Lhmp110109	Pyramidatin F	Others	Others	C22H24O7	401.16	217.09	400.152	[M+H]+	1	-	-	16608.2
Sazp006172	Comazaphilone G	Others	Others	C22H24O7	401.16	217.09	400.152	[M+H]+	3	-	-	64206.9
Zbsp005056	Apigenin-6-C-arabinoside	Flavonoids	Flavones	C20H18O9	403.1	367.082	402.095	[M+H]+	3	-	-	15511.9
Wdjp004614	2-(7-hydroxy-4-methoxyphenanthren-2-yl)oxy-6-(hydroxymethyl)oxane-3,4,5-triol	Others	Others	C21H22O8	403.14	167.07	402.132	[M+H]+	2	-	-	60941
Ladp007978	5,7,8,3',4',5'-hexamethoxyflavone	Flavonoids	Flavones	C21H22O8	403.14	373.09	402.132	[M+H]+	1	-	-	59978.7
MWStz538	3',4',5,5',6,7-Hexamethoxyflavone*	Flavonoids	Flavones	C21H22O8	403.14	373.092	402.132	[M+H]+	1	29043-07-0	-	63135.6
mws0043	Nobiletin (5,6,7,8,3',4'-Hexamethoxyflavone)*	Flavonoids	Flavones	C21H22O8	403.14	373.1	402.132	[M+H]+	1	478-01-3	C10112	119023
Wacyp11527	Tributyl acetylcitrate	Others	Others	C20H34O8	403.23	129.02	402.225	[M+H]+	1	77-90-7	-	1.26241e+06
Wdtp002974	N-(p-hydroxybenzyl) adenosine	Nucleotides and derivatives	Nucleotides and derivatives	C18H21N5O6	404.15	207.06	403.149	[M+H]+	3	-	-	39850
MWSslk157	Hastatoside	Terpenoids	Monoterpenoids	C17H24O11	405.14	193.05	404.132	[M+H]+	3	50816-24-5	-	38230.1
Salp005796	Fraxiresinol	Lignans and Coumarins	Lignans	C21H24O8	405.15	167.07	404.147	[M+H]+	1	89199-97-3	-	2.1847e+06
Lmtp004518	Nitidanin	Lignans and Coumarins	Lignans	C21H24O8	405.16	192.08	404.147	[M+H]+	1	-	-	9526.85
Walp007192	2-aminodocoSane-1,6,19,20,21-pentaol	Lipids	Sphingolipids	C22H47NO5	406.35	300.29	405.345	[M+H]+	1	-	-	523871
Lmjp003982	Chlorajaposide	Terpenoids	Sesquiterpenoids	C21H28O8	409.19	247.13	408.178	[M+H]+	3	-	-	41020.7
Layp008369	6,8-Diprenylnaringenin; Lonchocarpol A	Flavonoids	Flavanones	C25H28O5	409.2	177.02	408.194	[M+H]+	3	68236-11-3	C09724	195583
Zbqp010721	N-(4-(tetrahydroPhoenix1-yl)butyryl)nornicotine	Alkaloids	Pyridine alkaloids	C27H40N2O	409.319	149.108	408.314	[M+H]+	3	-	-	6565.2
Safp022666	24-Norursa-3,12-dien-11-one	Terpenoids	Triterpene	C29H44O	409.35	205.16	408.339	[M+H]+	3	-	-	249608
Latp002963	5-Acetonyl-6-glucosyl-7-hydroxy-2,6-methylchromone	Others	Chromone	C19H22O10	411.13	249.08	410.121	[M+H]+	3	-	-	95849.5
Hmcp006520	1,3-Dihydroxypropan-2-yl 12-methyl-6-(6-methylheptyl)tridec-12-enoate	Others	Others	C25H48O4	413.36	395.35	412.355	[M+H]+	2	-	-	5346.53
Wacyp09192	2,5-O-Di-CinnamylSorbitol	Phenolic acids	Phenolic acids	C24H30O6	415.21	119.09	414.204	[M+H]+	1	-	-	1.1896e+07
MWSHY0076	Puerarin (7,4'-Dihydroxy-8-C-glucosylisoflavone)	Flavonoids	Isoflavones	C21H20O9	417.118	297.075	416.111	[M+H]+	3	3681-99-0	C10524	17159
Cmbp005523	1,3-O-Dicaffeoylglycerol	Phenolic acids	Phenolic acids	C21H20O9	417.12	163.04	416.111	[M+H]+	3	-	-	15925.2
Lmsp102504	Chrysophanol-8-O-β-D-galactoside*	Quinones	Anthraquinone	C21H20O9	417.118	255.061	416.111	[M+H]+	2	-	-	19172
Zbsp005521	Chrysin-5-O-glucoside (Toringin)*	Flavonoids	Flavones	C21H20O9	417.12	255.07	416.111	[M+H]+	1	1329-10-8	-	264060
Lmyp005932	Apigenin-6-C-fucoside	Flavonoids	Flavones	C21H20O9	417.12	381.1	416.111	[M+H]+	3	-	-	5694.47
Wbmp004211	Ovafolinin E	Lignans and Coumarins	Lignans	C22H24O8	417.15	167.07	416.147	[M+H]+	3	-	-	111038
Walp009431	2-aminotetracoSane-1,5,21,23-tetraol*	Lipids	Sphingolipids	C24H51NO4	418.39	356.35	417.382	[M+H]+	2	-	-	14927.9
Zbsp004479	Luteolin-8-C-arabinoside	Flavonoids	Flavones	C20H18O10	419.094	383.074	418.089	[M+H]+	3	-	-	38897.3
Lmbp003668	Kaempferol-3-O-arabinoside	Flavonoids	Flavonols	C20H18O10	419.1	287.05	418.09	[M+H]+	1	-	-	1.54762e+07
MWSHY0079	Liquiritigenin-4'-O-Glucoside (Liquiritin)	Flavonoids	Flavanones	C21H22O9	419.13	257.08	418.126	[M+H]+	2	551-15-5	C16989	22955
Ymlp005019	Aloin A	Quinones	Anthraquinone	C21H22O9	419.133	239.077	418.126	[M+H]+	3	1415-73-2	C10305	35328.2
WaXYp08276	(E)-1-(2-hydroxy-3,4,5,6-tetramethoxyphenyl)-3-(2-hydroxy-4,5-dimethoxyphenyl)prop-2-en-1-one	Flavonoids	Chalcones	C21H24O9	421.15	151.08	420.14	[M+H]+	2	-	-	10566.2
Qmdp112303	Viterotulin C	Terpenoids	Ditepenoids	C24H38O6	423.27	127.04	422.267	[M+H]+	3	-	-	73407.7
Zbsp010221	Marsformosanone	Terpenoids	Triterpene	C30H46O	423.36	423.36	422.355	[M+H]+	2	72093-24-4	-	56334.8
zjbp120812	Scutebarbolide C*	Terpenoids	Ditepenoids	C22H32O8	425.22	365.19	424.21	[M+H]+	3	-	-	451682
Lssp210310	3-hydroxylup-12(13),20(29)-diene	Terpenoids	Triterpene	C30H48O	425.37	177.16	424.37	[M+H]+	3	-	-	17856.7
Hmcp005589	Olean-12-en-3-one (β-Amyrone)	Terpenoids	Triterpene	C30H48O	425.38	203.17	424.37	[M+H]+	1	638-97-1	-	26464.4
pmb0864	LysoPE 14:0*	Lipids	LPE	C19H40NO7P	426.26	285.24	425.254	[M+H]+	1	-	-	24664.5
Xmqp003266	Peucedanol 7-O-glucoside	Lignans and Coumarins	Coumarins	C20H26O10	427.16	265.11	426.153	[M+H]+	3	65853-04-5	-	97440
Safp003376	Diaspanoside C	Terpenoids	Sesquiterpenoids	C21H30O9	427.2	265.14	426.189	[M+H]+	3	-	-	93987.3
Wagp001908	N-Feruloylputrescine N-glucoside	Alkaloids	Phenolamine	C20H30N2O8	427.21	177.05	426.2	[M+H]+	3	-	-	11583.9
Wbmp006077	1,10-dimethoxy-6,6-dimethyl-2,9-di(propan-2-yloxy)-5,6,6a,7-tetrahydro-4H-dibenzo[de,g]quinolin-6-ium	Alkaloids	Alkaloids	C26H36NO4+	427.27	427.27	426.264	[M+H]+	1	-	-	393537
Lazn001439	(3R,4S,5S,6R)-2-[9-[(2R,3R,4S,5R)-3,4-dihydroxy-5-(hydroxymethyl)oxolan-2-yl]-6-iminopurin-3-yl]-6-(hydroxymethyl)oxane-3,4,5-triol	Alkaloids	Alkaloids	C16H23N5O9	430.16	298.11	429.15	[M+H]+	3	-	-	210010
Sasp003263	Nonaethylene glycol	Others	Alcohol compounds	C18H38O10	432.28	133.08	414.247	[M+NH4]+	1	3386-18-3	-	496174
pmp000413	Genistein-8-C-glucoside	Flavonoids	Isoflavones	C21H20O10	433.11	283.06	432.106	[M+H]+	1	66026-80-0	C10420	21380.2
MWSHY0181	Apigenin-8-C-Glucoside (Vitexin)	Flavonoids	Flavones	C21H20O10	433.113	313.072	432.106	[M+H]+	3	3681-93-4	C01460	16315.1
Lmgp004731	Genistein-7-O-galactoside*	Flavonoids	Isoflavones	C21H20O10	433.11	271.06	432.106	[M+H]+	1	-	-	2.53751e+07
MWS20148	Apigenin-4'-O-glucoside*	Flavonoids	Flavones	C21H20O10	433.113	271.074	432.106	[M+H]+	1	20486-34-4	-	2.66612e+07
MWSHY0040	Oroxin A	Flavonoids	Flavones	C21H20O10	433.11	271.06	432.106	[M+H]+	2	57396-78-8	-	3.86558e+06
Lajp004824	Medicarpinglucoside	Flavonoids	Isoflavones	C22H24O9	433.15	271.1	432.142	[M+H]+	2	-	-	2.51728e+07
Wbmp002794	demethylcoclaurine-glucose	Alkaloids	Alkaloids	C22H27NO8	434.182	272.13	433.174	[M+H]+	3	-	-	49053.6
Lmfp004055	Morin-3-O-xyloside*	Flavonoids	Flavonols	C20H18O11	435.09	303.05	434.085	[M+H]+	1	-	-	7.58178e+06
pma0724	Naringenin-6-C-Glucoside	Flavonoids	Flavanones	C21H22O10	435.13	285.08	434.121	[M+H]+	3	3682-03-9	-	69125.5
Lmlp006175	Isosalipurposide (Phlorizin Chalcone)	Flavonoids	Chalcones	C21H22O10	435.13	273.09	434.121	[M+H]+	2	4547-85-7	C16406	1.61933e+06
zjbp111502	Ciwujiatone	Lignans and Coumarins	Lignans	C22H26O9	435.16	181.05	434.158	[M+H]+	2	-	-	378391
Wbtp003421	1,6-dihydroxy-7-methoxy-5-{[(2s,3r,4s,5s,6r)-3,4,5-trihydroxy-6-(hydroxymethyl)oxan-2-yl]oxy}xanthen-9-one	Flavonoids	Other Flavonoids	C20H20O11	437.11	275.06	436.101	[M+H]+	2	-	-	1.47525e+06
Wbtp004863	4-(beta-D-Glucopyranosyl)-7-methoxy-1,3,6-trihydroxy-9H-xanthene-9-one*	Flavonoids	Other Flavonoids	C20H20O11	437.11	275.06	436.101	[M+H]+	2	-	-	242247
Hajp003546	catechin-3-O-α-L-rhamnopyranoside	Flavonoids	Flavanols	C21H24O10	437.14	139.04	436.137	[M+H]+	3	103630-03-1	-	26864.6
MWStz735	Ganoderal A	Terpenoids	Triterpene	C30H44O2	437.34	391.33	436.334	[M+H]+	1	104700-98-3	-	312945
pma0692	N1,N10-Bis(p-coumaroyl)spermidine	Alkaloids	Phenolamine	C25H31N3O4	438.24	147.04	437.231	[M+H]+	3	114916-05-1	C21169	10640.5
Wtmp003840	1,3,6,7-tetrahydroxy-2-[(2R,3R,4S,5S,6R)-3,4,5-trihydroxy-6-(hydroxymethyl)oxan-2-yl]oxyxanthen-9-one	Flavonoids	Other Flavonoids	C19H18O12	439.09	277.03	438.08	[M+H]+	2	-	-	102967
Zmkp006214	isokurarinone*	Flavonoids	Flavanones	C26H30O6	439.21	303.17	438.204	[M+H]+	1	-	-	24602
Lmlp003024	N'-p-Coumaroylagmatine-glucoside	Alkaloids	Phenolamine	C20H30O7N4	439.22	277.17	438.211	[M+H]+	2	-	-	60078.5
zjkp121415	13,28-Epoxy-11-ursen-3-one (Momordicinin)	Terpenoids	Triterpene	C30H46O2	439.36	109.1	438.35	[M+H]+	3	128529-78-2	-	17721.7
Lmhp009187	LysoPE 15:0*	Lipids	LPE	C20H42NO7P	440.28	299.26	439.27	[M+H]+	1	-	-	54066.2
Wcgp012885	(2R,6aR,6bS,8aR,11R,12S,12aR,14bR)-2-hydroxy-4,4,6a,6b,8a,11,12,14b-octamethyl-1,2,4a,5,6,7,8,9,10,11,12,12a,14,14a-tetradecahydropicen-3-one	Others	Others	C30H48O2	441.37	191.18	440.365	[M+H]+	3	-	-	17667.5
pmp001226	Patriscabratine	Alkaloids	Alkaloids	C27H28N2O4	445.21	252.1	444.205	[M+H]+	1	912353-09-4	-	7575
pme1014	Menatetrenone (Vitamin K2)	Others	Vitamin	C31H40O2	445.31	341.28	444.303	[M+H]+	3	11032-49-8	-	157369
MWSHY0059	3'-Methoxypuerarin	Flavonoids	Isoflavones	C22H22O10	447.13	327.09	446.121	[M+H]+	3	117047-07-1	-	33513.8
Ymjm000143	2,3,4-Trihydroxybutyl 6-O-(E)-caffeoyl-β-D-glucopyranoside	Phenolic acids	Phenolic acids	C19H26O12	447.15	163.04	446.142	[M+H]+	3	-	-	41262.5
Zblp102242	Cyanidin-3-O-galactoside*	Flavonoids	Anthocyanidins	C21H21O11+	449.109	287.055	449.108	[M]+	3	142506-26-1	C08647	272145
mws1299	Luteolin-8-C-glucoside (Orientin)	Flavonoids	Flavones	C21H20O11	449.11	299.05	448.101	[M+H]+	3	28608-75-5	C10114	15628.8
MWSHY0104	Luteolin-7-O-glucoside (Cynaroside)*	Flavonoids	Flavones	C21H20O11	449.11	287.06	448.101	[M+H]+	1	5373-11-5	C03951	7.3157e+07
MWSHY0136	Kaempferol-3-O-glucoside (Astragalin)*	Flavonoids	Flavonols	C21H20O11	449.11	287.06	448.101	[M+H]+	1	480-10-4	C12249	8.41432e+07
mws0045	Quercetin-3-O-rhamnoside(Quercitrin)	Flavonoids	Flavonols	C21H20O11	449.11	303.05	448.101	[M+H]+	3	522-12-3	C01750	714846
MWS20147	Luteolin-3'-O-glucoside	Flavonoids	Flavones	C21H20O11	449.11	287.06	448.101	[M+H]+	1	5154-41-6	-	8.21377e+07
Sagp002728	Maesopsin 4-O-Glucoside(Hovetrichoside C)	Flavonoids	Aurones	C21H22O11	451.12	289.07	450.116	[M+H]+	3	-	-	14908
mws0057	Eriodictyol-7-O-glucoside*	Flavonoids	Flavanones	C21H22O11	451.123	289.07	450.116	[M+H]+	2	38965-51-4	-	1.91099e+06
MWSHY0130	Taxifolin-7-O-rhamnoside	Flavonoids	Flavanonols	C21H22O11	451.12	305.06	450.116	[M+H]+	3	137592-12-2	-	75571.2
Lmlp005236	Dihydrokaempferol-3-O-glucoside*	Flavonoids	Flavanonols	C21H22O11	451.12	289.08	450.116	[M+H]+	2	31049-08-8	-	1434918
zjtp120203	Tomentodione F	Others	Others	C30H42O3	451.32	405.32	450.313	[M+H]+	3	-	-	1.11215e+06
Lmhp008763	LysoPE 16:1(2n isomer)*	Lipids	LPE	C21H42NO7P	452.28	311.26	451.27	[M+H]+	1	-	-	114641
Smgp005565	Cinchonain Ia*	Flavonoids	Flavanols	C24H20O9	453.11	343.08	452.111	[M+H]+	3	85022-69-1	-	93032.5
Wasyqp2670	Epicatechin 3-Glucoside	Flavonoids	Flavanols	C21H24O11	453.14	139.04	452.132	[M+H]+	2	-	-	37639.5
MWSmce417	5-O-Methylvisammioside	Others	Chromone	C22H28O10	453.17	291.13	452.168	[M+H]+	3	84272-85-5	-	68372
MWSmce366	2'-Methoxykurarinone	Flavonoids	Flavanones	C27H32O6	453.226	179.042	452.22	[M+H]+	3	270249-38-2	-	53902.8
Ymjm000099	3-Oxooleana-11,13(18)-dien-28-oic acid	Terpenoids	Triterpene	C30H44O3	453.34	201.17	452.329	[M+H]+	1	-	-	3.18897e+06
pmd0160	LysoPE 16:0(2n isomer)	Lipids	LPE	C21H44NO7P	454.29	313.27	453.286	[M+H]+	3	-	-	6.90801e+06
Zmjp010858	Kanerocin	Terpenoids	Triterpene	C30H46O3	455.35	437.34	454.345	[M+H]+	3	-	-	255792
Zasp009163	Mudanpinoic acid A	Terpenoids	Triterpene	C30H46O3	455.35	203.18	454.345	[M+H]+	1	203511-36-8	-	409566
Safp022689	Tomentosolic acid	Terpenoids	Triterpene	C30H46O3	455.35	409.34	454.345	[M+H]+	1	6812-98-2	-	947284
Lmsp013456	3-Hydroxytaraxastan-28,20-olide	Terpenoids	Triterpene	C30H46O3	455.35	203.18	454.345	[M+H]+	1	-	-	37858.6
Lmsp010222	19-Hydroxy-2-oxo-nor-A(3)-urs-12-en-28-oic acid (Rubuminatus A)	Terpenoids	Triterpene	C29H44O4	457.33	203.14	456.324	[M+H]+	2	-	-	20349.4
pmb0464	L-Aspartic acid-O-diglucoside	Amino acids and derivatives	Amino acids and derivatives	C16H27NO14	458.15	116.03	457.143	[M+H]+	3	-	-	34294
MWSHY0184	Wogonin-7-O-Glucuronide (Wogonoside)	Flavonoids	Flavones	C22H20O11	461.11	285.08	460.101	[M+H]+	2	51059-44-0	-	169046
MWStz519	Wistin	Flavonoids	Isoflavones	C23H24O10	461.14	299.09	460.137	[M+H]+	2	19046-26-5	-	81135.8
Ladp004214	Kumatakenin rhamnoside	Flavonoids	Flavonols	C23H24O10	461.144	315.087	460.137	[M+H]+	3	-	-	10649.4
pmp000170	Andrographidine C	Flavonoids	Flavones	C23H24O10	461.14	299.09	460.137	[M+H]+	2	113963-39-6	-	35836.1
Wahlp02093	Demethylarmepavine Glucoside	Alkaloids	Isoquinoline alkaloids	C24H31NO8	462.21	300.16	461.204	[M+H]+	2	-	-	9717.02
Lshp011103	Echinulin	Alkaloids	Plumerane	C29H39N3O2	462.31	338.19	461.304	[M+H]+	2	1859-87-6	-	4519.64
HJAP011	Chrysoeriol-8-C-glucoside (Scoparin)*	Flavonoids	Flavones	C22H22O11	463.11	343.08	462.116	[M+H]+	3	301-16-6	-	10931.6
pmp000120	Diosmetin-6-C-glucoside	Flavonoids	Flavones	C22H22O11	463.12	427.1	462.116	[M+H]+	3	15822-82-9	-	9891.04
MWStz547	Yuanhuanin*	Flavonoids	Flavones	C22H22O11	463.12	301.08	462.116	[M+H]+	1	83133-14-6	-	977954
MWSslk013	Tectoridin*	Flavonoids	Isoflavones	C22H22O11	463.12	301.09	462.116	[M+H]+	1	611-40-5	C10533	1.02382e+06
MWStz610	Diosmetin-7-O-beta-D-glucopyranoside*	Flavonoids	Flavones	C22H22O11	463.124	301.072	462.116	[M+H]+	1	20126-59-4	-	827275
Lmjp003655	6-C-MethylKaempferol-3-glucoside*	Flavonoids	Flavonols	C22H22O11	463.12	301.08	462.116	[M+H]+	1	-	-	1.18282e+06
Hmzp004605	Ladanetin-6-O-β-D-glucoside*	Flavonoids	Flavones	C22H22O11	463.13	301.08	462.116	[M+H]+	1	-	-	1.14462e+06
Lmdp004307	Farrerol-7-O-glucoside	Flavonoids	Flavanones	C23H26O10	463.16	301.11	462.153	[M+H]+	3	885044-12-2	-	45285.2
pme1398	Delphinidin-3-O-glucoside (Mirtillin)	Flavonoids	Anthocyanidins	C21H21O12+	465.1	303.05	465.103	[M]+	3	50986-17-9	C12138	837272
Hmpp103270	Eriodictyol-7-O-glucoronide	Flavonoids	Flavanones	C21H20O12	465.1	289.07	464.096	[M+H]+	3	133360-47-1	-	22167.5
Zbhp004510	Hesperetin-3'-O-glucoside	Flavonoids	Flavanones	C22H24O11	465.14	303.09	464.132	[M+H]+	2	-	-	2.28367e+07
Lmzp002365	Hesperetin-7-O-glucoside*	Flavonoids	Flavanones	C22H24O11	465.139	303.09	464.132	[M+H]+	2	31712-49-9	C16422	2.41257e+06
Wacyp06135	3,7-Dimethyl-2,6-Octadienyl 6-O-(beta-D-Xylopyranosyl)-beta-D-glucopyranoside	Terpenoids	Monoterpenoids	C21H36O10	466.26	81.07	448.231	[M+NH4]+	3	-	-	193852
Lmhp009769	LysoPE 17:1*	Lipids	LPE	C22H44NO7P	466.29	325.27	465.286	[M+H]+	1	-	-	228974
Wayp003781	N-Hydroxynonanoyl nornicotine glucoside	Alkaloids	Pyridine alkaloids	C24H38N2O7	467.276	305.223	466.267	[M+H]+	3	-	-	911466
pmd0130	LysoPC 14:0	Lipids	LPC	C22H46NO7P	468.31	184.07	467.301	[M+H]+	3	20559-16-4	-	179778
Hajp003548	(3,4-dihydroxyphenethyl alcohol 4-O-D-(6'-O-galloyl)-glucopyranoside	Phenolic acids	Phenolic acids	C21H24O12	469.132	153.018	468.127	[M+H]+	3	-	-	193784
Qmhp090808	18-Demethylparaensidimerin C	Alkaloids	Alkaloids	C29H28N2O4	469.22	307.13	468.205	[M+H]+	3	-	-	23054.3
Zjgp101303	3,22-Dihydroxy-11-oxoolean-12-en-30-oic acid gamma-lactone (Glabrolide)	Terpenoids	Triterpene	C30H44O4	469.33	393.33	468.324	[M+H]+	1	10401-33-9	-	20227.6
Ymjm000100	24-Hydroxy-3-oxooleana-11,13(18)-dien-28-oic acid	Terpenoids	Triterpene	C30H44O4	469.33	423.33	468.324	[M+H]+	2	-	-	464058
MWStz401	Ganoderic acid TR	Terpenoids	Triterpene	C30H44O4	469.33	433.31	468.324	[M+H]+	2	862893-75-2	-	6296.96
pmp000265	Sanguisorbic acid dilactone	Phenolic acids	Phenolic acids	C21H10O13	471.02	301	470.012	[M+H]+	1	-	-	86456.7
Yamp008897	2α,3β-dihydroxy-23-oxo-30-norolean-12,20(29)-dien-28-oic acid	Terpenoids	Triterpene	C29H42O5	471.31	173.13	470.303	[M+H]+	3	-	-	89234.1
zjmp120216	11-Hydroxy-3-oxours-12-en-28-oic acid	Terpenoids	Triterpene	C30H46O4	471.34	435.33	470.34	[M+H]+	2	-	-	145906
Wbsp007365	3α,21β-Dihydroxy-β-serrata-14-ene-16,24-dione*	Terpenoids	Triterpene	C30H46O4	471.34	453.34	470.34	[M+H]+	1	-	-	515378
Lcsp000658	Rubinic acid	Terpenoids	Triterpene	C30H46O4	471.34	425.34	470.34	[M+H]+	3	94662-96-1	-	253705
Lssp210306	3-Hydroxy-18-oxoursan-28,13-olide	Terpenoids	Triterpene	C30H46O4	471.34	207.17	470.34	[M+H]+	3	-	-	10082.8
zjmp120213	4-Epihederagonic acid	Terpenoids	Triterpene	C30H46O4	471.35	435.32	470.34	[M+H]+	3	-	-	33670.8
Zjlp100901	3-Hydroxy-23-oxoolean-12-en-28-oic acid (Gypsogenin)	Terpenoids	Triterpene	C30H46O4	471.35	425.34	470.34	[M+H]+	2	-	-	23156.6
pmp000442	3,6-Dihydroxyurs-12,18(19)-dien-28-oic acid (Uncargenin A)	Terpenoids	Triterpene	C30H46O4	471.35	453.34	470.34	[M+H]+	3	-	-	55888.7
pmp000440	Uncargenin D	Terpenoids	Triterpene	C30H46O4	471.35	425.34	470.34	[M+H]+	3	-	-	252430
Qmfp122217	2,3-Dihydroxyurs-12,18-dien-28-oic acid (Goreishic Acid I)*	Terpenoids	Triterpene	C30H46O4	471.35	201.16	470.34	[M+H]+	1	-	-	716342
MWStz419	3-Oxopomolic acid*	Terpenoids	Triterpene	C30H46O4	471.35	407.33	470.34	[M+H]+	1	13849-90-6	-	173543
Lhjp110329	6-Hydroxy-3-epi-oleanolic acid*	Terpenoids	Triterpene	C30H48O4	473.36	191.18	472.355	[M+H]+	1	-	-	30048.1
MWStz620	3,16-Dihydroxyolean-12-en-28-oic acid (Echinocystic acid)	Terpenoids	Triterpene	C30H48O4	473.36	427.36	472.355	[M+H]+	1	510-30-5	C08942	32698.5
Wmnp000001	3,12-Dihydroxyoleanan-28,13-olide (Oleanderolide)	Terpenoids	Triterpene	C30H48O4	473.36	455.35	472.355	[M+H]+	3	-	-	33218.6
Lhnp110101	3,20-Dihydroxyurs-21-en-28-oic acid (Oleanderic acid)*	Terpenoids	Triterpene	C30H48O4	473.36	427.36	472.355	[M+H]+	3	-	-	34161.7
pmb1912	10-Formyltetrahydrofolic Acid	Alkaloids	Alkaloids	C20H23N7O7	474.17	327.12	473.166	[M+H]+	1	2800-34-2	C00234	133970
pmp000581	Apigenin-7-O-(6''-acetyl)glucoside	Flavonoids	Flavones	C23H22O11	475.12	271.06	474.116	[M+H]+	3	72741-92-5	-	20663.9
Lmqp006281	Kaempferol-3-O-(4''-O-acetyl)rhamnoside	Flavonoids	Flavonols	C23H22O11	475.12	287.06	474.116	[M+H]+	3	-	-	11989.4
Qaxp004688	Scrophuloside A	Phenolic acids	Phenolic acids	C24H26O10	475.16	147.044	474.153	[M+H]+	3	886061-50-3	-	35036.6
Zjyp101806	22,23-Epoxyiridals	Terpenoids	Triterpene	C30H50O4	475.38	439.36	474.371	[M+H]+	2	-	-	6802.1
Lmhp008589	LysoPE 18:3(2n isomer)	Lipids	LPE	C23H42NO7P	476.28	335.26	475.27	[M+H]+	1	-	-	858697
Sasp003889	Decaethylene glycol	Others	Alcohol compounds	C20H42O11	476.31	459.28	458.273	[M+NH4]+	1	5579-66-8	-	124120
Lamp007045	3-(4-hydroxybenzene)-5,7-dihydroxy-6-methoxychroman-4-one glucoside	Flavonoids	Other Flavonoids	C23H24O11	477.14	315.08	476.132	[M+H]+	3	-	-	49481.1
HJAP056	Dihydroxy-dimethoxyflavone-7-O-glucoside*	Flavonoids	Flavonols	C23H24O11	477.14	315.1	476.132	[M+H]+	3	-	-	43030.3
Zjrp081053	Dammar-24-ene-3,6,12,20-tetrol (Protopanaxatriol)	Terpenoids	Triterpene	C30H52O4	477.4	441.37	476.387	[M+H]+	2	34080-08-5	C20716	14143.5
pmb0874	LysoPE 18:2(2n isomer)	Lipids	LPE	C23H44NO7P	478.29	337.27	477.286	[M+H]+	1	-	-	2.57741e+06
Hmjp003123	Quercetin-5-O-glucuronide	Flavonoids	Flavonols	C21H18O13	479.08	303.06	478.075	[M+H]+	3	-	-	26874.6
Zblp002245	Petunidin-3-O-glucoside	Flavonoids	Anthocyanidins	C22H23O12+	479.12	317.07	479.118	[M]+	3	71991-88-3	C12139	16168
Hmzp003994	Pedaliin	Flavonoids	Flavones	C22H22O12	479.12	317.08	478.111	[M+H]+	2	22860-72-6	-	29544.7
Hmgp002036	Nepetin-7-O-glucoside(Nepitrin)*	Flavonoids	Flavones	C22H22O12	479.12	317.06	478.111	[M+H]+	2	569-90-4	-	83307.3
Zbpp001992	Isorhamnetin-3-O-Glucoside*	Flavonoids	Flavonols	C22H22O12	479.12	317.07	478.111	[M+H]+	2	5041-82-7	C22589	134725
Lmgp005640	Isorhamnetin-3-O-Galactoside; Cacticin	Flavonoids	Flavonols	C22H22O12	479.12	317.07	478.111	[M+H]+	3	6743-92-6	-	165438
Wacyp06174	2,7-Dimethylocta-2,4-Dienal-8-ol 8-O-(beta-D-Xylopyranosyl)-beta-D-glucopyranoside	Terpenoids	Monoterpenoids	C21H34O11	480.25	151.11	462.21	[M+NH4]+	3	-	-	212689
pmb0856	LysoPE 18:1(2n isomer)*	Lipids	LPE	C23H46NO7P	480.31	339.29	479.301	[M+H]+	3	-	-	3.50454e+06
pmp001265	2-Amino-4-dihydroxy octadecyl galactoside	Alkaloids	Alkaloids	C24H49NO8	480.35	318.3	479.346	[M+H]+	3	-	-	17225.7
MWStz602	Quercetagetin-7-O-glucoside*	Flavonoids	Flavonols	C21H20O13	481.1	319.05	480.09	[M+H]+	1	548-75-4	-	2.28592e+06
Lmdp002969	Myricetin-3-O-galactoside*	Flavonoids	Flavonols	C21H20O13	481.1	319.06	480.09	[M+H]+	1	15648-86-9	-	2.4739e+06
Lmtp003948	3',5',5,7-Tetrahydroxy-4'-methoxyflavanone-3'-O-glucoside	Flavonoids	Flavanones	C22H24O12	481.13	319.05	480.127	[M+H]+	3	-	-	3.08965e+06
Lmhp009129	LysoPC 15:0(2n isomer)*	Lipids	LPC	C23H48NO7P	482.32	184.07	481.317	[M+H]+	1	-	-	462585
pmb0880	LysoPE 18:0(2n isomer)	Lipids	LPE	C23H48NO7P	482.32	341.31	481.317	[M+H]+	2	-	-	81940
Wmmp000176	2,3-(s)-hexahydroxydibenzoyl glucose	Tannins	Tannin	C20H18O14	483.07	277.03	482.07	[M+H]+	1	-	-	212200
Lhxp102719	Curculigoside C	Tannins	Tannin	C22H26O12	483.15	303.09	482.142	[M+H]+	3	851713-74-1	-	35363.5
Lhjp120715	Edgeworin glucoside	Lignans and Coumarins	Coumarins	C24H20O11	485.105	323.056	484.101	[M+H]+	3	-	-	9847.71
lsdp210007	Elaeocarpucin D	Terpenoids	Triterpene	C30H44O5	485.33	439.33	484.319	[M+H]+	3	-	-	69064.3
Lasp002993	Isobavachalcone glucoside	Flavonoids	Chalcones	C26H30O9	487.19	325.14	486.189	[M+H]+	2	-	-	68657.3
lsdp210001	Elaeocarpucin G	Terpenoids	Triterpene	C30H46O5	487.34	423.33	486.334	[M+H]+	3	-	-	119995
Lskp211491	2,3,23-Trihydroxyurs-12,19(29)-dien-28-oic acid	Terpenoids	Triterpene	C30H46O5	487.34	405.31	486.334	[M+H]+	1	-	-	146877
pmp000444	27,28-Dicarboxyl ursolic acid*	Terpenoids	Triterpene	C30H46O5	487.34	469.33	486.334	[M+H]+	1	-	-	642556
MWSCX013	2,3,19-trihydroxyurs-12-en-28-oic acid (Euscaphic acid)	Terpenoids	Triterpene	C30H48O5	489.35	201.16	488.35	[M+H]+	3	53155-25-2	C17890	191070
Wbsp006047	serratane-3α,14α,20β,21β,24,29-heptol	Terpenoids	Triterpene	C30H48O5	489.36	489.36	488.35	[M+H]+	1	-	-	33072.2
Lszp210002	3,19,23-Trihydroxyurs-12-en-28-oic acid (Barbinervic acid)	Terpenoids	Triterpene	C30H48O5	489.36	453.34	488.35	[M+H]+	1	-	-	147650
Lmqp008286	2,3,23-Trihydroxyolean-12-en-28-oic acid (Arjunolic acid)*	Terpenoids	Triterpene	C30H48O5	489.36	407.33	488.35	[M+H]+	1	465-00-9	-	194289
Lhwp110119	2,3,19-Trihydroxyurs-12-en-28-oic acid (Tormentic acid)	Terpenoids	Triterpene	C30H48O5	489.36	425.34	488.35	[M+H]+	1	13850-16-3	-	129172
Wdzp009188	13β,17β-epoxyalisol B	Terpenoids	Triterpene	C30H48O5	489.36	453.33	488.35	[M+H]+	3	-	-	73573
Wbmp008389	2,3,23-Trihydroxyolean-12-en-28-oic acid	Terpenoids	Triterpene	C30H48O5	489.36	443.35	488.35	[M+H]+	3	-	-	60290.7
Wagp004812	Salvigenin 5-O-glucoside	Flavonoids	Flavones	C24H26O11	491.15	329.1	490.147	[M+H]+	2	-	-	76703.2
Layp006138	5-Hydroxy-3',4',7-trimethoxyflavone glucoside	Flavonoids	Flavones	C24H26O11	491.16	329.1	490.147	[M+H]+	3	-	-	47131.7
Wbmp003594	6-acetyldelpheline	Alkaloids	Alkaloids	C27H41NO7	492.296	492.296	491.288	[M+H]+	3	-	-	146035
pma1303	LysoPC 16:2*	Lipids	LPC	C24H46NO7P	492.31	184.07	491.301	[M+H]+	1	-	-	41257.1
pmb0736	Tricin-7-O-Glucoside*	Flavonoids	Flavones	C23H24O12	493.13	331.08	492.127	[M+H]+	3	32769-01-0	-	96898.9
Lcyp000678	Prudomenin*	Flavonoids	Flavonols	C23H24O12	493.132	331.082	492.127	[M+H]+	3	-	-	81967.3
Zbhp002488	Malvidin-3-O-galactoside (Primulin)	Flavonoids	Anthocyanidins	C23H25O12+	493.14	331.08	493.134	[M]+	3	30113-37-2	-	5561.66
Lmhp008833	LysoPC 16:1(2n isomer)*	Lipids	LPC	C24H48NO7P	494.32	184.07	493.317	[M+H]+	1	-	-	571270
HJAP005	Laricitrin-3-O-glucoside	Flavonoids	Flavonols	C22H22O13	495.11	333.07	494.106	[M+H]+	3	39986-90-8	-	31883.2
pma0634	N1,N5-Bis(p-coumaroyl)spermine	Alkaloids	Phenolamine	C28H38N4O4	495.3	275.2	494.289	[M+H]+	3	-	-	26159.6
pmd0132	LysoPC 16:0(2n isomer)	Lipids	LPC	C24H50NO7P	496.34	184.07	495.332	[M+H]+	1	-	-	1.28898e+07
pmb0855	LysoPC 16:0	Lipids	LPC	C24H50NO7P	496.34	184.07	495.332	[M+H]+	1	17364-16-8	-	4.33045e+07
Lmgp003989	Dicaffeoylshikimic acid	Phenolic acids	Phenolic acids	C25H22O11	499.13	163.04	498.116	[M+H]+	3	-	-	10572
Wmyp000215	2,4,6-trimethoxyphenol 1-O-β-D-(6'-O-galloyl)-glucopyranoside*	Phenolic acids	Phenolic acids	C22H26O13	499.14	153.02	498.137	[M+H]+	3	-	-	41364.2
MWSprf119	3-acetylursolic acid	Terpenoids	Triterpene	C32H50O4	499.38	499.38	498.371	[M+H]+	2	7372-30-7	-	33838.5
Lmhp009349	LysoPE 20:4(2n isomer)	Lipids	LPE	C25H44NO7P	502.29	361.27	501.286	[M+H]+	3	-	-	6691.58
Lhdp120310	Urenalobaside C	Terpenoids	Monoterpenoids	C24H38O11	503.25	209.15	502.241	[M+H]+	3	-	-	1.03121e+06
Wdzp007233	alismanol O	Terpenoids	Triterpene	C30H46O6	503.33	431.28	502.329	[M+H]+	3	-	-	19331.2
Lskp211471	2,3,19-Trihydroxy-24-oxo-olean-12-en-28-oic acid	Terpenoids	Triterpene	C30H46O6	503.34	439.32	502.329	[M+H]+	1	-	-	33575.9
Lskp211454	2,3,19,23-Tetrahydroxyolean-12-en-28-oic acid (Sericic acid)	Terpenoids	Triterpene	C30H48O6	505.35	405.32	504.345	[M+H]+	3	-	-	33609.4
Hmjp003725	Isothankunic acid	Terpenoids	Triterpene	C30H48O6	505.35	469.33	504.345	[M+H]+	2	22882-19-5	-	213448
Lskp211450	2,3,19,23-Tetrahydroxyolean-12-en-28-oic acid (Arjungenin)*	Terpenoids	Triterpene	C30H48O6	505.35	423.33	504.345	[M+H]+	2	-	-	67439.8
Wahlp08069	LysoPC 17:2(2n isomer)*	Lipids	LPC	C25H48NO7P	506.32	184.07	505.317	[M+H]+	1	-	-	49995.3
Lagp003663	Quercetin 7,3',4'-trimethyl ether-3-glucoside	Flavonoids	Flavonols	C24H26O12	507.15	345.1	506.142	[M+H]+	2	-	-	9749.81
Lajp006434	3',5'-dihydroxy-5,7,4'-trimethoxyflavone-3'-glucoside	Flavonoids	Flavones	C24H26O12	507.15	345.1	506.142	[M+H]+	3	-	-	127055
Smzp002851	11-O-(3',4'-Dimethylgalloyl)bergenin	Lignans and Coumarins	Coumarins	C23H24O13	509.12	181.04	508.122	[M+H]+	3	-	-	11709
Hmcp002187	Limocitrin-3-O-galactoside*	Flavonoids	Flavonols	C23H24O13	509.13	347.07	508.122	[M+H]+	3	-	-	28966.5
Hmcp002399	Limocitrin-3-O-glucoside	Flavonoids	Flavonols	C23H24O13	509.13	347.07	508.122	[M+H]+	3	-	-	33226.8
Sasp010181	1,2-Dioctanoyl-sn-glycero-3-phosphocholine	Lipids	LPC	C24H48NO8P	510.32	184.07	509.312	[M+H]+	1	19191-91-4	-	75664.2
pmb2406	LysoPC 17:0*	Lipids	LPC	C25H52NO7P	510.36	184.07	509.348	[M+H]+	1	50930-23-9	-	970872
Qaxp005351	8-O-(p-Coumaroyl)Harpagide	Terpenoids	Monoterpenoids	C24H30O12	511.18	167.07	510.174	[M+H]+	3	87686-74-6	-	39947.7
Lmhp009773	1-α-Linolenoyl-glycerol-3-O-glucoside*	Lipids	Glycerol ester	C27H46O9	515.32	261.22	514.314	[M+H]+	1	-	-	7610.76
Hmqp006235	LysoPC 18:4	Lipids	LPC	C26H46NO7P	516.3	184.07	515.301	[M+H]+	1	-	-	22659.2
pmb0854	LysoPC 18:3	Lipids	LPC	C26H48NO7P	518.32	184.07	517.317	[M+H]+	1	-	-	5.56555e+06
Zmdp004112	Genistein-7-O-(6''-malonyl)glucoside	Flavonoids	Isoflavones	C24H22O13	519.11	271.06	518.106	[M+H]+	3	-	-	88698.1
pmp000585	Apigenin-7-O-(6''-O-malonyl)glucoside	Flavonoids	Flavones	C24H22O13	519.11	271.06	518.106	[M+H]+	3	86546-87-4	C10020	60947.8
pmp000530	Phellodendroside	Flavonoids	Flavanonols	C26H30O11	519.19	357.13	518.179	[M+H]+	3	40451-69-2	-	23990.6
Lhwp110305	(6S,7E,9R)-vomifoliol-9-O-β-D-Xyl-(1-6)-O-β-D-Glu*	Terpenoids	Monoterpenoids	C24H38O12	519.24	207.14	518.236	[M+H]+	3	-	-	208795
pmp001251	LysoPC 18:2(2n isomer)	Lipids	LPC	C26H50NO7P	520.34	184.07	519.332	[M+H]+	1	-	-	2.17384e+07
Lbhp011912	Vanillyl fraxin	Lignans and Coumarins	Coumarins	C24H24O13	521.13	151.04	520.122	[M+H]+	3	-	-	26057.8
Layp005773	Ageconyflavone B-4'-glucoside	Flavonoids	Flavones	C25H28O12	521.17	359.11	520.158	[M+H]+	3	-	-	12319.8
Safp021800	LPC(18:1/0:0)	Lipids	LPC	C26H53NO7P+	522.35	184.08	522.356	[M]+	1	3542-29-8	-	1.64409e+07
pmp001281	LysoPC 18:1	Lipids	LPC	C26H52NO7P	522.36	184.07	521.348	[M+H]+	1	-	-	3.23649e+07
Zmgp005070	Centaurein*	Flavonoids	Flavonols	C24H26O13	523.14	361.09	522.137	[M+H]+	2	35595-03-0	-	192802
Lagp004342	Oxyayanin A glucoside*	Flavonoids	Flavones	C24H26O13	523.144	361.096	522.137	[M+H]+	2	-	-	229511
MWStz411	(-)-Isolariciresinol 9'-O-glucoside	Lignans and Coumarins	Lignans	C26H34O11	523.217	219.103	522.21	[M+H]+	3	143236-04-8	-	24381.1
pmd0136	LysoPC 18:0(2n isomer)	Lipids	LPC	C26H54NO7P	524.37	184.07	523.364	[M+H]+	1	-	-	2.38069e+06
Lazp003665	Nagilactone C glucoside	Terpenoids	Ditepenoids	C25H32O12	525.19	525.2	524.189	[M+H]+	3	-	-	407553
Labp005173	Galloyl myrsinionoside A	Terpenoids	Sesquiterpenoids	C26H36O11	525.23	211.17	524.226	[M+H]+	3	-	-	55702.5
MWS0442	Maltotriose	Others	Saccharides	C18H32O16	527.16	365.1	504.169	[M+Na]+	3	1109-28-0	C01835	13887.6
MWSprf010	23-(Acetyloxy)-24,25-epoxy-11-hydroxydammar-13(17)-ene-3,16-dione (Alisol C 23-acetate)	Terpenoids	Triterpene	C32H48O6	529.35	451.33	528.345	[M+H]+	2	26575-93-9	-	17113.2
MWStz043	3,4-Di-O-caffeoylquinic acid methyl ester	Phenolic acids	Phenolic acids	C26H26O12	531.15	163.04	530.142	[M+H]+	3	114637-83-1	-	44077.3
pmp000336	3-O-Acetyl-16,26-dihydroxytrametenolic acid	Terpenoids	Triterpene	C32H50O6	531.37	453.33	530.361	[M+H]+	2	-	-	15923.1
Lbhp011908	Caffeyl fraxin	Lignans and Coumarins	Coumarins	C25H24O13	533.13	163.04	532.122	[M+H]+	2	-	-	24756.2
Lmhp007598	LysoPC 19:2(2n isomer)	Lipids	LPC	C27H52NO7P	534.36	184.07	533.348	[M+H]+	2	-	-	93554.3
Lmtp002942	Apigenin-6,8-di-C-arabinoside*	Flavonoids	Flavones	C25H26O13	535.14	499.12	534.137	[M+H]+	3	-	-	19914.3
Lmjp101401	Bismurrangatin	Lignans and Coumarins	Coumarins	C30H30O9	535.2	287.05	534.189	[M+H]+	3	-	-	19897.3
Lmhp010908	LysoPC 19:1	Lipids	LPC	C27H54NO7P	536.37	184.07	535.364	[M+H]+	1	-	-	69626.4
Zmjp004311	Chrysosplenetin-4'-O-glucoside*	Flavonoids	Flavonols	C25H28O13	537.163	375.111	536.153	[M+H]+	3	23279-19-8	-	252777
Cmbp005850	2'-O-(4''-Methoxycinnamoyl)mussaenosidic acid	Terpenoids	Monoterpenoids	C26H32O12	537.19	179.07	536.189	[M+H]+	3	-	-	18658.1
Sasp011828	1-(8-hydroxyoleoyl)-sn-glycero-3-phosphocholine	Lipids	LPC	C26H52NO8P	538.35	184.07	537.343	[M+H]+	2	-	-	6185.88
Wagp004984	Limocitrol 3-Glucoside	Flavonoids	Flavonols	C24H26O14	539.14	377.09	538.132	[M+H]+	3	-	-	27821.3
Lmhp008742	LysoPC 20:5	Lipids	LPC	C28H48NO7P	542.32	184.07	541.317	[M+H]+	1	162440-04-2	-	32953.7
Zken00392	1-(9Z-octadecenoyl)-sn-glycero-3-phosphocholine	Lipids	LPC	C26H52NO7P	544.34	485.26	521.348	[M+Na]+	1	-	-	5.54444e+06
Smgp104547	3β-Isodihydrocadambine	Alkaloids	Plumerane	C27H34N2O10	547.23	385.17	546.221	[M+H]+	3	62014-69-1	-	11332
pmd0147	LysoPC 20:2	Lipids	LPC	C28H54NO7P	548.37	184.07	547.364	[M+H]+	3	-	-	38667.1
Lamp006557	Isomucronulatol-7-O-malonyl glucoside	Flavonoids	Other Flavonoids	C26H30O13	551.18	167.07	550.168	[M+H]+	2	-	-	18064.5
pma0702	N1,N8-Bis(sinapoyl)spermidine	Alkaloids	Phenolamine	C29H39N3O8	558.28	207.07	557.274	[M+H]+	3	-	C21170	3.30618e+06
Zbkp003178	Gambiriin B1	Flavonoids	Flavanols	C30H26O11	563.15	273.08	562.148	[M+H]+	2	-	C17775	8337
Lhnp102929	Oleuropeinic acid	Terpenoids	Monoterpenoids	C25H30O15	571.17	137.06	570.159	[M+H]+	3	96382-90-0	-	12050.2
Waptp02666	Procyanidin B5*	Tannins	Proanthocyanidins	C30H26O12	579.15	127.04	578.142	[M+H]+	3	12798-57-1	-	42581
Lajp003377	Fisetinidol-(4α,6)-gallocatechin	Flavonoids	Flavanols	C30H26O12	579.15	127.04	578.142	[M+H]+	3	1262536-83-3	-	17880
Wbsp000187	Apigenin-4'-O-(6''-O-p-coumaroyl)-β-D-glucopyranoside	Flavonoids	Flavones	C30H26O12	579.15	147.04	578.142	[M+H]+	3	-	-	118049
Zbsp002256	Pelargonidin-3-O-rutinoside	Flavonoids	Anthocyanidins	C27H31O14+	579.17	271.06	579.171	[M]+	3	-	C12644	22031.9
[truncated: 882 more rows]

## Sheet: Table S2
Table S2. The primer sequences
[truncated: 20 more rows]

[truncated: 1 more sheets: Table S1]
